# Supplementary material for: Time Series RNA-seq in Pigeonpea Revealed the Core Genes in Metabolic Pathways under Aluminum Stress
Source: Genes (Basel). 2020 Apr 1;11(4):380. doi: 10.3390/genes11040380 (PMC7230159; doi:10.3390/genes11040380)
Supplement: Supplementary file 1 [file genes-11-00380-s001.zip]

Archive with 6 entries (4 files):
- genes-722755-supplementary/
- genes-722755-supplementary/sup/
- genes-722755-supplementary/sup/figures.pdf
- genes-722755-supplementary/sup/Table S1. Total DEGs.xlsx
- genes-722755-supplementary/sup/Table S2. Time series DEGs.xlsx
- genes-722755-supplementary/sup/Table S3. Primer.docx
