# Supplementary material for: Time Series RNA-seq in Pigeonpea Revealed the Core Genes in Metabolic Pathways under Aluminum Stress
Source: Genes (Basel). 2020 Apr 1;11(4):380. doi: 10.3390/genes11040380 (PMC7230159; doi:10.3390/genes11040380)
Supplement: Supplementary file 1 [file genes-11-00380-s001.zip › genes-722755-supplementary/sup/Table S1. Total DEGs.xlsx]

## Sheet: total_DEGs
gene	locus	Al_0h	Al_3h	log2(fold_change)	p_value	q_value	significant	Al_0h	Al_6h	log2(fold_change)	p_value	q_value	significant	Al_0h	Al_12h	log2(fold_change)	p_value	q_value	significant	Al_3h	Al_6h	log2(fold_change)	p_value	q_value	significant	Al_3h	Al_12h	log2(fold_change)	p_value	q_value	significant	Al_6h	Al_12h	log2(fold_change)	p_value	q_value	significant
LOC109809900	NC_033814.1:3270327-3272093	19.6716	5.10845	-1.94515	5e-05	0.000340038	yes	19.6716	2.61565	-2.91087	5e-05	0.000340038	yes	19.6716	1.39394	-3.81887	5e-05	0.000340038	yes	5.10845	2.61565	-0.965717	0.0016	0.007126	yes	5.10845	1.39394	-1.87372	5e-05	0.000340038	yes	2.61565	1.39394	-0.907999	0.00915	0.0304166	yes
LOC109797602	NC_033806.1:658035-662060	7.19273	4.39344	-0.711189	0.0034	0.0133967	yes	7.19273	10.9589	0.607487	0.0079	0.026956	yes	7.19273	21.6483	1.58964	5e-05	0.000340038	yes	4.39344	10.9589	1.31868	5e-05	0.000340038	yes	4.39344	21.6483	2.30083	5e-05	0.000340038	yes	10.9589	21.6483	0.982154	5e-05	0.000340038	yes
LOC109818684	NW_017984387.1:106550-112926	8.29628	1.69347	-2.29248	5e-05	0.000340038	yes	8.29628	1.02206	-3.02098	5e-05	0.000340038	yes	8.29628	0.487897	-4.08782	5e-05	0.000340038	yes	1.69347	1.02206	-0.728499	0.01675	0.0499963	yes	1.69347	0.487897	-1.79533	5e-05	0.000340038	yes	1.02206	0.487897	-1.06684	0.00465	0.0173793	yes
LOC109789962	NW_017984730.1:107030-107892	203.446	68.3952	-1.57268	5e-05	0.000340038	yes	203.446	29.4725	-2.7872	5e-05	0.000340038	yes	203.446	19.4981	-3.38324	5e-05	0.000340038	yes	68.3952	29.4725	-1.21453	5e-05	0.000340038	yes	68.3952	19.4981	-1.81056	5e-05	0.000340038	yes	29.4725	19.4981	-0.596039	0.00625	0.0221994	yes
LOC109808721	NC_033814.1:29325829-29327095	68.9035	37.66	-0.871544	5e-05	0.000340038	yes	68.9035	14.2779	-2.27079	5e-05	0.000340038	yes	68.9035	4.98965	-3.78757	5e-05	0.000340038	yes	37.66	14.2779	-1.39925	5e-05	0.000340038	yes	37.66	4.98965	-2.91602	5e-05	0.000340038	yes	14.2779	4.98965	-1.51678	5e-05	0.000340038	yes
LOC109812135	NW_017984092.1:297825-299038	0.989412	5.23686	2.40406	5e-05	0.000340038	yes	0.989412	19.2096	4.27911	5e-05	0.000340038	yes	0.989412	70.7778	6.16058	5e-05	0.000340038	yes	5.23686	19.2096	1.87505	5e-05	0.000340038	yes	5.23686	70.7778	3.75652	5e-05	0.000340038	yes	19.2096	70.7778	1.88147	5e-05	0.000340038	yes
LOC109812676	NW_017984104.1:304280-307292	27.4595	17.8863	-0.618453	0.0014	0.00636213	yes	27.4595	9.68129	-1.50403	5e-05	0.000340038	yes	27.4595	5.84364	-2.23236	5e-05	0.000340038	yes	17.8863	9.68129	-0.88558	5e-05	0.000340038	yes	17.8863	5.84364	-1.61391	5e-05	0.000340038	yes	9.68129	5.84364	-0.728332	0.00095	0.0045718	yes
LOC109796470	NC_033804.1:1897704-1900196	16.046	6.16989	-1.37889	5e-05	0.000340038	yes	16.046	2.77391	-2.53222	5e-05	0.000340038	yes	16.046	1.09678	-3.87086	5e-05	0.000340038	yes	6.16989	2.77391	-1.15332	5e-05	0.000340038	yes	6.16989	1.09678	-2.49197	5e-05	0.000340038	yes	2.77391	1.09678	-1.33864	0.0001	0.000638728	yes
LOC109790418	NW_017984797.1:74091-79134	43.1409	25.3381	-0.76775	0.00015	0.00091698	yes	43.1409	7.33812	-2.55557	5e-05	0.000340038	yes	43.1409	4.4766	-3.26858	5e-05	0.000340038	yes	25.3381	7.33812	-1.78782	5e-05	0.000340038	yes	25.3381	4.4766	-2.50083	5e-05	0.000340038	yes	7.33812	4.4766	-0.713007	0.0072	0.0249575	yes
LOC109811827	NW_017984086.1:536243-538561	415.897	1050.31	1.33652	5e-05	0.000340038	yes	415.897	2753.32	2.72687	5e-05	0.000340038	yes	415.897	5913.27	3.82966	5e-05	0.000340038	yes	1050.31	2753.32	1.39036	5e-05	0.000340038	yes	1050.31	5913.27	2.49314	5e-05	0.000340038	yes	2753.32	5913.27	1.10278	0.0001	0.000638728	yes
LOC109802523	NC_033810.1:9766289-9772748	38.7959	23.0622	-0.75037	5e-05	0.000340038	yes	38.7959	14.1945	-1.45057	5e-05	0.000340038	yes	38.7959	7.68472	-2.33584	5e-05	0.000340038	yes	23.0622	14.1945	-0.700202	0.00075	0.00373202	yes	23.0622	7.68472	-1.58547	5e-05	0.000340038	yes	14.1945	7.68472	-0.885266	5e-05	0.000340038	yes
LOC109816564	NW_017984255.1:186221-188161	327.175	144.466	-1.17933	5e-05	0.000340038	yes	327.175	91.7024	-1.83503	5e-05	0.000340038	yes	327.175	53.8233	-2.60376	5e-05	0.000340038	yes	144.466	91.7024	-0.655702	0.0004	0.0021701	yes	144.466	53.8233	-1.42443	5e-05	0.000340038	yes	91.7024	53.8233	-0.768728	5e-05	0.000340038	yes
LOC109808035	NC_033814.1:31237558-31243773	7.55906	13.9465	0.883628	5e-05	0.000340038	yes	7.55906	22.7909	1.59218	5e-05	0.000340038	yes	7.55906	37.3469	2.30471	5e-05	0.000340038	yes	13.9465	22.7909	0.708551	5e-05	0.000340038	yes	13.9465	37.3469	1.42108	5e-05	0.000340038	yes	22.7909	37.3469	0.712529	0.0001	0.000638728	yes
LOC109813484	NW_017984129.1:180422-187461	19.6569	3.88932	-2.33745	5e-05	0.000340038	yes	19.6569	2.5566	-2.94274	5e-05	0.000340038	yes	19.6569	1.44904	-3.76186	5e-05	0.000340038	yes	3.88932	2.5566	-0.605291	0.0055	0.0199767	yes	3.88932	1.44904	-1.42442	5e-05	0.000340038	yes	2.5566	1.44904	-0.819125	0.0009	0.00436631	yes
LOC109802886	NC_033810.1:12543290-12543976	5.36094	17.8553	1.7358	5e-05	0.000340038	yes	5.36094	31.4354	2.55183	5e-05	0.000340038	yes	5.36094	48.4889	3.1771	5e-05	0.000340038	yes	17.8553	31.4354	0.816033	0.00035	0.00193346	yes	17.8553	48.4889	1.4413	5e-05	0.000340038	yes	31.4354	48.4889	0.625267	0.0014	0.00636213	yes
LOC109809286	NC_033814.1:35022699-35025974	9.11818	3.48116	-1.38918	5e-05	0.000340038	yes	9.11818	1.69133	-2.43059	5e-05	0.000340038	yes	9.11818	0.665971	-3.77522	5e-05	0.000340038	yes	3.48116	1.69133	-1.04141	5e-05	0.000340038	yes	3.48116	0.665971	-2.38604	5e-05	0.000340038	yes	1.69133	0.665971	-1.34463	5e-05	0.000340038	yes
LOC109788266	NW_017984510.1:71576-76731	18.0709	34.5099	0.933342	5e-05	0.000340038	yes	18.0709	51.9014	1.5221	5e-05	0.000340038	yes	18.0709	81.083	2.16573	5e-05	0.000340038	yes	34.5099	51.9014	0.588762	0.00105	0.00498632	yes	34.5099	81.083	1.23239	5e-05	0.000340038	yes	51.9014	81.083	0.643625	0.0007	0.00351529	yes
LOC109818496	NW_017984372.1:20729-22274	0.696176	2.76931	1.992	5e-05	0.000340038	yes	0.696176	6.91704	3.31263	5e-05	0.000340038	yes	0.696176	29.1011	5.38548	5e-05	0.000340038	yes	2.76931	6.91704	1.32063	0.0001	0.000638728	yes	2.76931	29.1011	3.39347	5e-05	0.000340038	yes	6.91704	29.1011	2.07285	5e-05	0.000340038	yes
LOC109808487	NC_033814.1:11072468-11074320	8.5618	20.8947	1.28715	5e-05	0.000340038	yes	8.5618	61.8802	2.85349	5e-05	0.000340038	yes	8.5618	94.4454	3.46349	5e-05	0.000340038	yes	20.8947	61.8802	1.56634	5e-05	0.000340038	yes	20.8947	94.4454	2.17634	5e-05	0.000340038	yes	61.8802	94.4454	0.610002	0.00085	0.00415676	yes
LOC109795486	NC_033805.1:17771855-17777145	99.1861	62.503	-0.666213	0.0003	0.00169136	yes	99.1861	39.63	-1.32355	5e-05	0.000340038	yes	99.1861	23.7817	-2.06029	5e-05	0.000340038	yes	62.503	39.63	-0.657332	0.0005	0.00262952	yes	62.503	23.7817	-1.39407	5e-05	0.000340038	yes	39.63	23.7817	-0.73674	5e-05	0.000340038	yes
LOC109805095	NC_033805.1:5954844-5956753	51.7423	28.0164	-0.885073	5e-05	0.000340038	yes	51.7423	11.0207	-2.23113	5e-05	0.000340038	yes	51.7423	4.03962	-3.67905	5e-05	0.000340038	yes	28.0164	11.0207	-1.34605	5e-05	0.000340038	yes	28.0164	4.03962	-2.79398	5e-05	0.000340038	yes	11.0207	4.03962	-1.44793	5e-05	0.000340038	yes
LOC109797063	NC_033806.1:13091388-13097599	30.2964	78.1725	1.36751	5e-05	0.000340038	yes	30.2964	132.658	2.13049	5e-05	0.000340038	yes	30.2964	252.843	3.06102	5e-05	0.000340038	yes	78.1725	132.658	0.762976	5e-05	0.000340038	yes	78.1725	252.843	1.69351	5e-05	0.000340038	yes	132.658	252.843	0.930535	5e-05	0.000340038	yes
LOC109797605	NC_033806.1:18744763-18749339	15.5076	26.7326	0.785621	5e-05	0.000340038	yes	15.5076	44.8875	1.53333	5e-05	0.000340038	yes	15.5076	71.0906	2.19668	5e-05	0.000340038	yes	26.7326	44.8875	0.747712	0.0001	0.000638728	yes	26.7326	71.0906	1.41106	5e-05	0.000340038	yes	44.8875	71.0906	0.663346	0.00025	0.00144234	yes
LOC109802507	NC_033810.1:12205241-12211177	20.4981	8.48586	-1.27236	5e-05	0.000340038	yes	20.4981	5.09354	-2.00875	5e-05	0.000340038	yes	20.4981	3.0679	-2.74017	5e-05	0.000340038	yes	8.48586	5.09354	-0.736393	0.00045	0.00240191	yes	8.48586	3.0679	-1.46781	5e-05	0.000340038	yes	5.09354	3.0679	-0.731417	0.0025	0.0103654	yes
LOC109792558	NC_033805.1:9485865-9515128	3.82108	7.54152	0.980873	0.00535	0.0195244	yes	3.82108	11.9785	1.6484	0.00015	0.00091698	yes	3.82108	19.4795	2.3499	5e-05	0.000340038	yes	7.54152	11.9785	0.667523	0.00865	0.0290402	yes	7.54152	19.4795	1.36903	5e-05	0.000340038	yes	11.9785	19.4795	0.701505	0.0011	0.00518825	yes
LOC109817695	NW_017984317.1:237651-242856	17.781	7.91204	-1.16821	5e-05	0.000340038	yes	17.781	4.20347	-2.08068	5e-05	0.000340038	yes	17.781	2.20317	-3.01268	5e-05	0.000340038	yes	7.91204	4.20347	-0.912468	5e-05	0.000340038	yes	7.91204	2.20317	-1.84447	5e-05	0.000340038	yes	4.20347	2.20317	-0.932003	5e-05	0.000340038	yes
LOC109808900	NC_033805.1:15482365-15486502	23.0549	10.8739	-1.0842	5e-05	0.000340038	yes	23.0549	6.30026	-1.87159	5e-05	0.000340038	yes	23.0549	3.25286	-2.8253	5e-05	0.000340038	yes	10.8739	6.30026	-0.787389	5e-05	0.000340038	yes	10.8739	3.25286	-1.74109	5e-05	0.000340038	yes	6.30026	3.25286	-0.953704	0.0001	0.000638728	yes
LOC109789700	NW_017984692.1:39696-40486	155.705	53.1375	-1.55102	5e-05	0.000340038	yes	155.705	16.0859	-3.27495	5e-05	0.000340038	yes	155.705	5.69836	-4.77213	5e-05	0.000340038	yes	53.1375	16.0859	-1.72394	5e-05	0.000340038	yes	53.1375	5.69836	-3.22111	5e-05	0.000340038	yes	16.0859	5.69836	-1.49718	5e-05	0.000340038	yes
LOC109817102	NW_017984284.1:225377-227034	35.6747	15.92	-1.16406	5e-05	0.000340038	yes	35.6747	10.2161	-1.80406	5e-05	0.000340038	yes	35.6747	6.45577	-2.46624	5e-05	0.000340038	yes	15.92	10.2161	-0.639992	0.0029	0.0117273	yes	15.92	6.45577	-1.30218	5e-05	0.000340038	yes	10.2161	6.45577	-0.662186	0.0045	0.0169147	yes
LOC109805418	NC_033813.1:3433259-3436873	7.36983	13.8135	0.906381	0.0001	0.000638728	yes	7.36983	36.8873	2.32342	5e-05	0.000340038	yes	7.36983	61.2503	3.05501	5e-05	0.000340038	yes	13.8135	36.8873	1.41704	5e-05	0.000340038	yes	13.8135	61.2503	2.14863	5e-05	0.000340038	yes	36.8873	61.2503	0.731592	0.0003	0.00169136	yes
LOC109810502	NW_017984064.1:17116-17809	36.3315	14.6515	-1.31017	5e-05	0.000340038	yes	36.3315	22.7949	-0.672512	0.00215	0.00913619	yes	36.3315	7.43797	-2.28824	5e-05	0.000340038	yes	14.6515	22.7949	0.637662	0.0084	0.0283412	yes	14.6515	7.43797	-0.978066	0.0007	0.00351529	yes	22.7949	7.43797	-1.61573	5e-05	0.000340038	yes
LOC109815878	NW_017984220.1:239937-244934	17.0967	10.3441	-0.724906	0.00015	0.00091698	yes	17.0967	5.0285	-1.76552	5e-05	0.000340038	yes	17.0967	3.24388	-2.39792	5e-05	0.000340038	yes	10.3441	5.0285	-1.04061	5e-05	0.000340038	yes	10.3441	3.24388	-1.67302	5e-05	0.000340038	yes	5.0285	3.24388	-0.632405	0.0086	0.0288988	yes
LOC109803450	NC_033811.1:12868550-12878269	10.1427	2.62785	-1.94848	5e-05	0.000340038	yes	10.1427	1.44953	-2.80678	5e-05	0.000340038	yes	10.1427	0.875022	-3.53497	5e-05	0.000340038	yes	2.62785	1.44953	-0.858304	0.0002	0.00118501	yes	2.62785	0.875022	-1.58649	5e-05	0.000340038	yes	1.44953	0.875022	-0.728189	0.0036	0.0140544	yes
LOC109811796	NW_017984086.1:551902-553172	82.5488	363.375	2.13814	5e-05	0.000340038	yes	82.5488	947.065	3.52014	5e-05	0.000340038	yes	82.5488	1808.42	4.45334	5e-05	0.000340038	yes	363.375	947.065	1.382	5e-05	0.000340038	yes	363.375	1808.42	2.3152	5e-05	0.000340038	yes	947.065	1808.42	0.933196	0.00015	0.00091698	yes
LOC109809094	NC_033814.1:36714269-36715197	296.449	696.947	1.23326	5e-05	0.000340038	yes	296.449	1667.94	2.49221	5e-05	0.000340038	yes	296.449	3118.48	3.39498	5e-05	0.000340038	yes	696.947	1667.94	1.25895	5e-05	0.000340038	yes	696.947	3118.48	2.16172	5e-05	0.000340038	yes	1667.94	3118.48	0.90277	0.0001	0.000638728	yes
LOC109804340	NC_033811.1:15234057-15237730	8.84686	20.3998	1.20532	5e-05	0.000340038	yes	8.84686	70.6023	2.99648	5e-05	0.000340038	yes	8.84686	114.526	3.69437	5e-05	0.000340038	yes	20.3998	70.6023	1.79116	5e-05	0.000340038	yes	20.3998	114.526	2.48905	5e-05	0.000340038	yes	70.6023	114.526	0.697889	0.0001	0.000638728	yes
LOC109801513	NC_033809.1:19239316-19241386	5.26407	2.57009	-1.03436	0.00055	0.00285583	yes	5.26407	1.00935	-2.38275	5e-05	0.000340038	yes	5.26407	0.119735	-5.45826	0.00225	0.00949643	yes	2.57009	1.00935	-1.34839	0.0005	0.00262952	yes	2.57009	0.119735	-4.4239	0.00225	0.00949643	yes	1.00935	0.119735	-3.07552	0.0061	0.0217702	yes
LOC109811357	NW_017984077.1:772037-772807	67.316	175.903	1.38576	5e-05	0.000340038	yes	67.316	271.646	2.0127	5e-05	0.000340038	yes	67.316	414.213	2.62135	5e-05	0.000340038	yes	175.903	271.646	0.626943	0.0003	0.00169136	yes	175.903	414.213	1.23559	5e-05	0.000340038	yes	271.646	414.213	0.608649	0.00105	0.00498632	yes
LOC109814188	NW_017984151.1:172695-176230	4.87959	12.5653	1.36462	5e-05	0.000340038	yes	4.87959	36.2913	2.89479	5e-05	0.000340038	yes	4.87959	55.2782	3.50188	5e-05	0.000340038	yes	12.5653	36.2913	1.53018	5e-05	0.000340038	yes	12.5653	55.2782	2.13726	5e-05	0.000340038	yes	36.2913	55.2782	0.607086	0.0008	0.00394432	yes
LOC109812487	NW_017984100.1:542603-546478	42.7436	11.0574	-1.95069	5e-05	0.000340038	yes	42.7436	6.35017	-2.75084	5e-05	0.000340038	yes	42.7436	4.01196	-3.41333	5e-05	0.000340038	yes	11.0574	6.35017	-0.800149	5e-05	0.000340038	yes	11.0574	4.01196	-1.46264	5e-05	0.000340038	yes	6.35017	4.01196	-0.662489	0.00245	0.010193	yes
LOC109801066	NC_033809.1:18055022-18057856	3.38446	6.79274	1.00507	0.00045	0.00240191	yes	3.38446	22.525	2.73453	5e-05	0.000340038	yes	3.38446	43.7346	3.69178	5e-05	0.000340038	yes	6.79274	22.525	1.72946	5e-05	0.000340038	yes	6.79274	43.7346	2.68671	5e-05	0.000340038	yes	22.525	43.7346	0.957245	5e-05	0.000340038	yes
LOC109802340	NC_033810.1:17175484-17176947	62.9517	32.2502	-0.964937	5e-05	0.000340038	yes	62.9517	11.8099	-2.41425	5e-05	0.000340038	yes	62.9517	6.04097	-3.38139	5e-05	0.000340038	yes	32.2502	11.8099	-1.44931	5e-05	0.000340038	yes	32.2502	6.04097	-2.41646	5e-05	0.000340038	yes	11.8099	6.04097	-0.967144	5e-05	0.000340038	yes
LOC109799138	NC_033807.1:4401252-4402072	78.5182	36.7833	-1.09398	5e-05	0.000340038	yes	78.5182	23.9288	-1.71428	5e-05	0.000340038	yes	78.5182	13.3137	-2.56012	5e-05	0.000340038	yes	36.7833	23.9288	-0.6203	0.0029	0.0117273	yes	36.7833	13.3137	-1.46614	5e-05	0.000340038	yes	23.9288	13.3137	-0.845843	0.0001	0.000638728	yes
LOC109806566	NC_033813.1:13742545-13747709	6.87977	3.10987	-1.14551	5e-05	0.000340038	yes	6.87977	1.39093	-2.30631	5e-05	0.000340038	yes	6.87977	0.802145	-3.10042	5e-05	0.000340038	yes	3.10987	1.39093	-1.1608	5e-05	0.000340038	yes	3.10987	0.802145	-1.95492	5e-05	0.000340038	yes	1.39093	0.802145	-0.794114	0.00895	0.0298635	yes
LOC109811834	NW_017984086.1:523063-524770	62.5253	388.274	2.63456	5e-05	0.000340038	yes	62.5253	668.899	3.41928	5e-05	0.000340038	yes	62.5253	1316.83	4.39648	5e-05	0.000340038	yes	388.274	668.899	0.784714	0.0001	0.000638728	yes	388.274	1316.83	1.76192	5e-05	0.000340038	yes	668.899	1316.83	0.977205	0.00015	0.00091698	yes
LOC109804369	NC_033811.1:11060167-11066882	49.3793	19.5753	-1.33487	5e-05	0.000340038	yes	49.3793	10.2442	-2.26911	5e-05	0.000340038	yes	49.3793	4.89406	-3.3348	5e-05	0.000340038	yes	19.5753	10.2442	-0.934232	5e-05	0.000340038	yes	19.5753	4.89406	-1.99993	5e-05	0.000340038	yes	10.2442	4.89406	-1.0657	5e-05	0.000340038	yes
LOC109814986	NW_017984181.1:184499-186629	15.5578	7.41832	-1.06847	5e-05	0.000340038	yes	15.5578	2.34922	-2.72738	5e-05	0.000340038	yes	15.5578	0.407586	-5.25439	5e-05	0.000340038	yes	7.41832	2.34922	-1.65891	5e-05	0.000340038	yes	7.41832	0.407586	-4.18592	5e-05	0.000340038	yes	2.34922	0.407586	-2.527	0.0001	0.000638728	yes
LOC109792471	NW_017985416.1:10858-12468	99.8976	52.6924	-0.922856	5e-05	0.000340038	yes	99.8976	24.0342	-2.05536	5e-05	0.000340038	yes	99.8976	8.87418	-3.49277	5e-05	0.000340038	yes	52.6924	24.0342	-1.13251	5e-05	0.000340038	yes	52.6924	8.87418	-2.56991	5e-05	0.000340038	yes	24.0342	8.87418	-1.4374	5e-05	0.000340038	yes
LOC109808830	NC_033814.1:27250891-27253377	54.568	85.6234	0.649951	0.00045	0.00240191	yes	54.568	26.995	-1.01536	5e-05	0.000340038	yes	54.568	6.72412	-3.02064	5e-05	0.000340038	yes	85.6234	26.995	-1.66531	5e-05	0.000340038	yes	85.6234	6.72412	-3.67059	5e-05	0.000340038	yes	26.995	6.72412	-2.00528	5e-05	0.000340038	yes
LOC109791557	NC_033805.1:36377307-36378329	7.56359	13.4741	0.833041	0.001	0.00477927	yes	7.56359	23.8131	1.65461	5e-05	0.000340038	yes	7.56359	50.7697	2.74683	5e-05	0.000340038	yes	13.4741	23.8131	0.821569	0.0005	0.00262952	yes	13.4741	50.7697	1.91378	5e-05	0.000340038	yes	23.8131	50.7697	1.09222	5e-05	0.000340038	yes
LOC109818349	NW_017984362.1:247261-251092	14.1914	5.18306	-1.45314	5e-05	0.000340038	yes	14.1914	2.26703	-2.64614	5e-05	0.000340038	yes	14.1914	0.857212	-4.04922	5e-05	0.000340038	yes	5.18306	2.26703	-1.193	0.0002	0.00118501	yes	5.18306	0.857212	-2.59608	5e-05	0.000340038	yes	2.26703	0.857212	-1.40308	0.00085	0.00415676	yes
LOC109797953	NC_033806.1:7968786-7969386	406.394	135.774	-1.58168	5e-05	0.000340038	yes	406.394	74.6481	-2.4447	5e-05	0.000340038	yes	406.394	37.0511	-3.45529	5e-05	0.000340038	yes	135.774	74.6481	-0.863027	5e-05	0.000340038	yes	135.774	37.0511	-1.87362	5e-05	0.000340038	yes	74.6481	37.0511	-1.01059	5e-05	0.000340038	yes
LOC109791720	NW_017985121.1:18213-21964	34.449	12.5957	-1.45154	5e-05	0.000340038	yes	34.449	7.26563	-2.2453	5e-05	0.000340038	yes	34.449	4.51244	-2.93248	5e-05	0.000340038	yes	12.5957	7.26563	-0.793767	0.0003	0.00169136	yes	12.5957	4.51244	-1.48094	5e-05	0.000340038	yes	7.26563	4.51244	-0.687178	0.0032	0.0127336	yes
LOC109801410	NC_033809.1:5367709-5368856	3.53575	50.9357	3.84859	5e-05	0.000340038	yes	3.53575	101.559	4.84415	5e-05	0.000340038	yes	3.53575	206.137	5.86544	5e-05	0.000340038	yes	50.9357	101.559	0.995566	5e-05	0.000340038	yes	50.9357	206.137	2.01686	5e-05	0.000340038	yes	101.559	206.137	1.02129	5e-05	0.000340038	yes
LOC109795239	NC_033805.1:20618788-20623466	11.639	24.7623	1.08918	5e-05	0.000340038	yes	11.639	52.7722	2.18081	5e-05	0.000340038	yes	11.639	97.4041	3.06502	5e-05	0.000340038	yes	24.7623	52.7722	1.09163	5e-05	0.000340038	yes	24.7623	97.4041	1.97584	5e-05	0.000340038	yes	52.7722	97.4041	0.884205	5e-05	0.000340038	yes
LOC109810855	NW_017984070.1:890868-892947	93.4191	34.8829	-1.4212	5e-05	0.000340038	yes	93.4191	20.7899	-2.16784	5e-05	0.000340038	yes	93.4191	11.0002	-3.08619	5e-05	0.000340038	yes	34.8829	20.7899	-0.746638	0.00035	0.00193346	yes	34.8829	11.0002	-1.66499	5e-05	0.000340038	yes	20.7899	11.0002	-0.918354	5e-05	0.000340038	yes
LOC109796426	NC_033804.1:12479144-12481952	82.4453	47.6152	-0.792013	5e-05	0.000340038	yes	82.4453	16.479	-2.32281	5e-05	0.000340038	yes	82.4453	10.0099	-3.04201	5e-05	0.000340038	yes	47.6152	16.479	-1.5308	5e-05	0.000340038	yes	47.6152	10.0099	-2.24999	5e-05	0.000340038	yes	16.479	10.0099	-0.719196	0.00085	0.00415676	yes
LOC109796153	NC_033806.1:20418575-20441944	39.2529	19.2004	-1.03166	5e-05	0.000340038	yes	39.2529	10.0855	-1.96051	5e-05	0.000340038	yes	39.2529	5.37804	-2.86765	5e-05	0.000340038	yes	19.2004	10.0855	-0.928851	5e-05	0.000340038	yes	19.2004	5.37804	-1.83599	5e-05	0.000340038	yes	10.0855	5.37804	-0.907134	5e-05	0.000340038	yes
LOC109804888	NC_033812.1:9165480-9169590	18.6674	10.7809	-0.792048	5e-05	0.000340038	yes	18.6674	4.41622	-2.07964	5e-05	0.000340038	yes	18.6674	2.24836	-3.05358	5e-05	0.000340038	yes	10.7809	4.41622	-1.28759	5e-05	0.000340038	yes	10.7809	2.24836	-2.26153	5e-05	0.000340038	yes	4.41622	2.24836	-0.973939	0.00035	0.00193346	yes
LOC109818779	NW_017984394.1:189844-193277	53.1495	19.9758	-1.41181	5e-05	0.000340038	yes	53.1495	11.1965	-2.24701	5e-05	0.000340038	yes	53.1495	7.30958	-2.8622	5e-05	0.000340038	yes	19.9758	11.1965	-0.835203	0.00015	0.00091698	yes	19.9758	7.30958	-1.45039	5e-05	0.000340038	yes	11.1965	7.30958	-0.615188	0.00655	0.0230853	yes
LOC109813698	NW_017984135.1:498044-499456	300.516	174.148	-0.787126	5e-05	0.000340038	yes	300.516	84.8296	-1.8248	5e-05	0.000340038	yes	300.516	41.4312	-2.85865	5e-05	0.000340038	yes	174.148	84.8296	-1.03767	5e-05	0.000340038	yes	174.148	41.4312	-2.07153	5e-05	0.000340038	yes	84.8296	41.4312	-1.03385	5e-05	0.000340038	yes
LOC109804208	NC_033811.1:2334396-2336006	35.842	19.7098	-0.862733	5e-05	0.000340038	yes	35.842	9.64647	-1.89358	5e-05	0.000340038	yes	35.842	6.42725	-2.47938	5e-05	0.000340038	yes	19.7098	9.64647	-1.03084	5e-05	0.000340038	yes	19.7098	6.42725	-1.61664	5e-05	0.000340038	yes	9.64647	6.42725	-0.585801	0.01595	0.0480167	yes
LOC109801357	NC_033809.1:16446819-16448568	14.4169	25.8687	0.843442	5e-05	0.000340038	yes	14.4169	41.0119	1.50828	5e-05	0.000340038	yes	14.4169	67.577	2.22877	5e-05	0.000340038	yes	25.8687	41.0119	0.664836	0.00055	0.00285583	yes	25.8687	67.577	1.38533	5e-05	0.000340038	yes	41.0119	67.577	0.72049	0.0001	0.000638728	yes
LOC109788485	NW_017984534.1:63870-67683	26.3004	7.72078	-1.76827	5e-05	0.000340038	yes	26.3004	4.84491	-2.44054	5e-05	0.000340038	yes	26.3004	2.78442	-3.23964	5e-05	0.000340038	yes	7.72078	4.84491	-0.672276	0.001	0.00477927	yes	7.72078	2.78442	-1.47137	5e-05	0.000340038	yes	4.84491	2.78442	-0.799093	0.00015	0.00091698	yes
LOC109791652	NW_017985099.1:51471-53289	15.155	3.10244	-2.28832	5e-05	0.000340038	yes	15.155	1.75214	-3.11261	5e-05	0.000340038	yes	15.155	0.895348	-4.0812	5e-05	0.000340038	yes	3.10244	1.75214	-0.824286	0.00375	0.0145268	yes	3.10244	0.895348	-1.79288	5e-05	0.000340038	yes	1.75214	0.895348	-0.968598	0.0056	0.0202733	yes
LOC109818885	NW_017984403.1:190984-192762	69.8367	35.5935	-0.972373	5e-05	0.000340038	yes	69.8367	21.9087	-1.67248	5e-05	0.000340038	yes	69.8367	7.4599	-3.22676	5e-05	0.000340038	yes	35.5935	21.9087	-0.700108	0.0002	0.00118501	yes	35.5935	7.4599	-2.25438	5e-05	0.000340038	yes	21.9087	7.4599	-1.55428	5e-05	0.000340038	yes
LOC109798712	NC_033807.1:808649-816636	15.4423	4.58089	-1.75319	5e-05	0.000340038	yes	15.4423	2.43231	-2.66649	5e-05	0.000340038	yes	15.4423	0.855436	-4.17409	5e-05	0.000340038	yes	4.58089	2.43231	-0.913304	0.00045	0.00240191	yes	4.58089	0.855436	-2.4209	5e-05	0.000340038	yes	2.43231	0.855436	-1.50759	5e-05	0.000340038	yes
LOC109798263	NC_033807.1:8650367-8657557	7.6511	3.24697	-1.23657	5e-05	0.000340038	yes	7.6511	1.62124	-2.23857	5e-05	0.000340038	yes	7.6511	0.67931	-3.49352	5e-05	0.000340038	yes	3.24697	1.62124	-1.002	0.00035	0.00193346	yes	3.24697	0.67931	-2.25695	5e-05	0.000340038	yes	1.62124	0.67931	-1.25495	0.00035	0.00193346	yes
LOC109811344	NW_017984077.1:843264-847660	7.59832	2.81823	-1.43089	5e-05	0.000340038	yes	7.59832	1.7567	-2.11281	5e-05	0.000340038	yes	7.59832	1.02998	-2.88307	5e-05	0.000340038	yes	2.81823	1.7567	-0.681919	0.0089	0.0297364	yes	2.81823	1.02998	-1.45218	5e-05	0.000340038	yes	1.7567	1.02998	-0.77026	0.01065	0.0345172	yes
LOC109789948	NW_017984728.1:10586-12556	21.4692	8.93155	-1.26529	5e-05	0.000340038	yes	21.4692	2.31298	-3.21445	5e-05	0.000340038	yes	21.4692	0.946894	-4.50292	5e-05	0.000340038	yes	8.93155	2.31298	-1.94916	5e-05	0.000340038	yes	8.93155	0.946894	-3.23764	5e-05	0.000340038	yes	2.31298	0.946894	-1.28848	0.00375	0.0145268	yes
LOC109816407	NW_017984249.1:89148-94287	14.3442	9.1396	-0.65026	0.00045	0.00240191	yes	14.3442	3.86952	-1.89024	5e-05	0.000340038	yes	14.3442	0.867569	-4.04734	5e-05	0.000340038	yes	9.1396	3.86952	-1.23998	5e-05	0.000340038	yes	9.1396	0.867569	-3.39708	5e-05	0.000340038	yes	3.86952	0.867569	-2.1571	5e-05	0.000340038	yes
LOC109794407	NW_017989236.1:972-3050	38.9817	59.4025	0.607728	0.0014	0.00636213	yes	38.9817	109.161	1.4856	5e-05	0.000340038	yes	38.9817	164.952	2.08118	5e-05	0.000340038	yes	59.4025	109.161	0.877868	5e-05	0.000340038	yes	59.4025	164.952	1.47345	5e-05	0.000340038	yes	109.161	164.952	0.595583	0.0014	0.00636213	yes
LOC109794369	NW_017988900.1:2772-4545	111.237	23.6263	-2.23517	5e-05	0.000340038	yes	111.237	14.9203	-2.89828	5e-05	0.000340038	yes	111.237	5.61775	-4.3075	5e-05	0.000340038	yes	23.6263	14.9203	-0.663113	0.00885	0.0295989	yes	23.6263	5.61775	-2.07233	5e-05	0.000340038	yes	14.9203	5.61775	-1.40922	0.0001	0.000638728	yes
LOC109791471	NW_017985048.1:71137-72579	286.414	152.919	-0.905334	5e-05	0.000340038	yes	286.414	57.2069	-2.32384	5e-05	0.000340038	yes	286.414	22.687	-3.65816	5e-05	0.000340038	yes	152.919	57.2069	-1.41851	5e-05	0.000340038	yes	152.919	22.687	-2.75283	5e-05	0.000340038	yes	57.2069	22.687	-1.33432	5e-05	0.000340038	yes
LOC109798561	NC_033804.1:9162659-9166870	15.8047	4.93726	-1.67857	5e-05	0.000340038	yes	15.8047	2.39891	-2.71991	5e-05	0.000340038	yes	15.8047	1.45907	-3.43724	5e-05	0.000340038	yes	4.93726	2.39891	-1.04133	5e-05	0.000340038	yes	4.93726	1.45907	-1.75866	5e-05	0.000340038	yes	2.39891	1.45907	-0.71733	0.0049	0.0181391	yes
LOC109806081	NC_033813.1:5468347-5470692	68.9113	30.3351	-1.18375	5e-05	0.000340038	yes	68.9113	8.91537	-2.95037	5e-05	0.000340038	yes	68.9113	2.4939	-4.78827	5e-05	0.000340038	yes	30.3351	8.91537	-1.76662	5e-05	0.000340038	yes	30.3351	2.4939	-3.60452	5e-05	0.000340038	yes	8.91537	2.4939	-1.83789	5e-05	0.000340038	yes
LOC109800601	NC_033809.1:12754983-12756322	310.008	55.327	-2.48625	5e-05	0.000340038	yes	310.008	30.6139	-3.34005	5e-05	0.000340038	yes	310.008	15.3368	-4.33724	5e-05	0.000340038	yes	55.327	30.6139	-0.853797	5e-05	0.000340038	yes	55.327	15.3368	-1.85099	5e-05	0.000340038	yes	30.6139	15.3368	-0.997193	5e-05	0.000340038	yes
LOC109804003	NC_033811.1:15182193-15184573	243.261	108.756	-1.16141	5e-05	0.000340038	yes	243.261	58.1898	-2.06367	5e-05	0.000340038	yes	243.261	36.4204	-2.73969	5e-05	0.000340038	yes	108.756	58.1898	-0.902258	5e-05	0.000340038	yes	108.756	36.4204	-1.57828	5e-05	0.000340038	yes	58.1898	36.4204	-0.676021	0.0001	0.000638728	yes
LOC109816938	NW_017984274.1:293933-295932	3.4506	11.0769	1.68263	5e-05	0.000340038	yes	3.4506	16.7094	2.27574	5e-05	0.000340038	yes	3.4506	38.7361	3.48876	5e-05	0.000340038	yes	11.0769	16.7094	0.59311	0.00285	0.0115574	yes	11.0769	38.7361	1.80612	5e-05	0.000340038	yes	16.7094	38.7361	1.21301	5e-05	0.000340038	yes
LOC109788511	NW_017984536.1:171125-172754	9.91793	18.0392	0.863028	0.0001	0.000638728	yes	9.91793	30.5683	1.62392	5e-05	0.000340038	yes	9.91793	55.9922	2.49711	5e-05	0.000340038	yes	18.0392	30.5683	0.760897	0.0001	0.000638728	yes	18.0392	55.9922	1.63409	5e-05	0.000340038	yes	30.5683	55.9922	0.87319	5e-05	0.000340038	yes
LOC109812280	NW_017984094.1:407606-410158	166.805	22.3545	-2.89953	5e-05	0.000340038	yes	166.805	14.5985	-3.51428	5e-05	0.000340038	yes	166.805	9.67668	-4.10751	5e-05	0.000340038	yes	22.3545	14.5985	-0.614747	0.00115	0.00538874	yes	22.3545	9.67668	-1.20798	5e-05	0.000340038	yes	14.5985	9.67668	-0.593235	0.00375	0.0145268	yes
LOC109814397	NC_033804.1:3599514-3602218	36.357	19.0906	-0.92937	5e-05	0.000340038	yes	36.357	6.45077	-2.49469	5e-05	0.000340038	yes	36.357	3.13561	-3.53542	5e-05	0.000340038	yes	19.0906	6.45077	-1.56532	5e-05	0.000340038	yes	19.0906	3.13561	-2.60605	5e-05	0.000340038	yes	6.45077	3.13561	-1.04072	5e-05	0.000340038	yes
LOC109795853	NC_033806.1:19761275-19768116	36.0503	55.5737	0.624392	0.00075	0.00373202	yes	36.0503	100.065	1.47286	5e-05	0.000340038	yes	36.0503	177.356	2.29857	5e-05	0.000340038	yes	55.5737	100.065	0.848468	5e-05	0.000340038	yes	55.5737	177.356	1.67417	5e-05	0.000340038	yes	100.065	177.356	0.825706	5e-05	0.000340038	yes
LOC109815563	NW_017984207.1:161730-162780	116.854	64.9906	-0.846411	5e-05	0.000340038	yes	116.854	39.4492	-1.56665	5e-05	0.000340038	yes	116.854	24.6545	-2.24479	5e-05	0.000340038	yes	64.9906	39.4492	-0.720236	0.0004	0.0021701	yes	64.9906	24.6545	-1.39838	5e-05	0.000340038	yes	39.4492	24.6545	-0.678143	0.00195	0.00843147	yes
LOC109809654	NC_033814.1:36760567-36763523	41.8097	78.7012	0.912548	5e-05	0.000340038	yes	41.8097	156.218	1.90165	5e-05	0.000340038	yes	41.8097	287.189	2.78009	5e-05	0.000340038	yes	78.7012	156.218	0.989099	5e-05	0.000340038	yes	78.7012	287.189	1.86754	5e-05	0.000340038	yes	156.218	287.189	0.878442	5e-05	0.000340038	yes
LOC109802819	NC_033810.1:7039715-7041142	257.312	167.304	-0.621048	0.00105	0.00498632	yes	257.312	103.77	-1.31013	5e-05	0.000340038	yes	257.312	64.9935	-1.98515	5e-05	0.000340038	yes	167.304	103.77	-0.689079	0.00015	0.00091698	yes	167.304	64.9935	-1.3641	5e-05	0.000340038	yes	103.77	64.9935	-0.675023	0.0002	0.00118501	yes
LOC109795960	NC_033806.1:28420225-28422409	43.4006	9.83634	-2.14152	5e-05	0.000340038	yes	43.4006	4.49443	-3.27151	5e-05	0.000340038	yes	43.4006	2.25749	-4.26493	5e-05	0.000340038	yes	9.83634	4.49443	-1.12998	5e-05	0.000340038	yes	9.83634	2.25749	-2.1234	5e-05	0.000340038	yes	4.49443	2.25749	-0.993418	0.00085	0.00415676	yes
LOC109807367	NC_033814.1:44466443-44466958	35.6403	54.7049	0.61816	0.00395	0.0151608	yes	35.6403	140.048	1.97434	5e-05	0.000340038	yes	35.6403	229.345	2.68594	5e-05	0.000340038	yes	54.7049	140.048	1.35618	5e-05	0.000340038	yes	54.7049	229.345	2.06778	5e-05	0.000340038	yes	140.048	229.345	0.711601	5e-05	0.000340038	yes
LOC109818040	NC_033805.1:2995880-2998159	10.3263	3.08617	-1.74243	5e-05	0.000340038	yes	10.3263	1.50667	-2.77688	5e-05	0.000340038	yes	10.3263	0.819431	-3.65555	5e-05	0.000340038	yes	3.08617	1.50667	-1.03445	0.0001	0.000638728	yes	3.08617	0.819431	-1.91313	5e-05	0.000340038	yes	1.50667	0.819431	-0.878672	0.0099	0.0324915	yes
LOC109817513	NW_017984308.1:153261-158620	31.592	12.1645	-1.37688	5e-05	0.000340038	yes	31.592	6.17657	-2.35468	5e-05	0.000340038	yes	31.592	3.24871	-3.28162	5e-05	0.000340038	yes	12.1645	6.17657	-0.977801	5e-05	0.000340038	yes	12.1645	3.24871	-1.90474	5e-05	0.000340038	yes	6.17657	3.24871	-0.926939	0.00015	0.00091698	yes
LOC109806029	NC_033813.1:6448970-6452022	16.9602	7.61164	-1.15588	5e-05	0.000340038	yes	16.9602	4.94325	-1.77863	5e-05	0.000340038	yes	16.9602	2.77689	-2.61062	5e-05	0.000340038	yes	7.61164	4.94325	-0.622748	0.01265	0.0397563	yes	7.61164	2.77689	-1.45474	5e-05	0.000340038	yes	4.94325	2.77689	-0.83199	0.00465	0.0173793	yes
LOC109789469	NW_017984657.1:93219-100735	11.6705	4.47222	-1.3838	5e-05	0.000340038	yes	11.6705	2.64574	-2.14112	5e-05	0.000340038	yes	11.6705	1.0446	-3.48184	5e-05	0.000340038	yes	4.47222	2.64574	-0.757324	0.0079	0.026956	yes	4.47222	1.0446	-2.09804	5e-05	0.000340038	yes	2.64574	1.0446	-1.34072	0.0006	0.00307972	yes
LOC109814720	NW_017984171.1:69437-70834	16.3682	10.5168	-0.638198	0.00585	0.0210155	yes	16.3682	4.56475	-1.84229	5e-05	0.000340038	yes	16.3682	2.09606	-2.96514	5e-05	0.000340038	yes	10.5168	4.56475	-1.20409	5e-05	0.000340038	yes	10.5168	2.09606	-2.32694	5e-05	0.000340038	yes	4.56475	2.09606	-1.12286	0.0008	0.00394432	yes
gene	locus	Al_0h	Al_3h	log2(fold_change)	p_value	q_value	significant	Al_0h	Al_6h	log2(fold_change)	p_value	q_value	significant	Al_0h	Al_12h	log2(fold_change)	p_value	q_value	significant	Al_3h	Al_6h	log2(fold_change)	p_value	q_value	significant	Al_3h	Al_12h	log2(fold_change)	p_value	q_value	significant	Al_6h	Al_12h	log2(fold_change)	p_value	q_value	significant
LOC109814085	NW_017984148.1:192951-193764	341.404	587.155	0.782262	5e-05	0.000340038	yes	341.404	1084.54	1.66754	5e-05	0.000340038	yes	341.404	1741.19	2.35052	5e-05	0.000340038	yes	587.155	1084.54	0.885277	5e-05	0.000340038	yes	587.155	1741.19	1.56826	5e-05	0.000340038	yes	1084.54	1741.19	0.682981	0.00155	0.00693731	yes
LOC109806425	NC_033813.1:7570818-7571606	19.8932	33.1918	0.738551	0.00055	0.00285583	yes	19.8932	65.668	1.72291	5e-05	0.000340038	yes	19.8932	101.524	2.35147	5e-05	0.000340038	yes	33.1918	65.668	0.984364	5e-05	0.000340038	yes	33.1918	101.524	1.61292	5e-05	0.000340038	yes	65.668	101.524	0.628555	0.00115	0.00538874	yes
LOC109795755	NC_033806.1:12376677-12380598	13.1118	6.47192	-1.0186	5e-05	0.000340038	yes	13.1118	3.96745	-1.72458	5e-05	0.000340038	yes	13.1118	2.45202	-2.41883	5e-05	0.000340038	yes	6.47192	3.96745	-0.705981	0.0014	0.00636213	yes	6.47192	2.45202	-1.40022	5e-05	0.000340038	yes	3.96745	2.45202	-0.694242	0.0064	0.0226424	yes
LOC109798567	NC_033807.1:3587670-3589654	24.9953	12.1235	-1.04385	5e-05	0.000340038	yes	24.9953	8.04422	-1.63563	5e-05	0.000340038	yes	24.9953	4.58951	-2.44525	5e-05	0.000340038	yes	12.1235	8.04422	-0.59178	0.0083	0.0280725	yes	12.1235	4.58951	-1.40139	5e-05	0.000340038	yes	8.04422	4.58951	-0.809614	0.001	0.00477927	yes
LOC109813471	NW_017984128.1:447605-448144	155.344	73.5799	-1.07808	5e-05	0.000340038	yes	155.344	38.852	-1.99941	5e-05	0.000340038	yes	155.344	20.9532	-2.89022	5e-05	0.000340038	yes	73.5799	38.852	-0.921324	0.0002	0.00118501	yes	73.5799	20.9532	-1.81214	5e-05	0.000340038	yes	38.852	20.9532	-0.890815	0.0017	0.00750297	yes
LOC109808104	NC_033814.1:17130066-17134570	109.232	41.4713	-1.39721	5e-05	0.000340038	yes	109.232	14.5858	-2.90476	5e-05	0.000340038	yes	109.232	8.1413	-3.74599	5e-05	0.000340038	yes	41.4713	14.5858	-1.50755	5e-05	0.000340038	yes	41.4713	8.1413	-2.34878	5e-05	0.000340038	yes	14.5858	8.1413	-0.841232	5e-05	0.000340038	yes
LOC109805452	NC_033813.1:85970-89198	6.79105	2.73943	-1.30976	5e-05	0.000340038	yes	6.79105	1.43997	-2.23759	5e-05	0.000340038	yes	6.79105	0.43708	-3.95767	5e-05	0.000340038	yes	2.73943	1.43997	-0.927835	0.0132	0.0411769	yes	2.73943	0.43708	-2.64791	0.00015	0.00091698	yes	1.43997	0.43708	-1.72007	0.0028	0.0113877	yes
LOC109798517	NC_033807.1:3805946-3808960	21.8329	11.0213	-0.986205	5e-05	0.000340038	yes	21.8329	5.36128	-2.02585	5e-05	0.000340038	yes	21.8329	3.31359	-2.72004	5e-05	0.000340038	yes	11.0213	5.36128	-1.03965	5e-05	0.000340038	yes	11.0213	3.31359	-1.73383	5e-05	0.000340038	yes	5.36128	3.31359	-0.694182	0.0078	0.0266792	yes
LOC109816219	NW_017984240.1:201260-203346	9.91069	16.1876	0.707835	0.0006	0.00307972	yes	9.91069	29.5345	1.57535	5e-05	0.000340038	yes	9.91069	56.3459	2.50725	5e-05	0.000340038	yes	16.1876	29.5345	0.867512	5e-05	0.000340038	yes	16.1876	56.3459	1.79942	5e-05	0.000340038	yes	29.5345	56.3459	0.931906	5e-05	0.000340038	yes
LOC109809656	NC_033814.1:27436916-27439875	12.8365	4.82814	-1.41071	5e-05	0.000340038	yes	12.8365	1.70839	-2.90954	5e-05	0.000340038	yes	12.8365	0.800336	-4.0035	5e-05	0.000340038	yes	4.82814	1.70839	-1.49883	5e-05	0.000340038	yes	4.82814	0.800336	-2.59279	5e-05	0.000340038	yes	1.70839	0.800336	-1.09396	0.00555	0.0201221	yes
LOC109797754	NC_033806.1:28751013-28752922	25.8628	14.1182	-0.873327	0.0002	0.00118501	yes	25.8628	7.59188	-1.76835	5e-05	0.000340038	yes	25.8628	4.88966	-2.40307	5e-05	0.000340038	yes	14.1182	7.59188	-0.895022	0.0001	0.000638728	yes	14.1182	4.88966	-1.52975	5e-05	0.000340038	yes	7.59188	4.88966	-0.634723	0.00505	0.0186027	yes
LOC109790987	NW_017984914.1:19397-28698	2.33642	5.44011	1.21934	5e-05	0.000340038	yes	2.33642	12.2132	2.38608	5e-05	0.000340038	yes	2.33642	25.578	3.45253	5e-05	0.000340038	yes	5.44011	12.2132	1.16674	5e-05	0.000340038	yes	5.44011	25.578	2.2332	5e-05	0.000340038	yes	12.2132	25.578	1.06646	5e-05	0.000340038	yes
LOC109787942	NW_017984477.1:162343-166190	9.14274	2.77095	-1.72225	5e-05	0.000340038	yes	9.14274	1.39711	-2.71018	5e-05	0.000340038	yes	9.14274	0.76001	-3.58854	5e-05	0.000340038	yes	2.77095	1.39711	-0.987929	0.0003	0.00169136	yes	2.77095	0.76001	-1.86629	5e-05	0.000340038	yes	1.39711	0.76001	-0.878359	0.007	0.024384	yes
LOC109800961	NC_033809.1:18214032-18215565	14.0661	6.71734	-1.06626	5e-05	0.000340038	yes	14.0661	3.22635	-2.12424	5e-05	0.000340038	yes	14.0661	1.70612	-3.04342	5e-05	0.000340038	yes	6.71734	3.22635	-1.05799	0.00015	0.00091698	yes	6.71734	1.70612	-1.97717	5e-05	0.000340038	yes	3.22635	1.70612	-0.91918	0.0078	0.0266792	yes
LOC109809183	NC_033814.1:43080301-43081316	17.593	6.70558	-1.39157	5e-05	0.000340038	yes	17.593	3.9396	-2.15888	5e-05	0.000340038	yes	17.593	2.17751	-3.01425	5e-05	0.000340038	yes	6.70558	3.9396	-0.767312	0.00445	0.0167627	yes	6.70558	2.17751	-1.62269	5e-05	0.000340038	yes	3.9396	2.17751	-0.855375	0.0065	0.0229353	yes
LOC109809959	NC_033814.1:38151211-38153910	50.2921	21.9459	-1.19638	5e-05	0.000340038	yes	50.2921	14.5488	-1.78943	5e-05	0.000340038	yes	50.2921	8.56884	-2.55316	5e-05	0.000340038	yes	21.9459	14.5488	-0.593057	0.0062	0.0220539	yes	21.9459	8.56884	-1.35678	5e-05	0.000340038	yes	14.5488	8.56884	-0.763725	0.00085	0.00415676	yes
LOC109815826	NW_017984218.1:242456-245277	9.75549	18.2089	0.900356	5e-05	0.000340038	yes	9.75549	35.4582	1.86183	5e-05	0.000340038	yes	9.75549	165.578	4.08515	5e-05	0.000340038	yes	18.2089	35.4582	0.961478	5e-05	0.000340038	yes	18.2089	165.578	3.1848	5e-05	0.000340038	yes	35.4582	165.578	2.22332	5e-05	0.000340038	yes
LOC109801813	NC_033810.1:15173765-15179930	33.2336	8.58484	-1.95278	5e-05	0.000340038	yes	33.2336	4.38423	-2.92225	5e-05	0.000340038	yes	33.2336	2.25885	-3.87898	5e-05	0.000340038	yes	8.58484	4.38423	-0.969467	0.0001	0.000638728	yes	8.58484	2.25885	-1.9262	5e-05	0.000340038	yes	4.38423	2.25885	-0.956737	5e-05	0.000340038	yes
LOC109793873	NW_017986759.1:9324-16107	17.9799	7.70765	-1.22202	5e-05	0.000340038	yes	17.9799	3.1323	-2.52109	5e-05	0.000340038	yes	17.9799	1.69484	-3.40716	5e-05	0.000340038	yes	7.70765	3.1323	-1.29907	5e-05	0.000340038	yes	7.70765	1.69484	-2.18514	5e-05	0.000340038	yes	3.1323	1.69484	-0.886072	0.00885	0.0295989	yes
LOC109817681	NW_017984316.1:165133-168766	14.7916	4.52487	-1.70883	5e-05	0.000340038	yes	14.7916	2.8419	-2.37985	5e-05	0.000340038	yes	14.7916	1.82065	-3.02225	5e-05	0.000340038	yes	4.52487	2.8419	-0.671018	0.00405	0.0154762	yes	4.52487	1.82065	-1.31342	5e-05	0.000340038	yes	2.8419	1.82065	-0.642403	0.0135	0.041952	yes
LOC109815768	NW_017984215.1:378908-380611	8.63763	1.98413	-2.12213	5e-05	0.000340038	yes	8.63763	1.13159	-2.93229	5e-05	0.000340038	yes	8.63763	0.556679	-3.95572	5e-05	0.000340038	yes	1.98413	1.13159	-0.810156	0.0119	0.0378076	yes	1.98413	0.556679	-1.83358	5e-05	0.000340038	yes	1.13159	0.556679	-1.02343	0.01555	0.0470274	yes
LOC109803345	NC_033811.1:2582215-2585940	25.6287	10.4027	-1.30081	5e-05	0.000340038	yes	25.6287	6.24041	-2.03805	5e-05	0.000340038	yes	25.6287	3.27139	-2.96979	5e-05	0.000340038	yes	10.4027	6.24041	-0.737239	0.0006	0.00307972	yes	10.4027	3.27139	-1.66898	5e-05	0.000340038	yes	6.24041	3.27139	-0.931738	5e-05	0.000340038	yes
LOC109816049	NW_017984231.1:206888-210287	30.7629	46.2526	0.588343	0.00135	0.0061756	yes	30.7629	70.8004	1.20257	5e-05	0.000340038	yes	30.7629	132.97	2.11184	5e-05	0.000340038	yes	46.2526	70.8004	0.614223	0.00135	0.0061756	yes	46.2526	132.97	1.5235	5e-05	0.000340038	yes	70.8004	132.97	0.909276	5e-05	0.000340038	yes
LOC109809467	NC_033814.1:5395497-5396774	12.3882	35.7108	1.52739	5e-05	0.000340038	yes	12.3882	95.0788	2.94015	5e-05	0.000340038	yes	12.3882	145.699	3.55595	5e-05	0.000340038	yes	35.7108	95.0788	1.41276	5e-05	0.000340038	yes	35.7108	145.699	2.02856	5e-05	0.000340038	yes	95.0788	145.699	0.615799	0.0007	0.00351529	yes
LOC109797066	NC_033806.1:23031845-23037059	1.25724	3.76137	1.58099	5e-05	0.000340038	yes	1.25724	6.52064	2.37475	5e-05	0.000340038	yes	1.25724	15.1239	3.58849	5e-05	0.000340038	yes	3.76137	6.52064	0.793755	0.00205	0.00878256	yes	3.76137	15.1239	2.0075	5e-05	0.000340038	yes	6.52064	15.1239	1.21375	5e-05	0.000340038	yes
LOC109800213	NC_033809.1:16562437-16566087	186.75	66.5359	-1.4889	5e-05	0.000340038	yes	186.75	28.1055	-2.73219	5e-05	0.000340038	yes	186.75	16.3433	-3.51434	5e-05	0.000340038	yes	66.5359	28.1055	-1.24328	5e-05	0.000340038	yes	66.5359	16.3433	-2.02544	5e-05	0.000340038	yes	28.1055	16.3433	-0.782158	5e-05	0.000340038	yes
LOC109788985	NC_033805.1:48583-50329	63.9604	20.2429	-1.65976	5e-05	0.000340038	yes	63.9604	10.9653	-2.54424	5e-05	0.000340038	yes	63.9604	4.29287	-3.89716	5e-05	0.000340038	yes	20.2429	10.9653	-0.884474	5e-05	0.000340038	yes	20.2429	4.29287	-2.2374	5e-05	0.000340038	yes	10.9653	4.29287	-1.35293	5e-05	0.000340038	yes
LOC109805741	NC_033813.1:3572994-3574817	40.0313	7.20209	-2.47464	5e-05	0.000340038	yes	40.0313	2.62403	-3.93127	5e-05	0.000340038	yes	40.0313	1.27579	-4.97167	5e-05	0.000340038	yes	7.20209	2.62403	-1.45663	5e-05	0.000340038	yes	7.20209	1.27579	-2.49703	5e-05	0.000340038	yes	2.62403	1.27579	-1.04039	0.001	0.00477927	yes
LOC109816605	NW_017984257.1:314913-316544	8.68214	5.38463	-0.689203	0.0034	0.0133967	yes	8.68214	2.84522	-1.60951	5e-05	0.000340038	yes	8.68214	1.27797	-2.7642	5e-05	0.000340038	yes	5.38463	2.84522	-0.920307	0.00075	0.00373202	yes	5.38463	1.27797	-2.075	5e-05	0.000340038	yes	2.84522	1.27797	-1.15469	0.00145	0.00655404	yes
LOC109813678	NW_017984135.1:341025-361304	6.53335	2.11904	-1.62441	5e-05	0.000340038	yes	6.53335	1.2252	-2.4148	5e-05	0.000340038	yes	6.53335	0.533317	-3.61476	5e-05	0.000340038	yes	2.11904	1.2252	-0.790388	0.0022	0.00931962	yes	2.11904	0.533317	-1.99035	5e-05	0.000340038	yes	1.2252	0.533317	-1.19996	0.0004	0.0021701	yes
LOC109800759	NC_033804.1:4758826-4763041	4.28358	2.68207	-0.675472	0.00675	0.0236635	yes	4.28358	1.00525	-2.09126	5e-05	0.000340038	yes	4.28358	0.322043	-3.73349	5e-05	0.000340038	yes	2.68207	1.00525	-1.41579	5e-05	0.000340038	yes	2.68207	0.322043	-3.05802	5e-05	0.000340038	yes	1.00525	0.322043	-1.64223	0.0001	0.000638728	yes
LOC109791007	NW_017984920.1:71016-71914	107.943	53.2597	-1.01915	5e-05	0.000340038	yes	107.943	30.1746	-1.83886	5e-05	0.000340038	yes	107.943	16.9762	-2.66868	5e-05	0.000340038	yes	53.2597	30.1746	-0.819712	5e-05	0.000340038	yes	53.2597	16.9762	-1.64953	5e-05	0.000340038	yes	30.1746	16.9762	-0.829816	5e-05	0.000340038	yes
LOC109818898	NW_017984404.1:31592-32695	627.716	133.861	-2.22938	5e-05	0.000340038	yes	627.716	50.3862	-3.63901	5e-05	0.000340038	yes	627.716	30.0139	-4.38641	5e-05	0.000340038	yes	133.861	50.3862	-1.40963	5e-05	0.000340038	yes	133.861	30.0139	-2.15703	5e-05	0.000340038	yes	50.3862	30.0139	-0.747399	0.0005	0.00262952	yes
LOC109802386	NC_033810.1:15611927-15613264	27.6638	91.6959	1.72886	5e-05	0.000340038	yes	27.6638	175.777	2.66768	5e-05	0.000340038	yes	27.6638	292.703	3.40337	5e-05	0.000340038	yes	91.6959	175.777	0.93882	5e-05	0.000340038	yes	91.6959	292.703	1.67451	5e-05	0.000340038	yes	175.777	292.703	0.73569	0.00015	0.00091698	yes
LOC109811152	NW_017984073.1:600722-605075	10.3237	4.54262	-1.18436	5e-05	0.000340038	yes	10.3237	1.28603	-3.00496	5e-05	0.000340038	yes	10.3237	0.674246	-3.93654	5e-05	0.000340038	yes	4.54262	1.28603	-1.8206	5e-05	0.000340038	yes	4.54262	0.674246	-2.75218	5e-05	0.000340038	yes	1.28603	0.674246	-0.931578	0.00765	0.0262573	yes
LOC109814135	NW_017984150.1:354876-355497	26.1673	10.8317	-1.27251	5e-05	0.000340038	yes	26.1673	4.95589	-2.40055	5e-05	0.000340038	yes	26.1673	1.76441	-3.8905	5e-05	0.000340038	yes	10.8317	4.95589	-1.12804	0.0004	0.0021701	yes	10.8317	1.76441	-2.61799	5e-05	0.000340038	yes	4.95589	1.76441	-1.48996	0.001	0.00477927	yes
LOC109804869	NC_033805.1:28206223-28206740	14.0046	40.3234	1.52572	5e-05	0.000340038	yes	14.0046	66.5062	2.24759	5e-05	0.000340038	yes	14.0046	143.368	3.35575	5e-05	0.000340038	yes	40.3234	66.5062	0.721872	0.00265	0.0108796	yes	40.3234	143.368	1.83003	5e-05	0.000340038	yes	66.5062	143.368	1.10816	5e-05	0.000340038	yes
LOC109795291	NC_033805.1:10936281-10937706	43.9933	12.4682	-1.81903	5e-05	0.000340038	yes	43.9933	5.10434	-3.10749	5e-05	0.000340038	yes	43.9933	2.90212	-3.9221	5e-05	0.000340038	yes	12.4682	5.10434	-1.28846	5e-05	0.000340038	yes	12.4682	2.90212	-2.10307	5e-05	0.000340038	yes	5.10434	2.90212	-0.814614	0.0143	0.0439673	yes
LOC109792951	NW_017985705.1:14457-19729	4.7209	9.70189	1.0392	5e-05	0.000340038	yes	4.7209	14.9237	1.66047	5e-05	0.000340038	yes	4.7209	24.1771	2.3565	5e-05	0.000340038	yes	9.70189	14.9237	0.62127	0.00315	0.0125637	yes	9.70189	24.1771	1.3173	5e-05	0.000340038	yes	14.9237	24.1771	0.696032	0.00045	0.00240191	yes
LOC109789616	NW_017984680.1:7161-15885	3.3628	15.9464	2.24549	5e-05	0.000340038	yes	3.3628	26.1584	2.95954	5e-05	0.000340038	yes	3.3628	41.1282	3.61239	5e-05	0.000340038	yes	15.9464	26.1584	0.714049	5e-05	0.000340038	yes	15.9464	41.1282	1.3669	5e-05	0.000340038	yes	26.1584	41.1282	0.652851	0.00035	0.00193346	yes
LOC109789982	NC_033805.1:23560222-23566805	22.3792	8.03396	-1.47798	5e-05	0.000340038	yes	22.3792	3.67821	-2.60508	5e-05	0.000340038	yes	22.3792	2.30863	-3.27705	5e-05	0.000340038	yes	8.03396	3.67821	-1.12711	5e-05	0.000340038	yes	8.03396	2.30863	-1.79907	5e-05	0.000340038	yes	3.67821	2.30863	-0.671965	0.0107	0.0346486	yes
LOC109813168	NW_017984120.1:198456-201103	23.3811	9.97487	-1.22898	5e-05	0.000340038	yes	23.3811	5.20028	-2.16868	5e-05	0.000340038	yes	23.3811	2.90657	-3.00795	5e-05	0.000340038	yes	9.97487	5.20028	-0.939707	0.0001	0.000638728	yes	9.97487	2.90657	-1.77898	5e-05	0.000340038	yes	5.20028	2.90657	-0.839272	0.00385	0.0148426	yes
LOC109799852	NC_033809.1:1316115-1317253	592.095	276.71	-1.09745	5e-05	0.000340038	yes	592.095	138.334	-2.09767	5e-05	0.000340038	yes	592.095	58.771	-3.33265	5e-05	0.000340038	yes	276.71	138.334	-1.00022	5e-05	0.000340038	yes	276.71	58.771	-2.2352	5e-05	0.000340038	yes	138.334	58.771	-1.23498	5e-05	0.000340038	yes
LOC109796290	NC_033806.1:11279899-11283029	7.19824	4.43951	-0.697245	0.0039	0.0149999	yes	7.19824	1.84737	-1.96217	5e-05	0.000340038	yes	7.19824	0.942045	-2.93378	5e-05	0.000340038	yes	4.43951	1.84737	-1.26492	5e-05	0.000340038	yes	4.43951	0.942045	-2.23653	5e-05	0.000340038	yes	1.84737	0.942045	-0.971609	0.0053	0.0193769	yes
LOC109815695	NW_017984212.1:345455-354138	0.289243	1.95512	2.7569	5e-05	0.000340038	yes	0.289243	4.22895	3.86994	5e-05	0.000340038	yes	0.289243	8.27212	4.8379	5e-05	0.000340038	yes	1.95512	4.22895	1.11304	5e-05	0.000340038	yes	1.95512	8.27212	2.081	5e-05	0.000340038	yes	4.22895	8.27212	0.967957	5e-05	0.000340038	yes
LOC109807741	NC_033814.1:45039426-45045541	97.5767	34.0252	-1.51993	5e-05	0.000340038	yes	97.5767	18.6222	-2.38951	5e-05	0.000340038	yes	97.5767	10.8585	-3.16771	5e-05	0.000340038	yes	34.0252	18.6222	-0.869582	5e-05	0.000340038	yes	34.0252	10.8585	-1.64778	5e-05	0.000340038	yes	18.6222	10.8585	-0.778197	0.0001	0.000638728	yes
LOC109804172	NC_033811.1:801204-805945	145.692	67.0377	-1.11988	5e-05	0.000340038	yes	145.692	22.4766	-2.69642	5e-05	0.000340038	yes	145.692	10.4673	-3.79896	5e-05	0.000340038	yes	67.0377	22.4766	-1.57655	5e-05	0.000340038	yes	67.0377	10.4673	-2.67908	5e-05	0.000340038	yes	22.4766	10.4673	-1.10254	5e-05	0.000340038	yes
LOC109804416	NC_033811.1:17253461-17254062	36.0036	118.281	1.716	5e-05	0.000340038	yes	36.0036	230.51	2.67862	5e-05	0.000340038	yes	36.0036	409.581	3.50793	5e-05	0.000340038	yes	118.281	230.51	0.962613	5e-05	0.000340038	yes	118.281	409.581	1.79193	5e-05	0.000340038	yes	230.51	409.581	0.829318	5e-05	0.000340038	yes
LOC109799712	NC_033808.1:2313974-2314957	9.76932	16.3548	0.743389	0.00195	0.00843147	yes	9.76932	37.156	1.92727	5e-05	0.000340038	yes	9.76932	80.8933	3.04969	5e-05	0.000340038	yes	16.3548	37.156	1.18388	5e-05	0.000340038	yes	16.3548	80.8933	2.3063	5e-05	0.000340038	yes	37.156	80.8933	1.12242	5e-05	0.000340038	yes
LOC109811338	NW_017984077.1:878719-881768	6.47536	2.34382	-1.4661	5e-05	0.000340038	yes	6.47536	1.20992	-2.42004	5e-05	0.000340038	yes	6.47536	0.249091	-4.70021	5e-05	0.000340038	yes	2.34382	1.20992	-0.953943	0.0043	0.0162972	yes	2.34382	0.249091	-3.23411	5e-05	0.000340038	yes	1.20992	0.249091	-2.28017	0.0003	0.00169136	yes
LOC109810318	NW_017984062.1:956839-958112	18.5292	2.69924	-2.77918	5e-05	0.000340038	yes	18.5292	1.28	-3.85559	5e-05	0.000340038	yes	18.5292	0.378228	-5.6144	5e-05	0.000340038	yes	2.69924	1.28	-1.07641	0.0046	0.0172254	yes	2.69924	0.378228	-2.83522	0.00015	0.00091698	yes	1.28	0.378228	-1.75881	0.0035	0.0137317	yes
LOC109807514	NC_033805.1:30711787-30714766	28.4712	18.9389	-0.588153	0.0046	0.0172254	yes	28.4712	9.41187	-1.59695	5e-05	0.000340038	yes	28.4712	3.43371	-3.05166	5e-05	0.000340038	yes	18.9389	9.41187	-1.0088	5e-05	0.000340038	yes	18.9389	3.43371	-2.46351	5e-05	0.000340038	yes	9.41187	3.43371	-1.45471	5e-05	0.000340038	yes
LOC109795917	NC_033806.1:1876699-1880047	40.3814	21.8082	-0.888819	5e-05	0.000340038	yes	40.3814	10.4133	-1.95527	5e-05	0.000340038	yes	40.3814	4.10319	-3.29888	5e-05	0.000340038	yes	21.8082	10.4133	-1.06645	5e-05	0.000340038	yes	21.8082	4.10319	-2.41006	5e-05	0.000340038	yes	10.4133	4.10319	-1.34361	5e-05	0.000340038	yes
LOC109798962	NC_033807.1:2020498-2025258	309.926	83.8788	-1.88555	5e-05	0.000340038	yes	309.926	32.468	-3.25484	5e-05	0.000340038	yes	309.926	19.8724	-3.96309	5e-05	0.000340038	yes	83.8788	32.468	-1.36929	5e-05	0.000340038	yes	83.8788	19.8724	-2.07754	5e-05	0.000340038	yes	32.468	19.8724	-0.708252	0.0002	0.00118501	yes
LOC109803020	NC_033804.1:4840813-4844187	16.2762	24.8891	0.612754	0.00125	0.005782	yes	16.2762	55.2127	1.76224	5e-05	0.000340038	yes	16.2762	104.861	2.68765	5e-05	0.000340038	yes	24.8891	55.2127	1.14949	5e-05	0.000340038	yes	24.8891	104.861	2.07489	5e-05	0.000340038	yes	55.2127	104.861	0.925407	5e-05	0.000340038	yes
LOC109793962	NC_033805.1:22193033-22199373	16.3384	67.1781	2.03972	5e-05	0.000340038	yes	16.3384	111.972	2.7768	5e-05	0.000340038	yes	16.3384	170.993	3.3876	5e-05	0.000340038	yes	67.1781	111.972	0.737076	5e-05	0.000340038	yes	67.1781	170.993	1.34787	5e-05	0.000340038	yes	111.972	170.993	0.610798	0.0011	0.00518825	yes
LOC109793783	NW_017986584.1:2476-4080	132.819	45.0312	-1.56047	5e-05	0.000340038	yes	132.819	23.2358	-2.51504	5e-05	0.000340038	yes	132.819	12.523	-3.40681	5e-05	0.000340038	yes	45.0312	23.2358	-0.954574	5e-05	0.000340038	yes	45.0312	12.523	-1.84634	5e-05	0.000340038	yes	23.2358	12.523	-0.891768	0.0002	0.00118501	yes
LOC109804314	NC_033811.1:7699244-7706057	10.7505	2.73757	-1.97344	5e-05	0.000340038	yes	10.7505	1.00001	-3.42632	5e-05	0.000340038	yes	10.7505	0.25187	-5.41558	5e-05	0.000340038	yes	2.73757	1.00001	-1.45288	5e-05	0.000340038	yes	2.73757	0.25187	-3.44214	5e-05	0.000340038	yes	1.00001	0.25187	-1.98926	5e-05	0.000340038	yes
LOC109788044	NW_017984485.1:179073-182608	12.8942	4.1546	-1.63395	5e-05	0.000340038	yes	12.8942	2.50097	-2.36617	5e-05	0.000340038	yes	12.8942	1.4761	-3.12686	5e-05	0.000340038	yes	4.1546	2.50097	-0.732222	0.0051	0.0187533	yes	4.1546	1.4761	-1.49292	5e-05	0.000340038	yes	2.50097	1.4761	-0.760695	0.01295	0.0405199	yes
LOC109811321	NW_017984076.1:750890-751567	2.91026	6.76591	1.21713	0.0004	0.0021701	yes	2.91026	11.4811	1.98004	5e-05	0.000340038	yes	2.91026	22.2926	2.93735	5e-05	0.000340038	yes	6.76591	11.4811	0.762909	0.00615	0.0219133	yes	6.76591	22.2926	1.72021	5e-05	0.000340038	yes	11.4811	22.2926	0.957303	0.00015	0.00091698	yes
LOC109808173	NC_033814.1:16266417-16269805	16.6705	9.02676	-0.885021	0.00015	0.00091698	yes	16.6705	5.8464	-1.51168	5e-05	0.000340038	yes	16.6705	3.32114	-2.32755	5e-05	0.000340038	yes	9.02676	5.8464	-0.626659	0.00985	0.03236	yes	9.02676	3.32114	-1.44253	5e-05	0.000340038	yes	5.8464	3.32114	-0.815871	0.0053	0.0193769	yes
LOC109816105	NW_017984234.1:85446-93348	0.995207	3.92476	1.97953	5e-05	0.000340038	yes	0.995207	7.71862	2.95527	5e-05	0.000340038	yes	0.995207	12.1467	3.60943	5e-05	0.000340038	yes	3.92476	7.71862	0.97574	5e-05	0.000340038	yes	3.92476	12.1467	1.62989	5e-05	0.000340038	yes	7.71862	12.1467	0.654154	0.00085	0.00415676	yes
LOC109797171	NC_033806.1:23996927-23999862	64.9364	22.0911	-1.55556	5e-05	0.000340038	yes	64.9364	11.9793	-2.43848	5e-05	0.000340038	yes	64.9364	7.96585	-3.02713	5e-05	0.000340038	yes	22.0911	11.9793	-0.882921	5e-05	0.000340038	yes	22.0911	7.96585	-1.47156	5e-05	0.000340038	yes	11.9793	7.96585	-0.588642	0.0035	0.0137317	yes
LOC109807314	NC_033814.1:43520317-43535829	16.4077	32.3295	0.978475	5e-05	0.000340038	yes	16.4077	58.5128	1.83438	5e-05	0.000340038	yes	16.4077	108.404	2.72398	5e-05	0.000340038	yes	32.3295	58.5128	0.855901	5e-05	0.000340038	yes	32.3295	108.404	1.7455	5e-05	0.000340038	yes	58.5128	108.404	0.889601	0.00015	0.00091698	yes
LOC109797949	NC_033806.1:23603656-23605394	54.7283	191.304	1.80551	5e-05	0.000340038	yes	54.7283	455.797	3.05803	5e-05	0.000340038	yes	54.7283	760.133	3.79589	5e-05	0.000340038	yes	191.304	455.797	1.25252	5e-05	0.000340038	yes	191.304	760.133	1.99038	5e-05	0.000340038	yes	455.797	760.133	0.737861	0.0015	0.00674701	yes
LOC114917057	NW_017984244.1:341028-343057	6.41404	11.9493	0.897618	0.00165	0.00731534	yes	6.41404	18.763	1.54858	5e-05	0.000340038	yes	6.41404	32.2062	2.32803	5e-05	0.000340038	yes	11.9493	18.763	0.650963	0.0058	0.0208666	yes	11.9493	32.2062	1.43042	5e-05	0.000340038	yes	18.763	32.2062	0.779453	0.0003	0.00169136	yes
LOC109804000	NC_033811.1:7057067-7060522	5.7081	9.60097	0.750171	0.00155	0.00693731	yes	5.7081	25.1096	2.13716	5e-05	0.000340038	yes	5.7081	40.1446	2.81413	5e-05	0.000340038	yes	9.60097	25.1096	1.38699	5e-05	0.000340038	yes	9.60097	40.1446	2.06395	5e-05	0.000340038	yes	25.1096	40.1446	0.676967	0.00055	0.00285583	yes
LOC109797932	NC_033806.1:5022516-5024704	3.16875	5.01722	0.662977	0.00555	0.0201221	yes	3.16875	10.7927	1.76807	5e-05	0.000340038	yes	3.16875	21.8718	2.78709	5e-05	0.000340038	yes	5.01722	10.7927	1.10509	5e-05	0.000340038	yes	5.01722	21.8718	2.12411	5e-05	0.000340038	yes	10.7927	21.8718	1.01902	5e-05	0.000340038	yes
LOC109818625	NW_017984381.1:128921-132478	14.5033	9.59507	-0.596016	0.00265	0.0108796	yes	14.5033	6.3741	-1.18609	5e-05	0.000340038	yes	14.5033	2.92876	-2.30802	5e-05	0.000340038	yes	9.59507	6.3741	-0.59007	0.0046	0.0172254	yes	9.59507	2.92876	-1.712	5e-05	0.000340038	yes	6.3741	2.92876	-1.12193	5e-05	0.000340038	yes
LOC109792287	NC_033805.1:27738495-27740630	18.5911	9.06424	-1.03636	5e-05	0.000340038	yes	18.5911	4.33041	-2.10204	5e-05	0.000340038	yes	18.5911	2.71401	-2.77612	5e-05	0.000340038	yes	9.06424	4.33041	-1.06568	5e-05	0.000340038	yes	9.06424	2.71401	-1.73976	5e-05	0.000340038	yes	4.33041	2.71401	-0.674076	0.01635	0.049017	yes
LOC109803917	NC_033811.1:5949250-5950085	35.8432	15.6039	-1.1998	5e-05	0.000340038	yes	35.8432	9.20336	-1.96147	5e-05	0.000340038	yes	35.8432	3.21345	-3.4795	5e-05	0.000340038	yes	15.6039	9.20336	-0.761672	0.00225	0.00949643	yes	15.6039	3.21345	-2.27971	5e-05	0.000340038	yes	9.20336	3.21345	-1.51804	5e-05	0.000340038	yes
LOC109809637	NC_033814.1:7207093-7209725	15.5411	6.82924	-1.18629	5e-05	0.000340038	yes	15.5411	4.10873	-1.91933	5e-05	0.000340038	yes	15.5411	2.50257	-2.63461	5e-05	0.000340038	yes	6.82924	4.10873	-0.733035	0.0009	0.00436631	yes	6.82924	2.50257	-1.44831	5e-05	0.000340038	yes	4.10873	2.50257	-0.715278	0.0024	0.0100263	yes
LOC109792174	NW_017985276.1:2104-7577	1.35626	3.56048	1.39244	5e-05	0.000340038	yes	1.35626	20.4627	3.91529	5e-05	0.000340038	yes	1.35626	52.9392	5.28663	5e-05	0.000340038	yes	3.56048	20.4627	2.52285	5e-05	0.000340038	yes	3.56048	52.9392	3.89419	5e-05	0.000340038	yes	20.4627	52.9392	1.37134	5e-05	0.000340038	yes
LOC109800241	NC_033809.1:5619276-5620832	47.5381	7.91555	-2.58632	5e-05	0.000340038	yes	47.5381	4.10965	-3.532	5e-05	0.000340038	yes	47.5381	2.35226	-4.33697	5e-05	0.000340038	yes	7.91555	4.10965	-0.945674	0.00045	0.00240191	yes	7.91555	2.35226	-1.75064	5e-05	0.000340038	yes	4.10965	2.35226	-0.80497	0.0063	0.0223439	yes
LOC109819004	NW_017984417.1:38213-40353	131.215	285.886	1.12351	5e-05	0.000340038	yes	131.215	432.473	1.72068	5e-05	0.000340038	yes	131.215	752.109	2.51901	5e-05	0.000340038	yes	285.886	432.473	0.59717	0.00245	0.010193	yes	285.886	752.109	1.3955	5e-05	0.000340038	yes	432.473	752.109	0.798331	5e-05	0.000340038	yes
LOC109806208	NC_033805.1:34356864-34360925	9.71286	1.93428	-2.3281	5e-05	0.000340038	yes	9.71286	1.09501	-3.14895	5e-05	0.000340038	yes	9.71286	0.632532	-3.94068	5e-05	0.000340038	yes	1.93428	1.09501	-0.82085	0.00435	0.0164601	yes	1.93428	0.632532	-1.61259	5e-05	0.000340038	yes	1.09501	0.632532	-0.791739	0.0162	0.0486444	yes
LOC109817692	NW_017984317.1:204355-208511	25.9739	10.8752	-1.25602	5e-05	0.000340038	yes	25.9739	5.0035	-2.37606	5e-05	0.000340038	yes	25.9739	3.14573	-3.0456	5e-05	0.000340038	yes	10.8752	5.0035	-1.12003	5e-05	0.000340038	yes	10.8752	3.14573	-1.78957	5e-05	0.000340038	yes	5.0035	3.14573	-0.669541	0.0045	0.0169147	yes
LOC109798505	NC_033807.1:4255247-4257435	60.7138	37.9618	-0.677478	0.0002	0.00118501	yes	60.7138	18.1691	-1.74054	5e-05	0.000340038	yes	60.7138	11.2428	-2.43303	5e-05	0.000340038	yes	37.9618	18.1691	-1.06306	5e-05	0.000340038	yes	37.9618	11.2428	-1.75555	5e-05	0.000340038	yes	18.1691	11.2428	-0.692489	0.0012	0.00558487	yes
LOC109797654	NC_033806.1:22757568-22762497	2.82059	4.48659	0.669622	0.0117	0.0372813	yes	2.82059	7.14045	1.34002	5e-05	0.000340038	yes	2.82059	12.9124	2.19468	5e-05	0.000340038	yes	4.48659	7.14045	0.670396	0.00425	0.0161343	yes	4.48659	12.9124	1.52506	5e-05	0.000340038	yes	7.14045	12.9124	0.854666	5e-05	0.000340038	yes
LOC109815543	NW_017984206.1:357499-362302	280.358	512.311	0.869749	5e-05	0.000340038	yes	280.358	1391.61	2.31141	5e-05	0.000340038	yes	280.358	2414.31	3.10627	5e-05	0.000340038	yes	512.311	1391.61	1.44166	5e-05	0.000340038	yes	512.311	2414.31	2.23652	5e-05	0.000340038	yes	1391.61	2414.31	0.794853	0.004	0.0153176	yes
LOC109798094	NC_033806.1:17658651-17663787	3.48048	1.92832	-0.851945	0.0013	0.00598189	yes	3.48048	7.73131	1.15143	5e-05	0.000340038	yes	3.48048	20.23	2.53914	5e-05	0.000340038	yes	1.92832	7.73131	2.00337	5e-05	0.000340038	yes	1.92832	20.23	3.39108	5e-05	0.000340038	yes	7.73131	20.23	1.38771	5e-05	0.000340038	yes
LOC109789357	NW_017984643.1:58274-60033	25.8734	10.1382	-1.35167	5e-05	0.000340038	yes	25.8734	5.38426	-2.26465	5e-05	0.000340038	yes	25.8734	3.35353	-2.94771	5e-05	0.000340038	yes	10.1382	5.38426	-0.912977	5e-05	0.000340038	yes	10.1382	3.35353	-1.59604	5e-05	0.000340038	yes	5.38426	3.35353	-0.683066	0.00505	0.0186027	yes
LOC109801562	NC_033809.1:7616968-7619941	8.6487	4.70601	-0.87798	0.00025	0.00144234	yes	8.6487	3.03454	-1.51101	5e-05	0.000340038	yes	8.6487	1.85266	-2.22289	5e-05	0.000340038	yes	4.70601	3.03454	-0.633027	0.00985	0.03236	yes	4.70601	1.85266	-1.3449	5e-05	0.000340038	yes	3.03454	1.85266	-0.711878	0.01175	0.0374132	yes
LOC109811128	NW_017984073.1:163855-173834	33.8817	14.8974	-1.18545	5e-05	0.000340038	yes	33.8817	9.78065	-1.79251	5e-05	0.000340038	yes	33.8817	6.3239	-2.42162	5e-05	0.000340038	yes	14.8974	9.78065	-0.607056	0.00155	0.00693731	yes	14.8974	6.3239	-1.23617	5e-05	0.000340038	yes	9.78065	6.3239	-0.629115	0.00235	0.00985605	yes
LOC109813197	NW_017984120.1:514300-518633	22.6414	12.8401	-0.818313	5e-05	0.000340038	yes	22.6414	40.6746	0.845163	5e-05	0.000340038	yes	22.6414	61.9992	1.45329	5e-05	0.000340038	yes	12.8401	40.6746	1.66348	5e-05	0.000340038	yes	12.8401	61.9992	2.2716	5e-05	0.000340038	yes	40.6746	61.9992	0.608124	0.00155	0.00693731	yes
LOC109815452	NW_017984201.1:328051-330169	18.8297	6.39444	-1.55812	5e-05	0.000340038	yes	18.8297	3.22385	-2.54615	5e-05	0.000340038	yes	18.8297	1.64501	-3.51684	5e-05	0.000340038	yes	6.39444	3.22385	-0.988033	0.00025	0.00144234	yes	6.39444	1.64501	-1.95872	5e-05	0.000340038	yes	3.22385	1.64501	-0.970689	0.00225	0.00949643	yes
LOC109803058	NC_033810.1:3256194-3258681	215.282	101.903	-1.07902	5e-05	0.000340038	yes	215.282	53.246	-2.01548	5e-05	0.000340038	yes	215.282	27.8151	-2.95228	5e-05	0.000340038	yes	101.903	53.246	-0.936458	5e-05	0.000340038	yes	101.903	27.8151	-1.87326	5e-05	0.000340038	yes	53.246	27.8151	-0.936805	5e-05	0.000340038	yes
LOC109789447	NW_017984655.1:104383-108345	1.30612	5.03446	1.94655	5e-05	0.000340038	yes	1.30612	9.71366	2.89473	5e-05	0.000340038	yes	1.30612	20.4017	3.96533	5e-05	0.000340038	yes	5.03446	9.71366	0.948177	5e-05	0.000340038	yes	5.03446	20.4017	2.01878	5e-05	0.000340038	yes	9.71366	20.4017	1.0706	5e-05	0.000340038	yes
LOC109818590	NW_017984378.1:15435-19885	25.5834	5.28425	-2.27544	5e-05	0.000340038	yes	25.5834	3.08095	-3.05376	5e-05	0.000340038	yes	25.5834	1.44206	-4.149	5e-05	0.000340038	yes	5.28425	3.08095	-0.778324	0.0026	0.0107084	yes	5.28425	1.44206	-1.87356	5e-05	0.000340038	yes	3.08095	1.44206	-1.09524	0.00085	0.00415676	yes
LOC109813941	NW_017984144.1:368018-370967	8.34077	5.17573	-0.688418	0.00165	0.00731534	yes	8.34077	2.9025	-1.52288	5e-05	0.000340038	yes	8.34077	1.59151	-2.38978	5e-05	0.000340038	yes	5.17573	2.9025	-0.834463	0.00065	0.0032981	yes	5.17573	1.59151	-1.70136	5e-05	0.000340038	yes	2.9025	1.59151	-0.8669	0.0023	0.00967611	yes
LOC109816051	NW_017984231.1:199845-204511	56.1748	137.563	1.2921	5e-05	0.000340038	yes	56.1748	217.642	1.95396	5e-05	0.000340038	yes	56.1748	357.519	2.67002	5e-05	0.000340038	yes	137.563	217.642	0.661865	0.0009	0.00436631	yes	137.563	357.519	1.37793	5e-05	0.000340038	yes	217.642	357.519	0.71606	0.0006	0.00307972	yes
LOC109796018	NC_033804.1:3418481-3422058	12.1283	6.35212	-0.933065	5e-05	0.000340038	yes	12.1283	4.07442	-1.57371	5e-05	0.000340038	yes	12.1283	2.30984	-2.39251	5e-05	0.000340038	yes	6.35212	4.07442	-0.640642	0.005	0.018451	yes	6.35212	2.30984	-1.45944	5e-05	0.000340038	yes	4.07442	2.30984	-0.818802	0.0014	0.00636213	yes
LOC109807581	NC_033814.1:40906150-40912360	53.6882	16.5083	-1.70142	5e-05	0.000340038	yes	53.6882	7.18134	-2.90228	5e-05	0.000340038	yes	53.6882	1.74163	-4.9461	5e-05	0.000340038	yes	16.5083	7.18134	-1.20086	5e-05	0.000340038	yes	16.5083	1.74163	-3.24468	5e-05	0.000340038	yes	7.18134	1.74163	-2.04381	5e-05	0.000340038	yes
LOC109811819	NW_017984086.1:545990-547685	33.5325	264.027	2.97705	5e-05	0.000340038	yes	33.5325	721.661	4.42769	5e-05	0.000340038	yes	33.5325	1343.61	5.32441	5e-05	0.000340038	yes	264.027	721.661	1.45064	5e-05	0.000340038	yes	264.027	1343.61	2.34736	5e-05	0.000340038	yes	721.661	1343.61	0.896724	0.00015	0.00091698	yes
LOC109808662	NC_033814.1:14057477-14062589	13.1691	27.5563	1.06523	5e-05	0.000340038	yes	13.1691	47.0095	1.8358	5e-05	0.000340038	yes	13.1691	74.3808	2.49778	5e-05	0.000340038	yes	27.5563	47.0095	0.770571	0.0001	0.000638728	yes	27.5563	74.3808	1.43255	5e-05	0.000340038	yes	47.0095	74.3808	0.661979	0.00055	0.00285583	yes
LOC109817297	NC_033805.1:11653544-11656625	47.3628	21.6694	-1.1281	5e-05	0.000340038	yes	47.3628	11.1492	-2.08681	5e-05	0.000340038	yes	47.3628	5.08698	-3.21887	5e-05	0.000340038	yes	21.6694	11.1492	-0.958717	5e-05	0.000340038	yes	21.6694	5.08698	-2.09077	5e-05	0.000340038	yes	11.1492	5.08698	-1.13206	5e-05	0.000340038	yes
LOC109812455	NW_017984099.1:144667-145985	40.9903	13.7409	-1.57681	5e-05	0.000340038	yes	40.9903	5.24152	-2.96722	5e-05	0.000340038	yes	40.9903	2.93704	-3.80285	5e-05	0.000340038	yes	13.7409	5.24152	-1.39042	5e-05	0.000340038	yes	13.7409	2.93704	-2.22604	5e-05	0.000340038	yes	5.24152	2.93704	-0.835621	0.00795	0.0270974	yes
LOC109816680	NW_017984262.1:13920-15945	23.713	6.72347	-1.8184	5e-05	0.000340038	yes	23.713	3.54372	-2.74234	5e-05	0.000340038	yes	23.713	1.18343	-4.32463	5e-05	0.000340038	yes	6.72347	3.54372	-0.923943	0.00125	0.005782	yes	6.72347	1.18343	-2.50623	5e-05	0.000340038	yes	3.54372	1.18343	-1.58229	5e-05	0.000340038	yes
LOC109815174	NW_017984189.1:274149-281167	12.4185	6.87194	-0.853705	5e-05	0.000340038	yes	12.4185	3.67174	-1.75796	5e-05	0.000340038	yes	12.4185	1.80885	-2.77935	5e-05	0.000340038	yes	6.87194	3.67174	-0.904255	5e-05	0.000340038	yes	6.87194	1.80885	-1.92565	5e-05	0.000340038	yes	3.67174	1.80885	-1.02139	5e-05	0.000340038	yes
LOC109789019	NW_017984597.1:123122-129673	12.5778	86.9634	2.78953	5e-05	0.000340038	yes	12.5778	192.601	3.93667	5e-05	0.000340038	yes	12.5778	297.989	4.56631	5e-05	0.000340038	yes	86.9634	192.601	1.14714	5e-05	0.000340038	yes	86.9634	297.989	1.77678	5e-05	0.000340038	yes	192.601	297.989	0.62964	0.0016	0.007126	yes
LOC109790047	NW_017984740.1:97513-98699	304.243	1850.79	2.60484	5e-05	0.000340038	yes	304.243	4788.64	3.97632	5e-05	0.000340038	yes	304.243	9671.79	4.99049	5e-05	0.000340038	yes	1850.79	4788.64	1.37147	5e-05	0.000340038	yes	1850.79	9671.79	2.38564	5e-05	0.000340038	yes	4788.64	9671.79	1.01417	5e-05	0.000340038	yes
LOC109797501	NC_033806.1:28096824-28097887	21.4405	9.88485	-1.11705	5e-05	0.000340038	yes	21.4405	4.05317	-2.40322	5e-05	0.000340038	yes	21.4405	1.59051	-3.75277	5e-05	0.000340038	yes	9.88485	4.05317	-1.28617	5e-05	0.000340038	yes	9.88485	1.59051	-2.63573	5e-05	0.000340038	yes	4.05317	1.59051	-1.34956	0.00025	0.00144234	yes
LOC109789424	NW_017984654.1:88695-90332	31.918	19.0522	-0.744411	0.00015	0.00091698	yes	31.918	11.5246	-1.46965	5e-05	0.000340038	yes	31.918	4.729	-2.75476	5e-05	0.000340038	yes	19.0522	11.5246	-0.725243	0.0004	0.0021701	yes	19.0522	4.729	-2.01035	5e-05	0.000340038	yes	11.5246	4.729	-1.28511	5e-05	0.000340038	yes
LOC109802717	NC_033810.1:12767323-12767665	71.8496	696.431	3.27693	5e-05	0.000340038	yes	71.8496	1697.54	4.56232	5e-05	0.000340038	yes	71.8496	4036	5.8118	5e-05	0.000340038	yes	696.431	1697.54	1.28539	5e-05	0.000340038	yes	696.431	4036	2.53487	5e-05	0.000340038	yes	1697.54	4036	1.24948	5e-05	0.000340038	yes
LOC109805824	NC_033813.1:3641727-3647439	10.3146	3.16798	-1.70305	5e-05	0.000340038	yes	10.3146	1.36169	-2.92122	5e-05	0.000340038	yes	10.3146	0.756267	-3.76965	5e-05	0.000340038	yes	3.16798	1.36169	-1.21816	5e-05	0.000340038	yes	3.16798	0.756267	-2.0666	5e-05	0.000340038	yes	1.36169	0.756267	-0.848434	0.00895	0.0298635	yes
LOC109812409	NW_017984098.1:489304-493765	78.754	187.327	1.25013	5e-05	0.000340038	yes	78.754	367.328	2.22164	5e-05	0.000340038	yes	78.754	555.399	2.8181	5e-05	0.000340038	yes	187.327	367.328	0.97151	5e-05	0.000340038	yes	187.327	555.399	1.56796	5e-05	0.000340038	yes	367.328	555.399	0.596453	0.00325	0.0129033	yes
LOC109798877	NC_033807.1:4261713-4264438	18.3357	10.5029	-0.80386	0.0001	0.000638728	yes	18.3357	5.11245	-1.84257	5e-05	0.000340038	yes	18.3357	3.00376	-2.60981	5e-05	0.000340038	yes	10.5029	5.11245	-1.03871	5e-05	0.000340038	yes	10.5029	3.00376	-1.80595	5e-05	0.000340038	yes	5.11245	3.00376	-0.767244	0.0029	0.0117273	yes
LOC109792391	NW_017985375.1:48278-49177	32.6757	72.7532	1.15479	5e-05	0.000340038	yes	32.6757	156.845	2.26305	5e-05	0.000340038	yes	32.6757	238.307	2.86653	5e-05	0.000340038	yes	72.7532	156.845	1.10826	5e-05	0.000340038	yes	72.7532	238.307	1.71174	5e-05	0.000340038	yes	156.845	238.307	0.603478	0.00265	0.0108796	yes
LOC109798100	NC_033806.1:23602226-23603404	141.958	683.94	2.26841	5e-05	0.000340038	yes	141.958	1447.06	3.34959	5e-05	0.000340038	yes	141.958	2569.06	4.17771	5e-05	0.000340038	yes	683.94	1447.06	1.08119	5e-05	0.000340038	yes	683.94	2569.06	1.9093	5e-05	0.000340038	yes	1447.06	2569.06	0.828115	0.0008	0.00394432	yes
LOC109808301	NC_033814.1:26641655-26648265	139.338	65.36	-1.09211	5e-05	0.000340038	yes	139.338	23.492	-2.56835	5e-05	0.000340038	yes	139.338	13.9749	-3.31768	5e-05	0.000340038	yes	65.36	23.492	-1.47624	5e-05	0.000340038	yes	65.36	13.9749	-2.22557	5e-05	0.000340038	yes	23.492	13.9749	-0.749325	0.0005	0.00262952	yes
LOC109814601	NW_017984166.1:283200-287950	124.141	224.388	0.854013	5e-05	0.000340038	yes	124.141	374.406	1.59262	5e-05	0.000340038	yes	124.141	574.132	2.2094	5e-05	0.000340038	yes	224.388	374.406	0.738607	5e-05	0.000340038	yes	224.388	574.132	1.35538	5e-05	0.000340038	yes	374.406	574.132	0.616777	0.00325	0.0129033	yes
LOC109799777	NC_033809.1:14932736-14937326	7.5018	20.9131	1.4791	5e-05	0.000340038	yes	7.5018	37.5266	2.32261	5e-05	0.000340038	yes	7.5018	39.3806	2.39217	5e-05	0.000340038	yes	20.9131	37.5266	0.84351	5e-05	0.000340038	yes	20.9131	39.3806	0.913079	5e-05	0.000340038	yes	37.5266	39.3806	0.0695686	0.706	0.816104	no
LOC109808427	NC_033814.1:2098073-2101794	7.61842	20.9881	1.46201	5e-05	0.000340038	yes	7.61842	32.4222	2.08942	5e-05	0.000340038	yes	7.61842	33.7107	2.14564	5e-05	0.000340038	yes	20.9881	32.4222	0.627411	0.0011	0.00518825	yes	20.9881	33.7107	0.683637	0.00035	0.00193346	yes	32.4222	33.7107	0.0562267	0.77275	0.861571	no
LOC109798041	NC_033806.1:6203037-6204976	6.73685	2.84648	-1.24289	0.0001	0.000638728	yes	6.73685	0.848453	-2.98917	5e-05	0.000340038	yes	6.73685	0.658995	-3.35374	5e-05	0.000340038	yes	2.84648	0.848453	-1.74627	0.0001	0.000638728	yes	2.84648	0.658995	-2.11084	5e-05	0.000340038	yes	0.848453	0.658995	-0.364567	0.41185	0.5768	no
LOC109790461	NW_017984805.1:89125-92874	6.20811	3.8454	-0.691021	0.0068	0.0238018	yes	6.20811	2.10817	-1.55816	5e-05	0.000340038	yes	6.20811	1.85444	-1.74317	5e-05	0.000340038	yes	3.8454	2.10817	-0.867138	0.0044	0.0166123	yes	3.8454	1.85444	-1.05215	0.00075	0.00373202	yes	2.10817	1.85444	-0.185011	0.5687	0.713774	no
LOC109798666	NC_033807.1:5525980-5528222	8.40102	5.39508	-0.63892	0.0056	0.0202733	yes	8.40102	3.39497	-1.30717	5e-05	0.000340038	yes	8.40102	3.15926	-1.41098	5e-05	0.000340038	yes	5.39508	3.39497	-0.668245	0.00655	0.0230853	yes	5.39508	3.15926	-0.772058	0.0038	0.0146836	yes	3.39497	3.15926	-0.103813	0.69755	0.810106	no
LOC109797802	NC_033806.1:26381894-26386313	3.91025	2.07743	-0.912461	0.0008	0.00394432	yes	3.91025	1.24713	-1.64865	5e-05	0.000340038	yes	3.91025	1.2096	-1.69273	5e-05	0.000340038	yes	2.07743	1.24713	-0.736192	0.016	0.0481499	yes	2.07743	1.2096	-0.78027	0.00935	0.0309813	yes	1.24713	1.2096	-0.0440777	0.89245	0.938366	no
LOC109800661	NC_033809.1:3316226-3323281	5.79429	9.42333	0.701604	0.00215	0.00913619	yes	5.79429	23.1346	1.99735	5e-05	0.000340038	yes	5.79429	29.0615	2.3264	5e-05	0.000340038	yes	9.42333	23.1346	1.29574	5e-05	0.000340038	yes	9.42333	29.0615	1.6248	5e-05	0.000340038	yes	23.1346	29.0615	0.329057	0.0821	0.177864	no
LOC109798829	NC_033807.1:9148218-9149792	14.588	7.33652	-0.991611	0.0002	0.00118501	yes	14.588	4.10231	-1.83027	5e-05	0.000340038	yes	14.588	4.43686	-1.71717	5e-05	0.000340038	yes	7.33652	4.10231	-0.83866	0.0036	0.0140544	yes	7.33652	4.43686	-0.725558	0.0093	0.0308435	yes	4.10231	4.43686	0.113103	0.69895	0.811177	no
LOC109800310	NC_033809.1:5542793-5552316	3.14824	2.09141	-0.590066	0.00665	0.0233717	yes	3.14824	1.19482	-1.39776	5e-05	0.000340038	yes	3.14824	0.940226	-1.74347	5e-05	0.000340038	yes	2.09141	1.19482	-0.807691	0.00095	0.0045718	yes	2.09141	0.940226	-1.1534	5e-05	0.000340038	yes	1.19482	0.940226	-0.345709	0.1835	0.326209	no
LOC109808091	NC_033814.1:46674023-46679531	2.30884	3.66659	0.667271	0.00305	0.0122314	yes	2.30884	6.00926	1.38002	5e-05	0.000340038	yes	2.30884	5.93023	1.36092	5e-05	0.000340038	yes	3.66659	6.00926	0.712749	0.00055	0.00285583	yes	3.66659	5.93023	0.69365	0.00095	0.0045718	yes	6.00926	5.93023	-0.0190988	0.9259	0.958401	no
LOC109793591	NW_017986284.1:14699-16588	29.0153	9.8854	-1.55344	5e-05	0.000340038	yes	29.0153	4.29922	-2.75466	5e-05	0.000340038	yes	29.0153	3.53994	-3.03502	5e-05	0.000340038	yes	9.8854	4.29922	-1.20122	5e-05	0.000340038	yes	9.8854	3.53994	-1.48157	5e-05	0.000340038	yes	4.29922	3.53994	-0.28035	0.31785	0.482624	no
LOC109795132	NC_033805.1:27091880-27095229	5.65657	17.3233	1.61472	5e-05	0.000340038	yes	5.65657	9.46905	0.743292	0.00665	0.0233717	yes	5.65657	9.55738	0.756687	0.00555	0.0201221	yes	17.3233	9.46905	-0.871425	0.00025	0.00144234	yes	17.3233	9.55738	-0.85803	0.00025	0.00144234	yes	9.46905	9.55738	0.0133953	0.9623	0.978117	no
LOC109795426	NC_033805.1:6321351-6324295	77.6566	34.9317	-1.15257	5e-05	0.000340038	yes	77.6566	20.3912	-1.92916	5e-05	0.000340038	yes	77.6566	17.0546	-2.18695	5e-05	0.000340038	yes	34.9317	20.3912	-0.776591	0.0001	0.000638728	yes	34.9317	17.0546	-1.03438	5e-05	0.000340038	yes	20.3912	17.0546	-0.257784	0.19095	0.335974	no
LOC109816280	NW_017984243.1:78019-80844	4.06024	9.43999	1.21722	5e-05	0.000340038	yes	4.06024	18.7076	2.20399	5e-05	0.000340038	yes	4.06024	19.6202	2.27271	5e-05	0.000340038	yes	9.43999	18.7076	0.98677	5e-05	0.000340038	yes	9.43999	19.6202	1.05549	5e-05	0.000340038	yes	18.7076	19.6202	0.0687162	0.72345	0.82786	no
LOC109798066	NC_033806.1:28796528-28798258	10.1116	3.102	-1.70474	5e-05	0.000340038	yes	10.1116	1.52946	-2.72492	5e-05	0.000340038	yes	10.1116	1.42289	-2.82911	5e-05	0.000340038	yes	3.102	1.52946	-1.02018	0.0073	0.0252482	yes	3.102	1.42289	-1.12437	0.0028	0.0113877	yes	1.52946	1.42289	-0.104192	0.79205	0.874441	no
LOC109816905	NW_017984273.1:104694-106715	4.03576	37.3591	3.21055	5e-05	0.000340038	yes	4.03576	82.1325	4.34704	5e-05	0.000340038	yes	4.03576	115.633	4.84057	5e-05	0.000340038	yes	37.3591	82.1325	1.13649	5e-05	0.000340038	yes	37.3591	115.633	1.63002	5e-05	0.000340038	yes	82.1325	115.633	0.493525	0.0079	0.026956	yes
LOC109809608	NC_033814.1:24531307-24533967	12.8786	1.86161	-2.79035	5e-05	0.000340038	yes	12.8786	0.991924	-3.69861	5e-05	0.000340038	yes	12.8786	0.975855	-3.72217	5e-05	0.000340038	yes	1.86161	0.991924	-0.908253	0.0019	0.00824691	yes	1.86161	0.975855	-0.931815	0.00145	0.00655404	yes	0.991924	0.975855	-0.0235622	0.9364	0.964179	no
LOC109790248	NW_017984773.1:113903-115379	16.3342	32.4003	0.98811	5e-05	0.000340038	yes	16.3342	57.2268	1.80879	5e-05	0.000340038	yes	16.3342	54.7868	1.74593	5e-05	0.000340038	yes	32.4003	57.2268	0.820684	5e-05	0.000340038	yes	32.4003	54.7868	0.757822	0.0001	0.000638728	yes	57.2268	54.7868	-0.0628618	0.7402	0.83949	no
LOC109796625	NC_033806.1:1260529-1273710	4.87565	1.52317	-1.67852	5e-05	0.000340038	yes	4.87565	0.914331	-2.41481	5e-05	0.000340038	yes	4.87565	0.542886	-3.16687	5e-05	0.000340038	yes	1.52317	0.914331	-0.736287	0.0042	0.0159677	yes	1.52317	0.542886	-1.48835	5e-05	0.000340038	yes	0.914331	0.542886	-0.752066	0.01095	0.0352983	yes
LOC109808592	NC_033814.1:40257178-40257770	61.2367	35.6644	-0.779911	0.0002	0.00118501	yes	61.2367	17.8001	-1.78251	5e-05	0.000340038	yes	61.2367	13.1841	-2.2156	5e-05	0.000340038	yes	35.6644	17.8001	-1.0026	5e-05	0.000340038	yes	35.6644	13.1841	-1.43569	5e-05	0.000340038	yes	17.8001	13.1841	-0.433091	0.08805	0.187746	no
LOC109816475	NW_017984251.1:169482-171157	4.5244	8.09827	0.839885	0.0012	0.00558487	yes	4.5244	12.4503	1.46039	5e-05	0.000340038	yes	4.5244	14.4139	1.67166	5e-05	0.000340038	yes	8.09827	12.4503	0.6205	0.007	0.024384	yes	8.09827	14.4139	0.831775	0.0003	0.00169136	yes	12.4503	14.4139	0.211276	0.3257	0.490756	no
LOC109804338	NC_033811.1:2622892-2633984	2.36065	3.89282	0.721632	0.00055	0.00285583	yes	2.36065	6.27025	1.40934	5e-05	0.000340038	yes	2.36065	9.03526	1.93638	5e-05	0.000340038	yes	3.89282	6.27025	0.687708	0.0003	0.00169136	yes	3.89282	9.03526	1.21475	5e-05	0.000340038	yes	6.27025	9.03526	0.527044	0.00445	0.0167627	yes
LOC109791814	NW_017985151.1:30941-32659	31.9452	8.73991	-1.86991	5e-05	0.000340038	yes	31.9452	3.72335	-3.10093	5e-05	0.000340038	yes	31.9452	3.91607	-3.02812	5e-05	0.000340038	yes	8.73991	3.72335	-1.23102	5e-05	0.000340038	yes	8.73991	3.91607	-1.15821	0.0001	0.000638728	yes	3.72335	3.91607	0.0728055	0.80085	0.880178	no
LOC109797808	NC_033806.1:4387731-4390700	36.5999	12.9204	-1.50219	5e-05	0.000340038	yes	36.5999	4.41017	-3.05294	5e-05	0.000340038	yes	36.5999	3.81485	-3.26214	5e-05	0.000340038	yes	12.9204	4.41017	-1.55074	5e-05	0.000340038	yes	12.9204	3.81485	-1.75995	5e-05	0.000340038	yes	4.41017	3.81485	-0.209206	0.36345	0.529587	no
LOC109801414	NC_033809.1:22227270-22234292	20.1382	38.4075	0.931453	5e-05	0.000340038	yes	20.1382	64.1849	1.6723	5e-05	0.000340038	yes	20.1382	58.5969	1.54089	5e-05	0.000340038	yes	38.4075	64.1849	0.740846	5e-05	0.000340038	yes	38.4075	58.5969	0.609435	0.00075	0.00373202	yes	64.1849	58.5969	-0.131411	0.49165	0.649438	no
LOC109807154	NC_033814.1:27541795-27546798	12.9718	6.91962	-0.906615	5e-05	0.000340038	yes	12.9718	4.25706	-1.60745	5e-05	0.000340038	yes	12.9718	4.4331	-1.54899	5e-05	0.000340038	yes	6.91962	4.25706	-0.700835	0.0009	0.00436631	yes	6.91962	4.4331	-0.642377	0.00195	0.00843147	yes	4.25706	4.4331	0.0584585	0.78405	0.86912	no
LOC109817956	NW_017984335.1:137875-144797	9.52495	4.12688	-1.20666	5e-05	0.000340038	yes	9.52495	2.72745	-1.80416	5e-05	0.000340038	yes	9.52495	2.3248	-2.0346	5e-05	0.000340038	yes	4.12688	2.72745	-0.597499	0.00885	0.0295989	yes	4.12688	2.3248	-0.827943	0.0003	0.00169136	yes	2.72745	2.3248	-0.230444	0.3249	0.489947	no
LOC109818375	NW_017984365.1:58635-60240	20.0577	1.94203	-3.36852	5e-05	0.000340038	yes	20.0577	0.807752	-4.6341	5e-05	0.000340038	yes	20.0577	0.380413	-5.72045	5e-05	0.000340038	yes	1.94203	0.807752	-1.26558	0.00455	0.0170654	yes	1.94203	0.380413	-2.35193	0.00025	0.00144234	yes	0.807752	0.380413	-1.08635	0.0423	0.105662	no
LOC109789939	NW_017984727.1:58647-59510	104.195	36.1345	-1.52783	5e-05	0.000340038	yes	104.195	20.9925	-2.31134	5e-05	0.000340038	yes	104.195	23.446	-2.15187	5e-05	0.000340038	yes	36.1345	20.9925	-0.783507	0.0001	0.000638728	yes	36.1345	23.446	-0.624037	0.00185	0.00806632	yes	20.9925	23.446	0.159471	0.44935	0.611801	no
LOC109793105	NW_017985816.1:14100-15603	8.79927	4.94713	-0.830792	0.0054	0.0196756	yes	8.79927	1.6284	-2.43393	5e-05	0.000340038	yes	8.79927	1.19643	-2.87865	5e-05	0.000340038	yes	4.94713	1.6284	-1.60314	0.00045	0.00240191	yes	4.94713	1.19643	-2.04786	5e-05	0.000340038	yes	1.6284	1.19643	-0.444721	0.3181	0.482879	no
LOC109811184	NW_017984073.1:274453-277946	88.9454	31.0223	-1.51961	5e-05	0.000340038	yes	88.9454	13.5111	-2.71877	5e-05	0.000340038	yes	88.9454	11.8644	-2.90627	5e-05	0.000340038	yes	31.0223	13.5111	-1.19916	5e-05	0.000340038	yes	31.0223	11.8644	-1.38666	5e-05	0.000340038	yes	13.5111	11.8644	-0.187504	0.3802	0.546402	no
LOC109799114	NC_033807.1:2902132-2904193	5.77593	1.75465	-1.71887	5e-05	0.000340038	yes	5.77593	0.470502	-3.61778	5e-05	0.000340038	yes	5.77593	0.217216	-4.73285	0.0002	0.00118501	yes	1.75465	0.470502	-1.89891	0.002	0.00860545	yes	1.75465	0.217216	-3.01398	0.00175	0.00769209	yes	0.470502	0.217216	-1.11507	1	1	no
LOC109814201	NW_017984152.1:264438-268536	336.571	567.823	0.754533	0.00025	0.00144234	yes	336.571	1081.75	1.68438	5e-05	0.000340038	yes	336.571	1459.55	2.11654	5e-05	0.000340038	yes	567.823	1081.75	0.92985	5e-05	0.000340038	yes	567.823	1459.55	1.36201	5e-05	0.000340038	yes	1081.75	1459.55	0.432161	0.07715	0.169584	no
LOC109805466	NC_033813.1:16827748-16833256	7.10882	1.42506	-2.31858	5e-05	0.000340038	yes	7.10882	0.819317	-3.11712	5e-05	0.000340038	yes	7.10882	0.84478	-3.07296	5e-05	0.000340038	yes	1.42506	0.819317	-0.798533	0.01335	0.041563	yes	1.42506	0.84478	-0.754378	0.0159	0.0478981	yes	0.819317	0.84478	0.0441543	0.89415	0.939286	no
LOC109798904	NC_033807.1:1693242-1700367	1.65382	3.43663	1.05519	5e-05	0.000340038	yes	1.65382	6.98971	2.07943	5e-05	0.000340038	yes	1.65382	6.21431	1.90979	5e-05	0.000340038	yes	3.43663	6.98971	1.02424	5e-05	0.000340038	yes	3.43663	6.21431	0.854602	5e-05	0.000340038	yes	6.98971	6.21431	-0.169637	0.38525	0.551375	no
LOC109807667	NC_033814.1:48834021-48840853	13.4478	8.87776	-0.5991	0.0022	0.00931962	yes	13.4478	4.54073	-1.56637	5e-05	0.000340038	yes	13.4478	3.79085	-1.82677	5e-05	0.000340038	yes	8.87776	4.54073	-0.967272	5e-05	0.000340038	yes	8.87776	3.79085	-1.22767	5e-05	0.000340038	yes	4.54073	3.79085	-0.260403	0.2306	0.385473	no
LOC109803501	NC_033811.1:14275946-14279348	209.244	81.6359	-1.35791	5e-05	0.000340038	yes	209.244	49.506	-2.07951	5e-05	0.000340038	yes	209.244	38.7439	-2.43314	5e-05	0.000340038	yes	81.6359	49.506	-0.7216	5e-05	0.000340038	yes	81.6359	38.7439	-1.07523	5e-05	0.000340038	yes	49.506	38.7439	-0.353633	0.05325	0.126688	no
LOC109795576	NC_033805.1:11197752-11200661	8.04584	12.7352	0.662505	0.00375	0.0145268	yes	8.04584	23.2266	1.52947	5e-05	0.000340038	yes	8.04584	23.4353	1.54237	5e-05	0.000340038	yes	12.7352	23.2266	0.86696	5e-05	0.000340038	yes	12.7352	23.4353	0.879866	5e-05	0.000340038	yes	23.2266	23.4353	0.0129058	0.94755	0.970241	no
LOC109790869	NW_017984884.1:52556-53285	64.0772	2.93532	-4.44822	5e-05	0.000340038	yes	64.0772	1.37605	-5.54121	5e-05	0.000340038	yes	64.0772	0.645514	-6.63322	5e-05	0.000340038	yes	2.93532	1.37605	-1.09298	0.01525	0.0463077	yes	2.93532	0.645514	-2.18499	0.00105	0.00498632	yes	1.37605	0.645514	-1.09201	0.05455	0.129086	no
LOC109818305	NW_017984359.1:9384-19254	7.19218	21.9262	1.60816	5e-05	0.000340038	yes	7.19218	35.602	2.30746	5e-05	0.000340038	yes	7.19218	34.5492	2.26415	5e-05	0.000340038	yes	21.9262	35.602	0.699301	0.00055	0.00285583	yes	21.9262	34.5492	0.655994	0.0014	0.00636213	yes	35.602	34.5492	-0.043307	0.8254	0.895973	no
LOC109817311	NW_017984296.1:150150-153240	11.7911	19.8412	0.750799	5e-05	0.000340038	yes	11.7911	31.3857	1.41241	5e-05	0.000340038	yes	11.7911	36.9128	1.64642	5e-05	0.000340038	yes	19.8412	31.3857	0.661608	0.00025	0.00144234	yes	19.8412	36.9128	0.895621	5e-05	0.000340038	yes	31.3857	36.9128	0.234013	0.19775	0.344695	no
LOC109814046	NW_017984147.1:157980-158760	36.5095	129.28	1.82416	5e-05	0.000340038	yes	36.5095	74.4662	1.02831	5e-05	0.000340038	yes	36.5095	80.5202	1.14108	5e-05	0.000340038	yes	129.28	74.4662	-0.795846	5e-05	0.000340038	yes	129.28	80.5202	-0.683081	5e-05	0.000340038	yes	74.4662	80.5202	0.112765	0.5395	0.689722	no
LOC109799411	NC_033804.1:10666189-10671083	0.300345	1.76425	2.55436	5e-05	0.000340038	yes	0.300345	3.7874	3.65651	5e-05	0.000340038	yes	0.300345	5.12979	4.09421	5e-05	0.000340038	yes	1.76425	3.7874	1.10216	5e-05	0.000340038	yes	1.76425	5.12979	1.53985	5e-05	0.000340038	yes	3.7874	5.12979	0.437691	0.02435	0.0677307	no
LOC109794677	NW_017991683.1:26-1340	173.46	29.259	-2.56765	5e-05	0.000340038	yes	173.46	14.146	-3.61613	5e-05	0.000340038	yes	173.46	12.1085	-3.8405	5e-05	0.000340038	yes	29.259	14.146	-1.04848	5e-05	0.000340038	yes	29.259	12.1085	-1.27286	5e-05	0.000340038	yes	14.146	12.1085	-0.224375	0.3009	0.46421	no
LOC109793917	NW_017986848.1:9139-10649	20.2732	3.86882	-2.38961	5e-05	0.000340038	yes	20.2732	1.32815	-3.93208	5e-05	0.000340038	yes	20.2732	0.793639	-4.67495	5e-05	0.000340038	yes	3.86882	1.32815	-1.54248	5e-05	0.000340038	yes	3.86882	0.793639	-2.28534	5e-05	0.000340038	yes	1.32815	0.793639	-0.742862	0.07535	0.166445	no
LOC109818060	NW_017984341.1:204998-206895	15.377	8.53763	-0.848864	5e-05	0.000340038	yes	15.377	5.10617	-1.59046	5e-05	0.000340038	yes	15.377	5.26186	-1.54713	5e-05	0.000340038	yes	8.53763	5.10617	-0.741593	0.0011	0.00518825	yes	8.53763	5.26186	-0.698261	0.0014	0.00636213	yes	5.10617	5.26186	0.0433315	0.84715	0.910212	no
LOC109813213	NW_017984121.1:336206-337195	65.7141	30.2295	-1.12025	5e-05	0.000340038	yes	65.7141	17.9799	-1.86982	5e-05	0.000340038	yes	65.7141	17.6647	-1.89533	5e-05	0.000340038	yes	30.2295	17.9799	-0.74957	0.00025	0.00144234	yes	30.2295	17.6647	-0.775083	0.00025	0.00144234	yes	17.9799	17.6647	-0.0255134	0.91135	0.949637	no
LOC109811301	NW_017984076.1:299087-300333	6.16652	38.9618	2.65953	5e-05	0.000340038	yes	6.16652	68.7229	3.47826	5e-05	0.000340038	yes	6.16652	96.0376	3.96107	5e-05	0.000340038	yes	38.9618	68.7229	0.818731	0.00015	0.00091698	yes	38.9618	96.0376	1.30154	5e-05	0.000340038	yes	68.7229	96.0376	0.482808	0.01225	0.0387307	yes
LOC109793514	NW_017986187.1:7974-11311	138.426	314.019	1.18174	5e-05	0.000340038	yes	138.426	561.775	2.02088	5e-05	0.000340038	yes	138.426	550.631	1.99197	5e-05	0.000340038	yes	314.019	561.775	0.83914	0.0001	0.000638728	yes	314.019	550.631	0.810232	5e-05	0.000340038	yes	561.775	550.631	-0.0289074	0.8861	0.93464	no
LOC109807329	NC_033814.1:40108616-40118428	43.967	29.0977	-0.595515	0.00135	0.0061756	yes	43.967	19.1321	-1.20043	5e-05	0.000340038	yes	43.967	18.1256	-1.27839	5e-05	0.000340038	yes	29.0977	19.1321	-0.604911	0.00115	0.00538874	yes	29.0977	18.1256	-0.682874	0.0002	0.00118501	yes	19.1321	18.1256	-0.0779636	0.682	0.799595	no
LOC109814789	NW_017984173.1:94218-96495	5.22979	1.38867	-1.91305	5e-05	0.000340038	yes	5.22979	0.522377	-3.32359	5e-05	0.000340038	yes	5.22979	0.487257	-3.424	5e-05	0.000340038	yes	1.38867	0.522377	-1.41054	0.00225	0.00949643	yes	1.38867	0.487257	-1.51095	0.0012	0.00558487	yes	0.522377	0.487257	-0.100407	1	1	no
LOC109804805	NC_033805.1:1860873-1863413	1.42929	0.692401	-1.04562	0.00905	0.0301422	yes	1.42929	2.64076	0.885655	0.0085	0.0286218	yes	1.42929	2.86525	1.00337	0.00225	0.00949643	yes	0.692401	2.64076	1.93127	5e-05	0.000340038	yes	0.692401	2.86525	2.04898	5e-05	0.000340038	yes	2.64076	2.86525	0.117713	0.692	0.806545	no
LOC109806103	NC_033813.1:12374157-12380410	4.40582	1.6262	-1.43791	5e-05	0.000340038	yes	4.40582	0.496484	-3.14959	5e-05	0.000340038	yes	4.40582	0.305524	-3.85005	5e-05	0.000340038	yes	1.6262	0.496484	-1.71169	0.00035	0.00193346	yes	1.6262	0.305524	-2.41215	5e-05	0.000340038	yes	0.496484	0.305524	-0.70046	1	1	no
LOC109801570	NC_033809.1:2559310-2561130	18.8288	35.0526	0.896583	5e-05	0.000340038	yes	18.8288	56.1393	1.57607	5e-05	0.000340038	yes	18.8288	70.0644	1.89574	5e-05	0.000340038	yes	35.0526	56.1393	0.67949	0.00045	0.00240191	yes	35.0526	70.0644	0.999161	5e-05	0.000340038	yes	56.1393	70.0644	0.319671	0.09405	0.197646	no
LOC109797138	NC_033806.1:15816129-15819553	19.0175	3.27464	-2.53792	5e-05	0.000340038	yes	19.0175	1.49502	-3.66909	5e-05	0.000340038	yes	19.0175	1.52102	-3.64421	5e-05	0.000340038	yes	3.27464	1.49502	-1.13117	5e-05	0.000340038	yes	3.27464	1.52102	-1.10629	0.0001	0.000638728	yes	1.49502	1.52102	0.0248813	0.9313	0.961437	no
LOC109789027	NW_017984597.1:19704-27955	4.5602	8.22891	0.851605	5e-05	0.000340038	yes	4.5602	13.0307	1.51474	5e-05	0.000340038	yes	4.5602	13.8333	1.60098	5e-05	0.000340038	yes	8.22891	13.0307	0.663136	0.0004	0.0021701	yes	8.22891	13.8333	0.749374	5e-05	0.000340038	yes	13.0307	13.8333	0.0862381	0.637	0.766606	no
LOC109808509	NC_033814.1:15595998-15599355	45.6632	79.3326	0.796881	5e-05	0.000340038	yes	45.6632	127.363	1.47984	5e-05	0.000340038	yes	45.6632	149.034	1.70653	5e-05	0.000340038	yes	79.3326	127.363	0.68296	0.0003	0.00169136	yes	79.3326	149.034	0.909653	5e-05	0.000340038	yes	127.363	149.034	0.226693	0.2065	0.3558	no
LOC109788937	NW_017984587.1:95247-97723	22.8396	3.24129	-2.8169	5e-05	0.000340038	yes	22.8396	1.74862	-3.70725	5e-05	0.000340038	yes	22.8396	1.50153	-3.92703	5e-05	0.000340038	yes	3.24129	1.74862	-0.890353	0.0012	0.00558487	yes	3.24129	1.50153	-1.11013	0.00055	0.00285583	yes	1.74862	1.50153	-0.219781	0.46495	0.625817	no
LOC109787849	NC_033805.1:19270411-19271752	86.3221	41.4015	-1.06005	5e-05	0.000340038	yes	86.3221	20.6311	-2.06491	5e-05	0.000340038	yes	86.3221	13.9161	-2.63297	5e-05	0.000340038	yes	41.4015	20.6311	-1.00486	5e-05	0.000340038	yes	41.4015	13.9161	-1.57292	5e-05	0.000340038	yes	20.6311	13.9161	-0.568064	0.01055	0.0342546	yes
LOC109815907	NW_017984222.1:315679-318039	0.643578	1.63245	1.34285	0.0014	0.00636213	yes	0.643578	3.08686	2.26195	5e-05	0.000340038	yes	0.643578	3.99168	2.63281	5e-05	0.000340038	yes	1.63245	3.08686	0.919104	0.0031	0.0123988	yes	1.63245	3.99168	1.28996	5e-05	0.000340038	yes	3.08686	3.99168	0.370859	0.16815	0.30574	no
LOC109794628	NW_017991130.1:924-1592	155.805	27.5159	-2.50141	5e-05	0.000340038	yes	155.805	13.0269	-3.58017	5e-05	0.000340038	yes	155.805	13.6004	-3.51802	5e-05	0.000340038	yes	27.5159	13.0269	-1.07877	5e-05	0.000340038	yes	27.5159	13.6004	-1.01661	5e-05	0.000340038	yes	13.0269	13.6004	0.0621541	0.80645	0.883757	no
LOC109817360	NW_017984298.1:19069-19922	13.7949	2.76144	-2.32065	5e-05	0.000340038	yes	13.7949	1.36078	-3.34163	5e-05	0.000340038	yes	13.7949	0.993091	-3.79607	5e-05	0.000340038	yes	2.76144	1.36078	-1.02098	0.00785	0.0268151	yes	2.76144	0.993091	-1.47542	0.00135	0.0061756	yes	1.36078	0.993091	-0.454439	0.29235	0.454796	no
LOC109815964	NW_017984227.1:169803-175089	12.1715	6.89425	-0.820039	0.00015	0.00091698	yes	12.1715	4.08947	-1.57352	5e-05	0.000340038	yes	12.1715	3.73449	-1.70452	5e-05	0.000340038	yes	6.89425	4.08947	-0.753479	0.00195	0.00843147	yes	6.89425	3.73449	-0.884485	0.00015	0.00091698	yes	4.08947	3.73449	-0.131006	0.60425	0.741952	no
LOC109810758	NW_017984068.1:254987-260123	51.6473	26.6649	-0.95375	5e-05	0.000340038	yes	51.6473	15.5426	-1.73247	5e-05	0.000340038	yes	51.6473	14.3724	-1.84539	5e-05	0.000340038	yes	26.6649	15.5426	-0.778717	0.0001	0.000638728	yes	26.6649	14.3724	-0.891638	5e-05	0.000340038	yes	15.5426	14.3724	-0.112922	0.56365	0.709814	no
LOC109797789	NC_033804.1:1318953-1320681	54.2572	216.305	1.99518	5e-05	0.000340038	yes	54.2572	332.625	2.61601	5e-05	0.000340038	yes	54.2572	420.142	2.95299	5e-05	0.000340038	yes	216.305	332.625	0.620831	0.0011	0.00518825	yes	216.305	420.142	0.957811	5e-05	0.000340038	yes	332.625	420.142	0.33698	0.0781	0.171143	no
LOC109813633	NW_017984133.1:295702-297568	35.7487	16.542	-1.11176	5e-05	0.000340038	yes	35.7487	10.6001	-1.75382	5e-05	0.000340038	yes	35.7487	7.61242	-2.23146	5e-05	0.000340038	yes	16.542	10.6001	-0.642058	0.0017	0.00750297	yes	16.542	7.61242	-1.1197	5e-05	0.000340038	yes	10.6001	7.61242	-0.477645	0.0277	0.0751275	no
LOC109797959	NC_033806.1:27427533-27434811	9.63281	3.1044	-1.63364	5e-05	0.000340038	yes	9.63281	1.58638	-2.60222	5e-05	0.000340038	yes	9.63281	1.09265	-3.14013	5e-05	0.000340038	yes	3.1044	1.58638	-0.968579	0.0007	0.00351529	yes	3.1044	1.09265	-1.50649	5e-05	0.000340038	yes	1.58638	1.09265	-0.537909	0.08545	0.18343	no
LOC109808512	NC_033814.1:8496293-8497957	13.7336	8.3342	-0.720598	0.00155	0.00693731	yes	13.7336	4.36043	-1.65517	5e-05	0.000340038	yes	13.7336	3.55617	-1.94932	5e-05	0.000340038	yes	8.3342	4.36043	-0.934572	0.0005	0.00262952	yes	8.3342	3.55617	-1.22872	5e-05	0.000340038	yes	4.36043	3.55617	-0.294146	0.3008	0.464123	no
LOC109797891	NC_033806.1:16120620-16125206	6.02066	10.6482	0.822618	0.00015	0.00091698	yes	6.02066	16.14	1.42265	5e-05	0.000340038	yes	6.02066	21.5472	1.83951	5e-05	0.000340038	yes	10.6482	16.14	0.600032	0.00405	0.0154762	yes	10.6482	21.5472	1.01689	5e-05	0.000340038	yes	16.14	21.5472	0.416857	0.03695	0.0947323	no
LOC109793493	NC_033805.1:26699598-26701014	136.365	331.733	1.28255	5e-05	0.000340038	yes	136.365	528.753	1.95513	5e-05	0.000340038	yes	136.365	663.054	2.28166	5e-05	0.000340038	yes	331.733	528.753	0.672574	0.00045	0.00240191	yes	331.733	663.054	0.999106	5e-05	0.000340038	yes	528.753	663.054	0.326532	0.0891	0.189513	no
LOC109798529	NC_033807.1:3886557-3890696	79.6476	50.9623	-0.644201	0.00065	0.0032981	yes	79.6476	33.4816	-1.25026	5e-05	0.000340038	yes	79.6476	26.5149	-1.58683	5e-05	0.000340038	yes	50.9623	33.4816	-0.606059	0.0007	0.00351529	yes	50.9623	26.5149	-0.942627	5e-05	0.000340038	yes	33.4816	26.5149	-0.336568	0.063	0.144642	no
LOC109799622	NC_033808.1:527378-528226	157.205	53.6787	-1.55022	5e-05	0.000340038	yes	157.205	29.6261	-2.4077	5e-05	0.000340038	yes	157.205	27.0751	-2.53761	5e-05	0.000340038	yes	53.6787	29.6261	-0.85748	0.0001	0.000638728	yes	53.6787	27.0751	-0.987385	5e-05	0.000340038	yes	29.6261	27.0751	-0.129905	0.5478	0.696596	no
LOC109808599	NC_033814.1:33986507-33988019	8.78768	3.42658	-1.35871	5e-05	0.000340038	yes	8.78768	1.88036	-2.22447	5e-05	0.000340038	yes	8.78768	1.48192	-2.56802	5e-05	0.000340038	yes	3.42658	1.88036	-0.865762	0.0068	0.0238018	yes	3.42658	1.48192	-1.20931	0.00055	0.00285583	yes	1.88036	1.48192	-0.343544	0.32995	0.495181	no
LOC109792339	NW_017985345.1:44841-45497	186.908	450.338	1.26868	5e-05	0.000340038	yes	186.908	796.142	2.0907	5e-05	0.000340038	yes	186.908	944.951	2.33791	5e-05	0.000340038	yes	450.338	796.142	0.822016	5e-05	0.000340038	yes	450.338	944.951	1.06923	5e-05	0.000340038	yes	796.142	944.951	0.247213	0.1879	0.332012	no
LOC109791605	NW_017985086.1:415-6310	12.3306	25.5511	1.05115	5e-05	0.000340038	yes	12.3306	40.94	1.73127	5e-05	0.000340038	yes	12.3306	52.4017	2.08737	5e-05	0.000340038	yes	25.5511	40.94	0.680124	0.00015	0.00091698	yes	25.5511	52.4017	1.03623	5e-05	0.000340038	yes	40.94	52.4017	0.356103	0.0463	0.11349	no
LOC109806484	NC_033813.1:2271520-2272903	17.2001	2.09724	-3.03585	5e-05	0.000340038	yes	17.2001	0.941383	-4.19149	5e-05	0.000340038	yes	17.2001	0.737811	-4.54302	5e-05	0.000340038	yes	2.09724	0.941383	-1.15564	0.00405	0.0154762	yes	2.09724	0.737811	-1.50717	0.0013	0.00598189	yes	0.941383	0.737811	-0.35153	0.42545	0.589293	no
LOC109811595	NW_017984081.1:448655-454233	10.5534	17.0068	0.688395	5e-05	0.000340038	yes	10.5534	31.7883	1.59078	5e-05	0.000340038	yes	10.5534	41.7978	1.98571	5e-05	0.000340038	yes	17.0068	31.7883	0.902386	5e-05	0.000340038	yes	17.0068	41.7978	1.29732	5e-05	0.000340038	yes	31.7883	41.7978	0.394933	0.03075	0.0817413	no
LOC109801051	NC_033809.1:15568986-15572085	4.49195	2.1074	-1.09188	5e-05	0.000340038	yes	4.49195	1.12304	-1.99993	5e-05	0.000340038	yes	4.49195	0.88107	-2.35002	5e-05	0.000340038	yes	2.1074	1.12304	-0.908048	0.0057	0.0205731	yes	2.1074	0.88107	-1.25813	0.0004	0.0021701	yes	1.12304	0.88107	-0.350086	0.33625	0.501547	no
LOC109804031	NC_033811.1:12523082-12525219	213.517	113.543	-0.91111	5e-05	0.000340038	yes	213.517	71.6574	-1.57517	5e-05	0.000340038	yes	213.517	70.0045	-1.60884	5e-05	0.000340038	yes	113.543	71.6574	-0.664056	0.00015	0.00091698	yes	113.543	70.0045	-0.697725	0.0001	0.000638728	yes	71.6574	70.0045	-0.0336695	0.85495	0.915329	no
LOC109804483	NC_033811.1:4965583-4974076	4.17956	2.70796	-0.626144	0.0021	0.00896205	yes	4.17956	6.43647	0.622917	0.0018	0.00788172	yes	4.17956	6.5905	0.657036	0.00085	0.00415676	yes	2.70796	6.43647	1.24906	5e-05	0.000340038	yes	2.70796	6.5905	1.28318	5e-05	0.000340038	yes	6.43647	6.5905	0.0341188	0.8607	0.919001	no
LOC109791027	NW_017984924.1:9681-14209	8.08938	2.01744	-2.0035	5e-05	0.000340038	yes	8.08938	1.16066	-2.80108	5e-05	0.000340038	yes	8.08938	0.985111	-3.03767	5e-05	0.000340038	yes	2.01744	1.16066	-0.797579	0.00875	0.0293213	yes	2.01744	0.985111	-1.03417	0.0014	0.00636213	yes	1.16066	0.985111	-0.23659	0.4698	0.630153	no
LOC109817263	NW_017984293.1:225324-229037	46.1175	76.5009	0.730164	0.0001	0.000638728	yes	46.1175	117.832	1.35334	5e-05	0.000340038	yes	46.1175	155.658	1.755	5e-05	0.000340038	yes	76.5009	117.832	0.623176	0.00055	0.00285583	yes	76.5009	155.658	1.02483	5e-05	0.000340038	yes	117.832	155.658	0.401656	0.0254	0.0700431	no
LOC109815476	NW_017984202.1:283602-285473	7.84536	4.52339	-0.794437	0.00225	0.00949643	yes	7.84536	2.12126	-1.88692	5e-05	0.000340038	yes	7.84536	2.34675	-1.74118	5e-05	0.000340038	yes	4.52339	2.12126	-1.09248	0.00085	0.00415676	yes	4.52339	2.34675	-0.946741	0.00275	0.0112214	yes	2.12126	2.34675	0.145742	0.65505	0.780057	no
LOC109811972	NC_033804.1:9600390-9604656	24.5236	41.8114	0.769725	5e-05	0.000340038	yes	24.5236	81.3488	1.72995	5e-05	0.000340038	yes	24.5236	102.953	2.06974	5e-05	0.000340038	yes	41.8114	81.3488	0.960225	5e-05	0.000340038	yes	41.8114	102.953	1.30002	5e-05	0.000340038	yes	81.3488	102.953	0.339792	0.0716	0.159888	no
LOC109788975	NC_033805.1:27206899-27215401	3.02811	1.35627	-1.15878	0.0002	0.00118501	yes	3.02811	0.586396	-2.36847	5e-05	0.000340038	yes	3.02811	0.261316	-3.53455	5e-05	0.000340038	yes	1.35627	0.586396	-1.20969	0.0017	0.00750297	yes	1.35627	0.261316	-2.37578	0.00015	0.00091698	yes	0.586396	0.261316	-1.16608	0.0171	0.0508713	no
LOC109804541	NC_033811.1:2458181-2459674	1.14324	3.63641	1.66939	0.00035	0.00193346	yes	1.14324	7.79221	2.76891	5e-05	0.000340038	yes	1.14324	9.12592	2.99685	5e-05	0.000340038	yes	3.63641	7.79221	1.09952	0.0002	0.00118501	yes	3.63641	9.12592	1.32746	5e-05	0.000340038	yes	7.79221	9.12592	0.227938	0.36845	0.534567	no
LOC109804488	NC_033811.1:15904594-15909018	7.89897	3.04712	-1.37422	5e-05	0.000340038	yes	7.89897	1.87171	-2.07731	5e-05	0.000340038	yes	7.89897	1.45816	-2.43751	5e-05	0.000340038	yes	3.04712	1.87171	-0.703093	0.0108	0.0349107	yes	3.04712	1.45816	-1.0633	0.00045	0.00240191	yes	1.87171	1.45816	-0.360202	0.22475	0.378424	no
LOC109813297	NW_017984122.1:451876-455455	80.1165	30.137	-1.41056	5e-05	0.000340038	yes	80.1165	19.32	-2.05201	5e-05	0.000340038	yes	80.1165	15.961	-2.32755	5e-05	0.000340038	yes	30.137	19.32	-0.641444	0.0007	0.00351529	yes	30.137	15.961	-0.916987	5e-05	0.000340038	yes	19.32	15.961	-0.275543	0.14845	0.279061	no
LOC109813167	NW_017984120.1:255628-256522	24.925	74.5113	1.57986	5e-05	0.000340038	yes	24.925	138.941	2.4788	5e-05	0.000340038	yes	24.925	164.925	2.72614	5e-05	0.000340038	yes	74.5113	138.941	0.898936	5e-05	0.000340038	yes	74.5113	164.925	1.14628	5e-05	0.000340038	yes	138.941	164.925	0.247343	0.19385	0.339766	no
LOC109813190	NW_017984120.1:323997-325936	15.4789	8.13514	-0.92806	0.00025	0.00144234	yes	15.4789	3.84423	-2.00953	5e-05	0.000340038	yes	15.4789	2.17958	-2.82817	5e-05	0.000340038	yes	8.13514	3.84423	-1.08147	0.0007	0.00351529	yes	8.13514	2.17958	-1.90011	5e-05	0.000340038	yes	3.84423	2.17958	-0.818642	0.0206	0.0591465	no
LOC109814993	NW_017984182.1:139735-142667	8.88079	20.8133	1.22875	5e-05	0.000340038	yes	8.88079	43.7318	2.29992	5e-05	0.000340038	yes	8.88079	60.0972	2.75854	5e-05	0.000340038	yes	20.8133	43.7318	1.07117	5e-05	0.000340038	yes	20.8133	60.0972	1.52979	5e-05	0.000340038	yes	43.7318	60.0972	0.458615	0.01285	0.0402672	yes
LOC109804868	NC_033812.1:8346073-8352712	2.29836	1.02652	-1.16285	5e-05	0.000340038	yes	2.29836	0.538863	-2.09262	5e-05	0.000340038	yes	2.29836	0.33003	-2.79994	5e-05	0.000340038	yes	1.02652	0.538863	-0.929771	0.00465	0.0173793	yes	1.02652	0.33003	-1.6371	5e-05	0.000340038	yes	0.538863	0.33003	-0.707324	1	1	no
LOC109818188	NW_017984350.1:17960-18598	33.1702	8.9858	-1.88417	5e-05	0.000340038	yes	33.1702	3.54707	-3.22519	5e-05	0.000340038	yes	33.1702	2.39936	-3.78917	5e-05	0.000340038	yes	8.9858	3.54707	-1.34102	0.0006	0.00307972	yes	8.9858	2.39936	-1.905	5e-05	0.000340038	yes	3.54707	2.39936	-0.563978	0.16815	0.30574	no
LOC109797695	NC_033806.1:16724597-16726131	11.132	5.77857	-0.945923	0.00035	0.00193346	yes	11.132	2.45713	-2.17966	5e-05	0.000340038	yes	11.132	2.2989	-2.27569	5e-05	0.000340038	yes	5.77857	2.45713	-1.23374	0.0003	0.00169136	yes	5.77857	2.2989	-1.32977	0.0001	0.000638728	yes	2.45713	2.2989	-0.0960321	0.77805	0.865127	no
LOC109813407	NW_017984126.1:459364-478150	8.23449	14.7237	0.838389	5e-05	0.000340038	yes	8.23449	27.9697	1.76411	5e-05	0.000340038	yes	8.23449	40.1178	2.28449	5e-05	0.000340038	yes	14.7237	27.9697	0.925725	5e-05	0.000340038	yes	14.7237	40.1178	1.4461	5e-05	0.000340038	yes	27.9697	40.1178	0.520378	0.0041	0.0156439	yes
LOC109807890	NC_033814.1:16364369-16375084	4.07117	1.99161	-1.03151	5e-05	0.000340038	yes	4.07117	1.13264	-1.84576	5e-05	0.000340038	yes	4.07117	1.08715	-1.9049	5e-05	0.000340038	yes	1.99161	1.13264	-0.814248	0.00295	0.0119004	yes	1.99161	1.08715	-0.873385	0.00195	0.00843147	yes	1.13264	1.08715	-0.0591375	0.83955	0.905281	no
LOC109806387	NC_033813.1:3545384-3547856	3.67956	1.70744	-1.10769	0.00025	0.00144234	yes	3.67956	0.951906	-1.95064	5e-05	0.000340038	yes	3.67956	0.573999	-2.68041	5e-05	0.000340038	yes	1.70744	0.951906	-0.842946	0.0133	0.0414414	yes	1.70744	0.573999	-1.57272	0.0002	0.00118501	yes	0.951906	0.573999	-0.729772	0.0612	0.14137	no
LOC109818157	NW_017984348.1:62183-63556	348.945	220.729	-0.660722	0.0001	0.000638728	yes	348.945	129.088	-1.43464	5e-05	0.000340038	yes	348.945	133.741	-1.38356	5e-05	0.000340038	yes	220.729	129.088	-0.773922	5e-05	0.000340038	yes	220.729	133.741	-0.722837	5e-05	0.000340038	yes	129.088	133.741	0.0510846	0.77885	0.865647	no
LOC109812212	NW_017984094.1:244303-248092	23.7509	11.3109	-1.07028	5e-05	0.000340038	yes	23.7509	7.41955	-1.67858	5e-05	0.000340038	yes	23.7509	5.89715	-2.00989	5e-05	0.000340038	yes	11.3109	7.41955	-0.608305	0.00425	0.0161343	yes	11.3109	5.89715	-0.939618	5e-05	0.000340038	yes	7.41955	5.89715	-0.331314	0.14405	0.272965	no
LOC109787899	NW_017984474.1:20265-23467	22.1708	13.5834	-0.706816	0.0004	0.0021701	yes	22.1708	7.79995	-1.50712	5e-05	0.000340038	yes	22.1708	9.0281	-1.29617	5e-05	0.000340038	yes	13.5834	7.79995	-0.800307	0.00025	0.00144234	yes	13.5834	9.0281	-0.58935	0.00515	0.0189087	yes	7.79995	9.0281	0.210957	0.3423	0.508025	no
LOC109802168	NC_033810.1:15921032-15921737	58.2875	29.3238	-0.991115	5e-05	0.000340038	yes	58.2875	17.476	-1.73781	5e-05	0.000340038	yes	58.2875	18.6167	-1.64659	5e-05	0.000340038	yes	29.3238	17.476	-0.746699	0.00145	0.00655404	yes	29.3238	18.6167	-0.655478	0.0031	0.0123988	yes	17.476	18.6167	0.0912213	0.69345	0.807512	no
LOC109799166	NC_033807.1:6244551-6248916	25.234	5.88745	-2.09966	5e-05	0.000340038	yes	25.234	1.62064	-3.96073	5e-05	0.000340038	yes	25.234	1.26575	-4.31731	5e-05	0.000340038	yes	5.88745	1.62064	-1.86108	5e-05	0.000340038	yes	5.88745	1.26575	-2.21766	5e-05	0.000340038	yes	1.62064	1.26575	-0.356579	0.20155	0.349402	no
LOC109797967	NC_033806.1:23267787-23270660	29.2756	11.4551	-1.35371	5e-05	0.000340038	yes	29.2756	5.76241	-2.34495	5e-05	0.000340038	yes	29.2756	4.56454	-2.68116	5e-05	0.000340038	yes	11.4551	5.76241	-0.991248	5e-05	0.000340038	yes	11.4551	4.56454	-1.32745	5e-05	0.000340038	yes	5.76241	4.56454	-0.336203	0.1792	0.320783	no
LOC109811588	NW_017984081.1:116626-118836	4.09767	2.30727	-0.828618	0.00265	0.0108796	yes	4.09767	0.957103	-2.09806	5e-05	0.000340038	yes	4.09767	0.198236	-4.36952	5e-05	0.000340038	yes	2.30727	0.957103	-1.26944	0.00045	0.00240191	yes	2.30727	0.198236	-3.5409	5e-05	0.000340038	yes	0.957103	0.198236	-2.27146	0.00045	0.00240191	yes
LOC109801434	NC_033809.1:22369361-22380711	4.10426	13.7124	1.74028	5e-05	0.000340038	yes	4.10426	22.1874	2.43455	5e-05	0.000340038	yes	4.10426	21.2003	2.36889	5e-05	0.000340038	yes	13.7124	22.1874	0.694267	0.0001	0.000638728	yes	13.7124	21.2003	0.628608	0.00075	0.00373202	yes	22.1874	21.2003	-0.0656591	0.7252	0.829102	no
LOC109793119	NC_033805.1:30045778-30046906	13.377	3.07115	-2.1229	5e-05	0.000340038	yes	13.377	0.82826	-4.01353	5e-05	0.000340038	yes	13.377	0.517687	-4.69153	5e-05	0.000340038	yes	3.07115	0.82826	-1.89062	0.0003	0.00169136	yes	3.07115	0.517687	-2.56863	0.0003	0.00169136	yes	0.82826	0.517687	-0.678004	0.22575	0.379574	no
LOC109803366	NC_033811.1:3563526-3563910	8.79902	16.6253	0.917963	0.01505	0.0458155	yes	8.79902	37.1718	2.07879	5e-05	0.000340038	yes	8.79902	43.0975	2.29219	5e-05	0.000340038	yes	16.6253	37.1718	1.16083	0.00025	0.00144234	yes	16.6253	43.0975	1.37423	5e-05	0.000340038	yes	37.1718	43.0975	0.213395	0.39665	0.562316	no
LOC109812750	NW_017984106.1:54558-56262	7.62216	1.07451	-2.82652	5e-05	0.000340038	yes	7.62216	0.126011	-5.91858	0.0007	0.00351529	yes	7.62216	0.233284	-5.03004	5e-05	0.000340038	yes	1.07451	0.126011	-3.09205	0.002	0.00860545	yes	1.07451	0.233284	-2.20352	0.00165	0.00731534	yes	0.126011	0.233284	0.888536	1	1	no
LOC109788393	NW_017984524.1:70290-75627	5.63519	21.3082	1.91887	5e-05	0.000340038	yes	5.63519	37.5813	2.73748	5e-05	0.000340038	yes	5.63519	52.9367	3.23173	5e-05	0.000340038	yes	21.3082	37.5813	0.818607	5e-05	0.000340038	yes	21.3082	52.9367	1.31286	5e-05	0.000340038	yes	37.5813	52.9367	0.494253	0.00885	0.0295989	yes
LOC109797737	NC_033804.1:16131399-16141809	25.3495	7.96652	-1.66993	5e-05	0.000340038	yes	25.3495	2.13094	-3.57239	5e-05	0.000340038	yes	25.3495	1.55253	-4.02926	5e-05	0.000340038	yes	7.96652	2.13094	-1.90246	5e-05	0.000340038	yes	7.96652	1.55253	-2.35933	5e-05	0.000340038	yes	2.13094	1.55253	-0.45687	0.12745	0.24911	no
LOC109797799	NC_033804.1:17326130-17330718	3.81823	1.59241	-1.2617	5e-05	0.000340038	yes	3.81823	0.638092	-2.58107	5e-05	0.000340038	yes	3.81823	0.606791	-2.65363	5e-05	0.000340038	yes	1.59241	0.638092	-1.31937	0.0002	0.00118501	yes	1.59241	0.606791	-1.39194	5e-05	0.000340038	yes	0.638092	0.606791	-0.0725648	0.8389	0.904797	no
LOC109795361	NC_033805.1:9998223-10001033	20.5162	30.8575	0.588858	0.00275	0.0112214	yes	20.5162	53.3409	1.37848	5e-05	0.000340038	yes	20.5162	70.0358	1.77133	5e-05	0.000340038	yes	30.8575	53.3409	0.789621	5e-05	0.000340038	yes	30.8575	70.0358	1.18247	5e-05	0.000340038	yes	53.3409	70.0358	0.392851	0.0335	0.0876212	no
LOC109808045	NC_033814.1:45097999-45107704	21.0053	56.7876	1.43483	5e-05	0.000340038	yes	21.0053	89.9814	2.09887	5e-05	0.000340038	yes	21.0053	114.199	2.44273	5e-05	0.000340038	yes	56.7876	89.9814	0.66405	0.00025	0.00144234	yes	56.7876	114.199	1.0079	5e-05	0.000340038	yes	89.9814	114.199	0.343852	0.0685	0.154486	no
LOC109796369	NC_033806.1:16829292-16835543	47.1931	83.6953	0.826572	5e-05	0.000340038	yes	47.1931	131.161	1.47469	5e-05	0.000340038	yes	47.1931	176.41	1.90229	5e-05	0.000340038	yes	83.6953	131.161	0.64812	0.0004	0.0021701	yes	83.6953	176.41	1.07571	5e-05	0.000340038	yes	131.161	176.41	0.427593	0.0176	0.0520511	no
LOC109791010	NW_017984920.1:21149-23810	4.97212	2.05017	-1.27812	5e-05	0.000340038	yes	4.97212	1.26468	-1.97509	5e-05	0.000340038	yes	4.97212	0.934816	-2.41111	5e-05	0.000340038	yes	2.05017	1.26468	-0.696967	0.01085	0.0350462	yes	2.05017	0.934816	-1.13299	0.0002	0.00118501	yes	1.26468	0.934816	-0.43602	0.1582	0.292461	no
LOC109791701	NW_017985113.1:49076-55877	18.3014	39.8337	1.12204	5e-05	0.000340038	yes	18.3014	66.0527	1.85167	5e-05	0.000340038	yes	18.3014	82.0686	2.16488	5e-05	0.000340038	yes	39.8337	66.0527	0.729627	0.00015	0.00091698	yes	39.8337	82.0686	1.04284	5e-05	0.000340038	yes	66.0527	82.0686	0.313212	0.0868	0.185631	no
LOC109818693	NW_017984388.1:69189-70417	42.0748	8.93316	-2.23571	5e-05	0.000340038	yes	42.0748	2.025	-4.37696	5e-05	0.000340038	yes	42.0748	1.33909	-4.97363	5e-05	0.000340038	yes	8.93316	2.025	-2.14125	5e-05	0.000340038	yes	8.93316	1.33909	-2.73791	5e-05	0.000340038	yes	2.025	1.33909	-0.596668	0.0996	0.206581	no
LOC109805158	NC_033812.1:4963513-4966603	7.56884	3.06869	-1.30245	5e-05	0.000340038	yes	7.56884	1.53237	-2.30431	5e-05	0.000340038	yes	7.56884	1.47552	-2.35885	5e-05	0.000340038	yes	3.06869	1.53237	-1.00186	0.00025	0.00144234	yes	3.06869	1.47552	-1.0564	0.0002	0.00118501	yes	1.53237	1.47552	-0.0545373	0.8514	0.913013	no
LOC109801439	NC_033809.1:21496362-21498031	16.0883	8.51073	-0.918657	0.001	0.00477927	yes	16.0883	2.42995	-2.72701	5e-05	0.000340038	yes	16.0883	2.28178	-2.81778	5e-05	0.000340038	yes	8.51073	2.42995	-1.80836	5e-05	0.000340038	yes	8.51073	2.28178	-1.89912	5e-05	0.000340038	yes	2.42995	2.28178	-0.0907661	0.77715	0.864495	no
LOC109798990	NC_033807.1:10288534-10292724	161.906	457.165	1.49756	5e-05	0.000340038	yes	161.906	701.024	2.11431	5e-05	0.000340038	yes	161.906	935.316	2.5303	5e-05	0.000340038	yes	457.165	701.024	0.616749	0.00345	0.0135659	yes	457.165	935.316	1.03274	5e-05	0.000340038	yes	701.024	935.316	0.41599	0.05985	0.138944	no
LOC109791367	NW_017985019.1:24818-31154	5.34293	3.05699	-0.80552	0.00065	0.0032981	yes	5.34293	1.44118	-1.89038	5e-05	0.000340038	yes	5.34293	1.437	-1.89457	5e-05	0.000340038	yes	3.05699	1.44118	-1.08486	0.0002	0.00118501	yes	3.05699	1.437	-1.08905	0.00015	0.00091698	yes	1.44118	1.437	-0.0041832	0.98845	0.992709	no
LOC109806747	NC_033805.1:29968239-29970341	23.4677	12.9336	-0.859553	5e-05	0.000340038	yes	23.4677	6.58737	-1.8329	5e-05	0.000340038	yes	23.4677	6.83117	-1.78047	5e-05	0.000340038	yes	12.9336	6.58737	-0.973347	5e-05	0.000340038	yes	12.9336	6.83117	-0.920917	5e-05	0.000340038	yes	6.58737	6.83117	0.0524301	0.8195	0.892079	no
LOC109807942	NC_033805.1:28918249-28930086	8.8608	4.34111	-1.02937	5e-05	0.000340038	yes	8.8608	2.25624	-1.97352	5e-05	0.000340038	yes	8.8608	1.9901	-2.1546	5e-05	0.000340038	yes	4.34111	2.25624	-0.944145	0.00075	0.00373202	yes	4.34111	1.9901	-1.12522	5e-05	0.000340038	yes	2.25624	1.9901	-0.181077	0.5385	0.688871	no
LOC109793161	NW_017985859.1:9351-15220	3.28161	1.89878	-0.789329	0.00415	0.0158084	yes	3.28161	1.09913	-1.57805	5e-05	0.000340038	yes	3.28161	0.849638	-1.94948	5e-05	0.000340038	yes	1.89878	1.09913	-0.788718	0.0099	0.0324915	yes	1.89878	0.849638	-1.16016	0.00055	0.00285583	yes	1.09913	0.849638	-0.371437	0.26075	0.41964	no
LOC109806664	NC_033813.1:3584537-3585604	9.11353	2.67357	-1.76924	5e-05	0.000340038	yes	9.11353	0.458571	-4.31279	5e-05	0.000340038	yes	9.11353	0.154728	-5.8802	0.0024	0.0100263	yes	2.67357	0.458571	-2.54355	0.00065	0.0032981	yes	2.67357	0.154728	-4.11096	0.0024	0.0100263	yes	0.458571	0.154728	-1.56741	1	1	no
LOC109808072	NC_033814.1:41592754-41597782	15.3835	1.74168	-3.14284	5e-05	0.000340038	yes	15.3835	0.946293	-4.02296	5e-05	0.000340038	yes	15.3835	0.618887	-4.63557	5e-05	0.000340038	yes	1.74168	0.946293	-0.880121	0.0051	0.0187533	yes	1.74168	0.618887	-1.49273	5e-05	0.000340038	yes	0.946293	0.618887	-0.612611	0.10035	0.20774	no
LOC109803612	NC_033811.1:1582821-1585878	3.03371	4.67577	0.624122	0.0083	0.0280725	yes	3.03371	7.96871	1.39326	5e-05	0.000340038	yes	3.03371	10.4035	1.77791	5e-05	0.000340038	yes	4.67577	7.96871	0.769143	0.00025	0.00144234	yes	4.67577	10.4035	1.15379	5e-05	0.000340038	yes	7.96871	10.4035	0.384644	0.0542	0.128421	no
LOC109804318	NC_033811.1:816907-821564	7.9103	1.76952	-2.16038	5e-05	0.000340038	yes	7.9103	1.00657	-2.97429	5e-05	0.000340038	yes	7.9103	0.966641	-3.03268	5e-05	0.000340038	yes	1.76952	1.00657	-0.813914	0.00675	0.0236635	yes	1.76952	0.966641	-0.872304	0.00395	0.0151608	yes	1.00657	0.966641	-0.0583903	0.85265	0.913843	no
LOC109794322	NW_017988378.1:413-4330	16.5246	25.6242	0.63289	0.0009	0.00436631	yes	16.5246	41.8641	1.3411	5e-05	0.000340038	yes	16.5246	58.6698	1.828	5e-05	0.000340038	yes	25.6242	41.8641	0.708207	5e-05	0.000340038	yes	25.6242	58.6698	1.19511	5e-05	0.000340038	yes	41.8641	58.6698	0.486905	0.00775	0.02654	yes
LOC109787702	NW_017984457.1:194840-198785	49.5859	89.6584	0.854511	5e-05	0.000340038	yes	49.5859	139.675	1.49407	5e-05	0.000340038	yes	49.5859	160.729	1.69663	5e-05	0.000340038	yes	89.6584	139.675	0.639559	0.00035	0.00193346	yes	89.6584	160.729	0.842122	5e-05	0.000340038	yes	139.675	160.729	0.202563	0.2702	0.430546	no
LOC109790296	NW_017984783.1:57449-59212	17.3489	4.33744	-1.99993	5e-05	0.000340038	yes	17.3489	0.849124	-4.35272	5e-05	0.000340038	yes	17.3489	1.31685	-3.71968	5e-05	0.000340038	yes	4.33744	0.849124	-2.3528	5e-05	0.000340038	yes	4.33744	1.31685	-1.71975	5e-05	0.000340038	yes	0.849124	1.31685	0.633041	0.1529	0.285185	no
LOC109817191	NW_017984290.1:71485-72700	8.5729	5.33584	-0.684067	0.0091	0.0302873	yes	8.5729	3.03077	-1.5001	5e-05	0.000340038	yes	8.5729	3.24291	-1.4025	5e-05	0.000340038	yes	5.33584	3.03077	-0.816032	0.00685	0.0239447	yes	5.33584	3.24291	-0.718429	0.0134	0.0416987	yes	3.03077	3.24291	0.0976029	0.7468	0.843938	no
LOC109799146	NC_033807.1:12132881-12143146	6.95188	2.2768	-1.61039	5e-05	0.000340038	yes	6.95188	1.15886	-2.5847	5e-05	0.000340038	yes	6.95188	1.00007	-2.79731	5e-05	0.000340038	yes	2.2768	1.15886	-0.974308	0.0004	0.0021701	yes	2.2768	1.00007	-1.18692	5e-05	0.000340038	yes	1.15886	1.00007	-0.212608	0.46145	0.622679	no
LOC109799428	NC_033808.1:3085108-3087542	53.8963	21.0541	-1.35608	5e-05	0.000340038	yes	53.8963	13.8336	-1.96201	5e-05	0.000340038	yes	53.8963	13.9993	-1.94483	5e-05	0.000340038	yes	21.0541	13.8336	-0.605926	0.0018	0.00788172	yes	21.0541	13.9993	-0.58875	0.00245	0.010193	yes	13.8336	13.9993	0.0171768	0.93245	0.961996	no
LOC109805618	NC_033813.1:17783319-17786565	12.294	20.1809	0.715031	0.00025	0.00144234	yes	12.294	32.4785	1.40153	5e-05	0.000340038	yes	12.294	38.5862	1.65012	5e-05	0.000340038	yes	20.1809	32.4785	0.686495	0.0004	0.0021701	yes	20.1809	38.5862	0.935094	5e-05	0.000340038	yes	32.4785	38.5862	0.248598	0.18615	0.329695	no
LOC109806524	NC_033813.1:20308967-20311225	8.10587	1.49227	-2.44146	5e-05	0.000340038	yes	8.10587	0.463897	-4.12709	5e-05	0.000340038	yes	8.10587	0.284949	-4.83019	5e-05	0.000340038	yes	1.49227	0.463897	-1.68564	0.00045	0.00240191	yes	1.49227	0.284949	-2.38873	0.00025	0.00144234	yes	0.463897	0.284949	-0.703098	1	1	no
LOC109788761	NC_033805.1:28063021-28063928	2.52443	9.40002	1.89671	5e-05	0.000340038	yes	2.52443	16.1536	2.67783	5e-05	0.000340038	yes	2.52443	19.7823	2.97018	5e-05	0.000340038	yes	9.40002	16.1536	0.781121	0.0007	0.00351529	yes	9.40002	19.7823	1.07347	5e-05	0.000340038	yes	16.1536	19.7823	0.292351	0.1779	0.319104	no
LOC109809500	NC_033814.1:32898088-32900157	0.474185	1.59683	1.75169	5e-05	0.000340038	yes	0.474185	3.19648	2.75296	5e-05	0.000340038	yes	0.474185	2.95666	2.64044	5e-05	0.000340038	yes	1.59683	3.19648	1.00127	0.0003	0.00169136	yes	1.59683	2.95666	0.888755	0.00125	0.005782	yes	3.19648	2.95666	-0.112517	0.65425	0.779429	no
LOC109798108	NC_033806.1:24512378-24516769	15.8293	7.43076	-1.09101	5e-05	0.000340038	yes	15.8293	4.20427	-1.91267	5e-05	0.000340038	yes	15.8293	4.01161	-1.98034	5e-05	0.000340038	yes	7.43076	4.20427	-0.821655	0.00015	0.00091698	yes	7.43076	4.01161	-0.889329	0.0001	0.000638728	yes	4.20427	4.01161	-0.0676737	0.77115	0.860532	no
LOC109803322	NC_033811.1:11735585-11749264	14.284	37.2538	1.38299	5e-05	0.000340038	yes	14.284	68.41	2.2598	5e-05	0.000340038	yes	14.284	62.1175	2.1206	5e-05	0.000340038	yes	37.2538	68.41	0.876818	5e-05	0.000340038	yes	37.2538	62.1175	0.737611	5e-05	0.000340038	yes	68.41	62.1175	-0.139207	0.4548	0.616751	no
LOC114914976	NW_017984361.1:23758-32775	1.93916	4.05996	1.06603	0.0009	0.00436631	yes	1.93916	6.70394	1.78957	5e-05	0.000340038	yes	1.93916	7.81686	2.01115	5e-05	0.000340038	yes	4.05996	6.70394	0.723545	0.00645	0.0227856	yes	4.05996	7.81686	0.945124	0.0003	0.00169136	yes	6.70394	7.81686	0.221579	0.3433	0.509045	no
LOC109806739	NC_033813.1:12100901-12107260	10.1744	15.5087	0.60814	0.00155	0.00693731	yes	10.1744	24.4088	1.26246	5e-05	0.000340038	yes	10.1744	26.4682	1.37932	5e-05	0.000340038	yes	15.5087	24.4088	0.654319	0.00045	0.00240191	yes	15.5087	26.4682	0.771181	5e-05	0.000340038	yes	24.4088	26.4682	0.116862	0.51815	0.671766	no
LOC109805973	NC_033813.1:3960272-3976004	13.3173	8.63304	-0.625365	0.00185	0.00806632	yes	13.3173	4.61259	-1.52966	5e-05	0.000340038	yes	13.3173	3.99907	-1.73557	5e-05	0.000340038	yes	8.63304	4.61259	-0.904291	0.00015	0.00091698	yes	8.63304	3.99907	-1.11021	5e-05	0.000340038	yes	4.61259	3.99907	-0.205915	0.3627	0.528823	no
LOC109800027	NC_033809.1:16311344-16322512	40.3699	104.343	1.36998	5e-05	0.000340038	yes	40.3699	157.637	1.96526	5e-05	0.000340038	yes	40.3699	220.171	2.44727	5e-05	0.000340038	yes	104.343	157.637	0.59528	0.00195	0.00843147	yes	104.343	220.171	1.07729	5e-05	0.000340038	yes	157.637	220.171	0.482013	0.01715	0.0509825	no
LOC109793215	NW_017985906.1:9180-17259	4.44522	1.17616	-1.91816	5e-05	0.000340038	yes	4.44522	0.327428	-3.763	5e-05	0.000340038	yes	4.44522	0.276719	-4.00576	5e-05	0.000340038	yes	1.17616	0.327428	-1.84484	5e-05	0.000340038	yes	1.17616	0.276719	-2.08759	5e-05	0.000340038	yes	0.327428	0.276719	-0.242755	1	1	no
LOC109805696	NC_033813.1:19992040-20040472	4.7587	8.45745	0.829655	5e-05	0.000340038	yes	4.7587	17.3272	1.8644	5e-05	0.000340038	yes	4.7587	18.9454	1.99321	5e-05	0.000340038	yes	8.45745	17.3272	1.03475	5e-05	0.000340038	yes	8.45745	18.9454	1.16355	5e-05	0.000340038	yes	17.3272	18.9454	0.128803	0.4798	0.638947	no
LOC109799271	NC_033807.1:11258968-11260391	1.36427	3.15535	1.20967	0.00065	0.0032981	yes	1.36427	7.1819	2.39624	5e-05	0.000340038	yes	1.36427	5.69726	2.06214	5e-05	0.000340038	yes	3.15535	7.1819	1.18657	0.0001	0.000638728	yes	3.15535	5.69726	0.85247	0.0017	0.00750297	yes	7.1819	5.69726	-0.334098	0.1725	0.31161	no
LOC109791056	NW_017984935.1:71467-74114	15.552	48.0064	1.62613	5e-05	0.000340038	yes	15.552	76.6205	2.30063	5e-05	0.000340038	yes	15.552	89.8972	2.53118	5e-05	0.000340038	yes	48.0064	76.6205	0.674504	0.00015	0.00091698	yes	48.0064	89.8972	0.90505	5e-05	0.000340038	yes	76.6205	89.8972	0.230545	0.2015	0.349351	no
LOC109796829	NC_033806.1:28538335-28540076	10.1694	5.23339	-0.958414	0.0003	0.00169136	yes	10.1694	3.13526	-1.69757	5e-05	0.000340038	yes	10.1694	2.96351	-1.77885	5e-05	0.000340038	yes	5.23339	3.13526	-0.739159	0.0128	0.0401406	yes	5.23339	2.96351	-0.82044	0.00465	0.0173793	yes	3.13526	2.96351	-0.0812802	0.78875	0.872268	no
LOC109804231	NC_033811.1:16078798-16084416	16.846	6.66102	-1.33859	5e-05	0.000340038	yes	16.846	2.41701	-2.80111	5e-05	0.000340038	yes	16.846	1.90248	-3.14645	5e-05	0.000340038	yes	6.66102	2.41701	-1.46252	5e-05	0.000340038	yes	6.66102	1.90248	-1.80786	5e-05	0.000340038	yes	2.41701	1.90248	-0.345344	0.20835	0.358019	no
LOC109810644	NW_017984066.1:97756-101187	4.86424	2.86684	-0.762751	0.0025	0.0103654	yes	4.86424	0.565444	-3.10476	5e-05	0.000340038	yes	4.86424	0.531018	-3.19538	5e-05	0.000340038	yes	2.86684	0.565444	-2.34201	5e-05	0.000340038	yes	2.86684	0.531018	-2.43263	5e-05	0.000340038	yes	0.565444	0.531018	-0.0906216	0.82475	0.895591	no
LOC109817391	NW_017984301.1:235660-245263	50.399	24.6942	-1.02922	5e-05	0.000340038	yes	50.399	15.7559	-1.6775	5e-05	0.000340038	yes	50.399	11.9652	-2.07455	5e-05	0.000340038	yes	24.6942	15.7559	-0.648282	0.0005	0.00262952	yes	24.6942	11.9652	-1.04533	5e-05	0.000340038	yes	15.7559	11.9652	-0.39705	0.02975	0.079572	no
LOC109810306	NW_017984062.1:618390-624801	3.82334	6.03461	0.658427	0.0017	0.00750297	yes	3.82334	10.787	1.49639	5e-05	0.000340038	yes	3.82334	11.7711	1.62234	5e-05	0.000340038	yes	6.03461	10.787	0.837959	5e-05	0.000340038	yes	6.03461	11.7711	0.963913	5e-05	0.000340038	yes	10.787	11.7711	0.125954	0.509	0.664333	no
LOC109803209	NC_033811.1:4043601-4044624	76.9882	30.3653	-1.34221	5e-05	0.000340038	yes	76.9882	12.7528	-2.59382	5e-05	0.000340038	yes	76.9882	9.37295	-3.03806	5e-05	0.000340038	yes	30.3653	12.7528	-1.25161	5e-05	0.000340038	yes	30.3653	9.37295	-1.69585	5e-05	0.000340038	yes	12.7528	9.37295	-0.444238	0.06825	0.154071	no
LOC109803507	NC_033811.1:17216548-17222907	27.1733	50.9331	0.906411	5e-05	0.000340038	yes	27.1733	89.3216	1.71682	5e-05	0.000340038	yes	27.1733	111.824	2.04097	5e-05	0.000340038	yes	50.9331	89.3216	0.810407	5e-05	0.000340038	yes	50.9331	111.824	1.13455	5e-05	0.000340038	yes	89.3216	111.824	0.324148	0.07915	0.172846	no
LOC109803227	NC_033811.1:15845524-15846209	0.353661	2.42	2.77457	0.0021	0.00896205	yes	0.353661	6.91252	4.28877	0.0004	0.0021701	yes	0.353661	5.76294	4.02636	0.0004	0.0021701	yes	2.42	6.91252	1.5142	5e-05	0.000340038	yes	2.42	5.76294	1.25179	0.0007	0.00351529	yes	6.91252	5.76294	-0.262408	0.38275	0.548815	no
LOC109803438	NC_033811.1:6625047-6628478	24.6788	5.86301	-2.07356	5e-05	0.000340038	yes	24.6788	3.18402	-2.95435	5e-05	0.000340038	yes	24.6788	2.76526	-3.15778	5e-05	0.000340038	yes	5.86301	3.18402	-0.880791	0.0001	0.000638728	yes	5.86301	2.76526	-1.08422	5e-05	0.000340038	yes	3.18402	2.76526	-0.203433	0.3913	0.557373	no
LOC109813122	NW_017984118.1:473664-475252	79.172	29.1866	-1.43968	5e-05	0.000340038	yes	79.172	16.3353	-2.277	5e-05	0.000340038	yes	79.172	12.6696	-2.64362	5e-05	0.000340038	yes	29.1866	16.3353	-0.837314	0.0001	0.000638728	yes	29.1866	12.6696	-1.20394	5e-05	0.000340038	yes	16.3353	12.6696	-0.366628	0.09955	0.20651	no
LOC109791715	NW_017985118.1:11990-16082	13.6203	29.0141	1.091	5e-05	0.000340038	yes	13.6203	7.892	-0.787294	0.0002	0.00118501	yes	13.6203	7.56412	-0.848513	5e-05	0.000340038	yes	29.0141	7.892	-1.87829	5e-05	0.000340038	yes	29.0141	7.56412	-1.93951	5e-05	0.000340038	yes	7.892	7.56412	-0.061219	0.7751	0.863083	no
LOC109791103	NW_017984949.1:34508-35652	3.07526	1.30672	-1.23476	0.00325	0.0129033	yes	3.07526	0.326588	-3.23516	0.00015	0.00091698	yes	3.07526	0.235228	-3.70858	0.00035	0.00193346	yes	1.30672	0.326588	-2.00041	0.00315	0.0125637	yes	1.30672	0.235228	-2.47382	0.0038	0.0146836	yes	0.326588	0.235228	-0.473415	1	1	no
LOC109787810	NW_017984465.1:195433-199259	4.66276	1.33101	-1.80866	5e-05	0.000340038	yes	4.66276	0.374152	-3.63949	5e-05	0.000340038	yes	4.66276	0.245916	-4.24494	5e-05	0.000340038	yes	1.33101	0.374152	-1.83083	0.00025	0.00144234	yes	1.33101	0.245916	-2.43628	0.00015	0.00091698	yes	0.374152	0.245916	-0.605455	1	1	no
LOC109790117	NW_017984750.1:48621-54087	7.21304	3.03289	-1.24991	5e-05	0.000340038	yes	7.21304	1.80267	-2.00048	5e-05	0.000340038	yes	7.21304	1.37268	-2.39361	5e-05	0.000340038	yes	3.03289	1.80267	-0.750562	0.0095	0.0313975	yes	3.03289	1.37268	-1.1437	0.00025	0.00144234	yes	1.80267	1.37268	-0.393139	0.2093	0.359241	no
LOC109812240	NW_017984094.1:41952-48208	76.8582	128.865	0.74559	5e-05	0.000340038	yes	76.8582	198.953	1.37215	5e-05	0.000340038	yes	76.8582	212.612	1.46795	5e-05	0.000340038	yes	128.865	198.953	0.626565	0.00075	0.00373202	yes	128.865	212.612	0.72236	0.0001	0.000638728	yes	198.953	212.612	0.0957947	0.61435	0.749238	no
LOC109788336	NW_017984518.1:112371-116468	14.2114	26.7273	0.911265	5e-05	0.000340038	yes	14.2114	41.7273	1.55394	5e-05	0.000340038	yes	14.2114	61.4658	2.11273	5e-05	0.000340038	yes	26.7273	41.7273	0.642676	0.0007	0.00351529	yes	26.7273	61.4658	1.20147	5e-05	0.000340038	yes	41.7273	61.4658	0.558792	0.0016	0.007126	yes
LOC109812538	NW_017984101.1:222254-224422	17.4858	4.9334	-1.82553	5e-05	0.000340038	yes	17.4858	2.73471	-2.67672	5e-05	0.000340038	yes	17.4858	2.25122	-2.95741	5e-05	0.000340038	yes	4.9334	2.73471	-0.851193	0.0005	0.00262952	yes	4.9334	2.25122	-1.13187	5e-05	0.000340038	yes	2.73471	2.25122	-0.280682	0.27625	0.437198	no
LOC109812548	NW_017984101.1:175701-179139	10.1351	16.4402	0.697864	5e-05	0.000340038	yes	10.1351	28.8697	1.51019	5e-05	0.000340038	yes	10.1351	34.9165	1.78454	5e-05	0.000340038	yes	16.4402	28.8697	0.812327	5e-05	0.000340038	yes	16.4402	34.9165	1.08668	5e-05	0.000340038	yes	28.8697	34.9165	0.274354	0.1339	0.25846	no
LOC114916021	NC_033804.1:15502755-15513959	0.35589	1.45358	2.03011	5e-05	0.000340038	yes	0.35589	3.26443	3.19733	5e-05	0.000340038	yes	0.35589	3.00299	3.07689	5e-05	0.000340038	yes	1.45358	3.26443	1.16722	5e-05	0.000340038	yes	1.45358	3.00299	1.04679	5e-05	0.000340038	yes	3.26443	3.00299	-0.120433	0.5691	0.714154	no
LOC109790152	NW_017984757.1:9688-11733	74.3175	23.8431	-1.64013	5e-05	0.000340038	yes	74.3175	11.1318	-2.73901	5e-05	0.000340038	yes	74.3175	8.29589	-3.16323	5e-05	0.000340038	yes	23.8431	11.1318	-1.09888	5e-05	0.000340038	yes	23.8431	8.29589	-1.5231	5e-05	0.000340038	yes	11.1318	8.29589	-0.42422	0.0718	0.160234	no
LOC109817798	NW_017984323.1:119404-120182	2.50184	9.98974	1.99746	5e-05	0.000340038	yes	2.50184	19.9009	2.99177	5e-05	0.000340038	yes	2.50184	16.1751	2.69271	5e-05	0.000340038	yes	9.98974	19.9009	0.994312	0.0004	0.0021701	yes	9.98974	16.1751	0.695255	0.00885	0.0295989	yes	19.9009	16.1751	-0.299057	0.21235	0.362909	no
LOC109788261	NW_017984510.1:29847-33120	25.569	49.3377	0.948293	5e-05	0.000340038	yes	25.569	81.4449	1.67143	5e-05	0.000340038	yes	25.569	79.3469	1.63378	5e-05	0.000340038	yes	49.3377	81.4449	0.723136	0.00025	0.00144234	yes	49.3377	79.3469	0.685483	0.00015	0.00091698	yes	81.4449	79.3469	-0.0376521	0.83755	0.903848	no
LOC109814301	NC_033805.1:33144559-33149153	4.57284	1.79702	-1.34748	5e-05	0.000340038	yes	4.57284	1.03153	-2.1483	5e-05	0.000340038	yes	4.57284	0.742914	-2.62182	5e-05	0.000340038	yes	1.79702	1.03153	-0.800822	0.0021	0.00896205	yes	1.79702	0.742914	-1.27434	5e-05	0.000340038	yes	1.03153	0.742914	-0.473521	0.09265	0.195373	no
LOC109801718	NC_033810.1:19445497-19450845	1.40116	2.81047	1.00419	0.0001	0.000638728	yes	1.40116	4.29521	1.61611	5e-05	0.000340038	yes	1.40116	5.08006	1.85823	5e-05	0.000340038	yes	2.81047	4.29521	0.611918	0.00295	0.0119004	yes	2.81047	5.08006	0.854037	0.00015	0.00091698	yes	4.29521	5.08006	0.242119	0.21315	0.363952	no
LOC109815393	NW_017984199.1:402165-405552	126.073	45.7388	-1.46277	5e-05	0.000340038	yes	126.073	26.4414	-2.25339	5e-05	0.000340038	yes	126.073	18.6906	-2.75387	5e-05	0.000340038	yes	45.7388	26.4414	-0.79062	5e-05	0.000340038	yes	45.7388	18.6906	-1.29111	5e-05	0.000340038	yes	26.4414	18.6906	-0.500489	0.00635	0.0224933	yes
LOC109805481	NC_033813.1:1385900-1389517	54.0813	29.9212	-0.853962	0.00025	0.00144234	yes	54.0813	18.9821	-1.51049	5e-05	0.000340038	yes	54.0813	18.7145	-1.53097	5e-05	0.000340038	yes	29.9212	18.9821	-0.656527	0.01495	0.0455643	yes	29.9212	18.7145	-0.67701	0.0079	0.026956	yes	18.9821	18.7145	-0.020483	0.9402	0.966335	no
LOC109813398	NW_017984126.1:443713-447437	3.5018	9.94296	1.50558	5e-05	0.000340038	yes	3.5018	15.7346	2.16777	5e-05	0.000340038	yes	3.5018	18.4234	2.39537	5e-05	0.000340038	yes	9.94296	15.7346	0.662195	0.00065	0.0032981	yes	9.94296	18.4234	0.889793	5e-05	0.000340038	yes	15.7346	18.4234	0.227598	0.2256	0.379409	no
LOC109790426	NW_017984798.1:74996-76106	1.55676	3.43978	1.14377	0.004	0.0153176	yes	1.55676	6.02235	1.95178	5e-05	0.000340038	yes	1.55676	6.44032	2.04859	5e-05	0.000340038	yes	3.43978	6.02235	0.808011	0.0081	0.0275191	yes	3.43978	6.44032	0.904817	0.0037	0.014373	yes	6.02235	6.44032	0.096806	0.7175	0.823753	no
LOC109816588	NW_017984256.1:150370-152356	14.8414	8.90733	-0.736562	0.00085	0.00415676	yes	14.8414	5.92242	-1.32537	5e-05	0.000340038	yes	14.8414	3.98862	-1.89567	5e-05	0.000340038	yes	8.90733	5.92242	-0.588807	0.0134	0.0416987	yes	8.90733	3.98862	-1.1591	5e-05	0.000340038	yes	5.92242	3.98862	-0.570297	0.02905	0.0780433	no
LOC109818045	NW_017984340.1:110240-115869	316.914	157.706	-1.00686	5e-05	0.000340038	yes	316.914	82.5186	-1.9413	5e-05	0.000340038	yes	316.914	61.9145	-2.35574	5e-05	0.000340038	yes	157.706	82.5186	-0.934442	5e-05	0.000340038	yes	157.706	61.9145	-1.34888	5e-05	0.000340038	yes	82.5186	61.9145	-0.414442	0.0222	0.0628068	no
LOC109811352	NW_017984077.1:588043-593303	12.07	7.80047	-0.629794	0.0013	0.00598189	yes	12.07	3.30594	-1.8683	5e-05	0.000340038	yes	12.07	3.17473	-1.92672	5e-05	0.000340038	yes	7.80047	3.30594	-1.2385	5e-05	0.000340038	yes	7.80047	3.17473	-1.29693	5e-05	0.000340038	yes	3.30594	3.17473	-0.0584239	0.7893	0.872621	no
LOC109790224	NW_017984770.1:46878-48726	6.10616	2.99936	-1.02561	0.0083	0.0280725	yes	6.10616	0.876118	-2.80107	5e-05	0.000340038	yes	6.10616	0.821192	-2.89447	0.00035	0.00193346	yes	2.99936	0.876118	-1.77546	0.00465	0.0173793	yes	2.99936	0.821192	-1.86886	0.00535	0.0195244	yes	0.876118	0.821192	-0.0934052	0.87875	0.930327	no
LOC109802425	NC_033810.1:15789123-15792771	3.10421	1.4022	-1.14653	0.00055	0.00285583	yes	3.10421	0.51223	-2.59936	5e-05	0.000340038	yes	3.10421	0.453983	-2.77352	5e-05	0.000340038	yes	1.4022	0.51223	-1.45283	0.0016	0.007126	yes	1.4022	0.453983	-1.62698	0.0004	0.0021701	yes	0.51223	0.453983	-0.174152	1	1	no
LOC109792024	NW_017985219.1:32061-35499	64.3804	9.60629	-2.74457	5e-05	0.000340038	yes	64.3804	5.57917	-3.5285	5e-05	0.000340038	yes	64.3804	5.69175	-3.49968	5e-05	0.000340038	yes	9.60629	5.57917	-0.783928	5e-05	0.000340038	yes	9.60629	5.69175	-0.755106	5e-05	0.000340038	yes	5.57917	5.69175	0.0288222	0.88755	0.935529	no
LOC109808766	NC_033814.1:48625575-48630358	81.0034	177.353	1.13057	5e-05	0.000340038	yes	81.0034	288.905	1.83454	5e-05	0.000340038	yes	81.0034	373.02	2.2032	5e-05	0.000340038	yes	177.353	288.905	0.703976	0.00015	0.00091698	yes	177.353	373.02	1.07263	5e-05	0.000340038	yes	288.905	373.02	0.368655	0.06255	0.143857	no
LOC109807557	NC_033814.1:40280576-40285035	11.8323	5.87796	-1.00934	0.0001	0.000638728	yes	11.8323	2.86631	-2.04546	5e-05	0.000340038	yes	11.8323	3.19469	-1.88898	5e-05	0.000340038	yes	5.87796	2.86631	-1.03612	0.0011	0.00518825	yes	5.87796	3.19469	-0.879641	0.0027	0.0110512	yes	2.86631	3.19469	0.156478	0.61095	0.746831	no
LOC109801495	NC_033809.1:9847592-9850923	4.47549	1.18299	-1.91961	5e-05	0.000340038	yes	4.47549	2.47329	-0.855611	0.002	0.00860545	yes	4.47549	2.71373	-0.721769	0.0068	0.0238018	yes	1.18299	2.47329	1.064	0.00165	0.00731534	yes	1.18299	2.71373	1.19784	0.0005	0.00262952	yes	2.47329	2.71373	0.133842	0.6331	0.763873	no
LOC109802117	NC_033810.1:16490424-16499055	11.3092	2.39666	-2.2384	5e-05	0.000340038	yes	11.3092	1.10085	-3.36081	5e-05	0.000340038	yes	11.3092	1.21793	-3.21499	5e-05	0.000340038	yes	2.39666	1.10085	-1.12241	0.00115	0.00538874	yes	2.39666	1.21793	-0.97659	0.0019	0.00824691	yes	1.10085	1.21793	0.145818	0.66995	0.790765	no
LOC109808647	NC_033814.1:19067199-19070884	3.82639	15.2636	1.99604	5e-05	0.000340038	yes	3.82639	29.0312	2.92355	5e-05	0.000340038	yes	3.82639	41.5718	3.44155	5e-05	0.000340038	yes	15.2636	29.0312	0.927512	5e-05	0.000340038	yes	15.2636	41.5718	1.44551	5e-05	0.000340038	yes	29.0312	41.5718	0.518	0.00545	0.0198264	yes
LOC109814369	NW_017984157.1:409295-411110	16.6697	4.0099	-2.05559	5e-05	0.000340038	yes	16.6697	2.06306	-3.01438	5e-05	0.000340038	yes	16.6697	1.43366	-3.53945	5e-05	0.000340038	yes	4.0099	2.06306	-0.958783	0.00955	0.0315308	yes	4.0099	1.43366	-1.48386	0.0008	0.00394432	yes	2.06306	1.43366	-0.525077	0.20245	0.35049	no
LOC109814270	NC_033805.1:30524815-30527830	42.2318	20.3262	-1.05499	5e-05	0.000340038	yes	42.2318	10.9206	-1.95128	5e-05	0.000340038	yes	42.2318	7.82777	-2.43165	5e-05	0.000340038	yes	20.3262	10.9206	-0.896295	5e-05	0.000340038	yes	20.3262	7.82777	-1.37667	5e-05	0.000340038	yes	10.9206	7.82777	-0.480374	0.03735	0.0955864	no
LOC109802395	NC_033810.1:16222858-16225404	33.3525	17.7601	-0.909155	5e-05	0.000340038	yes	33.3525	9.18939	-1.85976	5e-05	0.000340038	yes	33.3525	6.66564	-2.32298	5e-05	0.000340038	yes	17.7601	9.18939	-0.9506	5e-05	0.000340038	yes	17.7601	6.66564	-1.41383	5e-05	0.000340038	yes	9.18939	6.66564	-0.463226	0.04535	0.111687	no
LOC109799447	NC_033808.1:3639002-3644568	0.294457	1.1913	2.0164	0.001	0.00477927	yes	0.294457	2.17834	2.8871	5e-05	0.000340038	yes	0.294457	2.35156	2.99749	5e-05	0.000340038	yes	1.1913	2.17834	0.870695	0.01375	0.0425844	yes	1.1913	2.35156	0.981085	0.0052	0.0190648	yes	2.17834	2.35156	0.11039	0.72395	0.828182	no
LOC109809358	NC_033814.1:44482434-44483343	469.661	163.202	-1.52496	5e-05	0.000340038	yes	469.661	83.1459	-2.4979	5e-05	0.000340038	yes	469.661	66.1438	-2.82794	5e-05	0.000340038	yes	163.202	83.1459	-0.972939	5e-05	0.000340038	yes	163.202	66.1438	-1.30298	5e-05	0.000340038	yes	83.1459	66.1438	-0.330039	0.10335	0.212479	no
LOC109796195	NC_033806.1:260774-265833	13.8003	7.04455	-0.970119	5e-05	0.000340038	yes	13.8003	4.5096	-1.61363	5e-05	0.000340038	yes	13.8003	3.35482	-2.04039	5e-05	0.000340038	yes	7.04455	4.5096	-0.643509	0.00455	0.0170654	yes	7.04455	3.35482	-1.07027	5e-05	0.000340038	yes	4.5096	3.35482	-0.426763	0.08005	0.174386	no
LOC109790761	NW_017984864.1:88177-91233	5.84662	2.41333	-1.27658	5e-05	0.000340038	yes	5.84662	1.50332	-1.95945	5e-05	0.000340038	yes	5.84662	1.15864	-2.33517	5e-05	0.000340038	yes	2.41333	1.50332	-0.682876	0.00615	0.0219133	yes	2.41333	1.15864	-1.05859	0.0002	0.00118501	yes	1.50332	1.15864	-0.375715	0.1703	0.308635	no
LOC109798871	NC_033807.1:6956887-6958143	79.1254	27.7987	-1.50912	5e-05	0.000340038	yes	79.1254	14.3125	-2.46687	5e-05	0.000340038	yes	79.1254	16.6901	-2.24514	5e-05	0.000340038	yes	27.7987	14.3125	-0.957743	5e-05	0.000340038	yes	27.7987	16.6901	-0.73602	0.0006	0.00307972	yes	14.3125	16.6901	0.221723	0.30695	0.470762	no
LOC109817388	NW_017984300.1:261356-273484	31.8637	47.9653	0.590078	0.00125	0.005782	yes	31.8637	78.956	1.30914	5e-05	0.000340038	yes	31.8637	106.217	1.73703	5e-05	0.000340038	yes	47.9653	78.956	0.719058	0.00015	0.00091698	yes	47.9653	106.217	1.14695	5e-05	0.000340038	yes	78.956	106.217	0.427894	0.01915	0.0557298	no
LOC109788753	NW_017984562.1:7597-8893	73.5103	41.4726	-0.82579	5e-05	0.000340038	yes	73.5103	24.8273	-1.56602	5e-05	0.000340038	yes	73.5103	20.2898	-1.8572	5e-05	0.000340038	yes	41.4726	24.8273	-0.740229	0.0002	0.00118501	yes	41.4726	20.2898	-1.0314	5e-05	0.000340038	yes	24.8273	20.2898	-0.291176	0.1513	0.282985	no
LOC109795278	NC_033805.1:9246316-9247460	18.2191	76.6221	2.07231	5e-05	0.000340038	yes	18.2191	117.808	2.69292	5e-05	0.000340038	yes	18.2191	128.708	2.82057	5e-05	0.000340038	yes	76.6221	117.808	0.620609	0.0009	0.00436631	yes	76.6221	128.708	0.748266	5e-05	0.000340038	yes	117.808	128.708	0.127657	0.4832	0.642125	no
LOC109808534	NC_033805.1:7388322-7393632	253.521	138.347	-0.87381	5e-05	0.000340038	yes	253.521	82.8621	-1.61332	5e-05	0.000340038	yes	253.521	58.5299	-2.11486	5e-05	0.000340038	yes	138.347	82.8621	-0.739509	0.0005	0.00262952	yes	138.347	58.5299	-1.24105	5e-05	0.000340038	yes	82.8621	58.5299	-0.501539	0.0082	0.0277976	yes
LOC109799944	NC_033809.1:14124752-14129718	17.7262	10.092	-0.812669	5e-05	0.000340038	yes	17.7262	6.03792	-1.55376	5e-05	0.000340038	yes	17.7262	5.17374	-1.7766	5e-05	0.000340038	yes	10.092	6.03792	-0.74109	5e-05	0.000340038	yes	10.092	5.17374	-0.963934	5e-05	0.000340038	yes	6.03792	5.17374	-0.222844	0.2456	0.402918	no
LOC109798130	NC_033806.1:11210507-11211381	42.5162	20.3638	-1.06201	5e-05	0.000340038	yes	42.5162	10.0935	-2.07458	5e-05	0.000340038	yes	42.5162	7.65941	-2.47271	5e-05	0.000340038	yes	20.3638	10.0935	-1.01257	5e-05	0.000340038	yes	20.3638	7.65941	-1.4107	5e-05	0.000340038	yes	10.0935	7.65941	-0.398129	0.09845	0.204757	no
LOC109813685	NW_017984135.1:22189-25830	310.214	194.035	-0.676944	0.00025	0.00144234	yes	310.214	120.094	-1.3691	5e-05	0.000340038	yes	310.214	105.441	-1.55683	5e-05	0.000340038	yes	194.035	120.094	-0.692153	0.00025	0.00144234	yes	194.035	105.441	-0.879891	5e-05	0.000340038	yes	120.094	105.441	-0.187738	0.31245	0.476678	no
LOC109795300	NC_033805.1:11608855-11615689	4.63267	1.86819	-1.3102	5e-05	0.000340038	yes	4.63267	0.933218	-2.31156	5e-05	0.000340038	yes	4.63267	0.460097	-3.33183	5e-05	0.000340038	yes	1.86819	0.933218	-1.00136	0.00855	0.0287621	yes	1.86819	0.460097	-2.02163	0.0001	0.000638728	yes	0.933218	0.460097	-1.02027	0.0276	0.0748996	no
LOC109818908	NC_033804.1:14944300-14953884	10.1846	6.76907	-0.589362	0.00215	0.00913619	yes	10.1846	4.233	-1.26664	5e-05	0.000340038	yes	10.1846	3.65476	-1.47854	5e-05	0.000340038	yes	6.76907	4.233	-0.677276	0.00105	0.00498632	yes	6.76907	3.65476	-0.88918	5e-05	0.000340038	yes	4.233	3.65476	-0.211904	0.32035	0.48522	no
LOC109817809	NW_017984324.1:265508-272344	24.8683	69.4215	1.48107	5e-05	0.000340038	yes	24.8683	116.706	2.2305	5e-05	0.000340038	yes	24.8683	158.799	2.67482	5e-05	0.000340038	yes	69.4215	116.706	0.749424	5e-05	0.000340038	yes	69.4215	158.799	1.19375	5e-05	0.000340038	yes	116.706	158.799	0.444325	0.02455	0.0681625	no
LOC109803546	NC_033804.1:8586133-8590928	12.2893	7.97371	-0.624081	0.01125	0.0360867	yes	12.2893	4.65328	-1.40108	5e-05	0.000340038	yes	12.2893	4.12817	-1.57383	5e-05	0.000340038	yes	7.97371	4.65328	-0.777004	0.00485	0.0179875	yes	7.97371	4.12817	-0.949749	0.0014	0.00636213	yes	4.65328	4.12817	-0.172745	0.57085	0.715508	no
LOC109803204	NC_033811.1:3346088-3348244	13.6414	2.3087	-2.56284	5e-05	0.000340038	yes	13.6414	0.418558	-5.02642	5e-05	0.000340038	yes	13.6414	0.593456	-4.52271	5e-05	0.000340038	yes	2.3087	0.418558	-2.46358	0.00015	0.00091698	yes	2.3087	0.593456	-1.95987	0.00045	0.00240191	yes	0.418558	0.593456	0.503714	0.3636	0.529714	no
LOC109791362	NW_017985018.1:57180-62089	30.077	48.8584	0.699946	0.0002	0.00118501	yes	30.077	78.2219	1.37891	5e-05	0.000340038	yes	30.077	105.096	1.80498	5e-05	0.000340038	yes	48.8584	78.2219	0.678966	5e-05	0.000340038	yes	48.8584	105.096	1.10503	5e-05	0.000340038	yes	78.2219	105.096	0.426066	0.02015	0.0580663	no
LOC109797548	NC_033806.1:13947867-13953028	2.47468	7.37973	1.57633	5e-05	0.000340038	yes	2.47468	12.1576	2.29655	5e-05	0.000340038	yes	2.47468	15.3733	2.63511	5e-05	0.000340038	yes	7.37973	12.1576	0.72022	0.0006	0.00307972	yes	7.37973	15.3733	1.05879	5e-05	0.000340038	yes	12.1576	15.3733	0.338567	0.07155	0.159803	no
LOC109810719	NW_017984067.1:582320-594061	3.86347	10.9491	1.50284	5e-05	0.000340038	yes	3.86347	27.9097	2.8528	5e-05	0.000340038	yes	3.86347	29.8708	2.95077	5e-05	0.000340038	yes	10.9491	27.9097	1.34996	5e-05	0.000340038	yes	10.9491	29.8708	1.44793	5e-05	0.000340038	yes	27.9097	29.8708	0.0979692	0.60035	0.73892	no
LOC109794187	NW_017987668.1:814-4784	10.5025	4.50115	-1.22237	5e-05	0.000340038	yes	10.5025	2.47687	-2.08415	5e-05	0.000340038	yes	10.5025	2.17533	-2.27143	5e-05	0.000340038	yes	4.50115	2.47687	-0.861778	0.00055	0.00285583	yes	4.50115	2.17533	-1.04906	5e-05	0.000340038	yes	2.47687	2.17533	-0.187284	0.47875	0.637983	no
LOC109810386	NW_017984063.1:933127-935395	2.94531	6.02175	1.03177	0.00065	0.0032981	yes	2.94531	11.5071	1.96603	5e-05	0.000340038	yes	2.94531	13.5312	2.1998	5e-05	0.000340038	yes	6.02175	11.5071	0.934266	0.0003	0.00169136	yes	6.02175	13.5312	1.16803	5e-05	0.000340038	yes	11.5071	13.5312	0.233764	0.29185	0.454289	no
LOC109817020	NW_017984280.1:95680-100034	7.79827	2.51063	-1.6351	5e-05	0.000340038	yes	7.79827	1.43688	-2.44022	5e-05	0.000340038	yes	7.79827	1.40015	-2.47758	5e-05	0.000340038	yes	2.51063	1.43688	-0.805114	0.00355	0.0138948	yes	2.51063	1.40015	-0.842474	0.00285	0.0115574	yes	1.43688	1.40015	-0.0373601	0.90035	0.943263	no
LOC109818622	NW_017984380.1:110803-118467	15.6576	24.7361	0.659753	0.00075	0.00373202	yes	15.6576	37.5616	1.26239	5e-05	0.000340038	yes	15.6576	39.3767	1.33048	5e-05	0.000340038	yes	24.7361	37.5616	0.602642	0.00185	0.00806632	yes	24.7361	39.3767	0.670725	0.0007	0.00351529	yes	37.5616	39.3767	0.0680833	0.7126	0.820466	no
LOC109810767	NW_017984068.1:330388-331874	759.882	287.864	-1.40039	5e-05	0.000340038	yes	759.882	179.648	-2.0806	5e-05	0.000340038	yes	759.882	126.784	-2.58341	5e-05	0.000340038	yes	287.864	179.648	-0.680214	0.0001	0.000638728	yes	287.864	126.784	-1.18302	5e-05	0.000340038	yes	179.648	126.784	-0.502806	0.0051	0.0187533	yes
LOC109797530	NC_033806.1:3375403-3376019	103.21	31.7502	-1.70075	5e-05	0.000340038	yes	103.21	19.2571	-2.42212	5e-05	0.000340038	yes	103.21	13.2143	-2.96541	5e-05	0.000340038	yes	31.7502	19.2571	-0.721371	0.00175	0.00769209	yes	31.7502	13.2143	-1.26466	5e-05	0.000340038	yes	19.2571	13.2143	-0.543289	0.027	0.0736532	no
LOC109816322	NC_033805.1:29169547-29178330	6.03455	11.495	0.929683	5e-05	0.000340038	yes	6.03455	21.0941	1.80552	5e-05	0.000340038	yes	6.03455	22.4906	1.898	5e-05	0.000340038	yes	11.495	21.0941	0.875836	5e-05	0.000340038	yes	11.495	22.4906	0.968319	5e-05	0.000340038	yes	21.0941	22.4906	0.0924835	0.62475	0.757383	no
LOC109796863	NC_033806.1:14513434-14573872	5.73365	17.8512	1.63849	5e-05	0.000340038	yes	5.73365	35.4785	2.62942	5e-05	0.000340038	yes	5.73365	38.0942	2.73205	5e-05	0.000340038	yes	17.8512	35.4785	0.990926	5e-05	0.000340038	yes	17.8512	38.0942	1.09355	5e-05	0.000340038	yes	35.4785	38.0942	0.102628	0.59675	0.73591	no
LOC109813807	NC_033805.1:5877667-5884309	117.951	64.9956	-0.859776	5e-05	0.000340038	yes	117.951	36.6166	-1.68762	5e-05	0.000340038	yes	117.951	27.3463	-2.10877	5e-05	0.000340038	yes	64.9956	36.6166	-0.827846	5e-05	0.000340038	yes	64.9956	27.3463	-1.249	5e-05	0.000340038	yes	36.6166	27.3463	-0.421151	0.0189	0.0551419	no
LOC109794880	NC_033804.1:3911075-3922795	119.883	46.8118	-1.35668	5e-05	0.000340038	yes	119.883	16.5862	-2.85358	5e-05	0.000340038	yes	119.883	18.4168	-2.70253	5e-05	0.000340038	yes	46.8118	16.5862	-1.49689	5e-05	0.000340038	yes	46.8118	18.4168	-1.34585	0.0002	0.00118501	yes	16.5862	18.4168	0.151046	0.6811	0.798891	no
LOC109810353	NW_017984063.1:554023-556337	44.4414	25.7769	-0.785829	5e-05	0.000340038	yes	44.4414	10.6059	-2.06703	5e-05	0.000340038	yes	44.4414	8.30905	-2.41915	5e-05	0.000340038	yes	25.7769	10.6059	-1.28121	5e-05	0.000340038	yes	25.7769	8.30905	-1.63332	5e-05	0.000340038	yes	10.6059	8.30905	-0.352115	0.13935	0.266275	no
LOC109791133	NW_017984955.1:7751-10604	19.7486	30.7398	0.638354	0.0144	0.0442202	yes	19.7486	46.6612	1.24047	5e-05	0.000340038	yes	19.7486	53.5462	1.43903	5e-05	0.000340038	yes	30.7398	46.6612	0.602116	0.01535	0.0465463	yes	30.7398	53.5462	0.800678	0.0007	0.00351529	yes	46.6612	53.5462	0.198562	0.39225	0.55815	no
LOC109797566	NC_033806.1:20939537-20941170	13.5198	6.98884	-0.951948	0.0001	0.000638728	yes	13.5198	3.47392	-1.96044	5e-05	0.000340038	yes	13.5198	2.67607	-2.33688	5e-05	0.000340038	yes	6.98884	3.47392	-1.00849	0.00045	0.00240191	yes	6.98884	2.67607	-1.38493	5e-05	0.000340038	yes	3.47392	2.67607	-0.376445	0.2201	0.372623	no
LOC109800891	NC_033809.1:23727652-23729718	56.1133	124.669	1.15168	5e-05	0.000340038	yes	56.1133	188.956	1.75164	5e-05	0.000340038	yes	56.1133	277.821	2.30774	5e-05	0.000340038	yes	124.669	188.956	0.599954	0.00165	0.00731534	yes	124.669	277.821	1.15606	5e-05	0.000340038	yes	188.956	277.821	0.556103	0.00515	0.0189087	yes
LOC109800838	NC_033809.1:17250437-17254436	39.9352	18.1817	-1.13518	5e-05	0.000340038	yes	39.9352	9.00225	-2.1493	5e-05	0.000340038	yes	39.9352	7.6525	-2.38366	5e-05	0.000340038	yes	18.1817	9.00225	-1.01412	5e-05	0.000340038	yes	18.1817	7.6525	-1.24848	5e-05	0.000340038	yes	9.00225	7.6525	-0.234356	0.3427	0.508464	no
LOC109802061	NC_033810.1:12743487-12750949	3.903	9.24432	1.24398	5e-05	0.000340038	yes	3.903	15.6375	2.00236	5e-05	0.000340038	yes	3.903	14.6333	1.9066	5e-05	0.000340038	yes	9.24432	15.6375	0.758373	0.0001	0.000638728	yes	9.24432	14.6333	0.662618	0.0006	0.00307972	yes	15.6375	14.6333	-0.0957552	0.62075	0.754258	no
LOC109801015	NC_033809.1:22318072-22320869	4.3457	2.29091	-0.923668	0.0046	0.0172254	yes	4.3457	0.931662	-2.22171	5e-05	0.000340038	yes	4.3457	0.238415	-4.18804	0.0002	0.00118501	yes	2.29091	0.931662	-1.29804	0.00435	0.0164601	yes	2.29091	0.238415	-3.26437	0.00045	0.00240191	yes	0.931662	0.238415	-1.96633	0.0089	0.0297364	yes
LOC109794469	NC_033804.1:6120180-6126941	62.737	40.6665	-0.625475	0.0005	0.00262952	yes	62.737	26.3798	-1.24988	5e-05	0.000340038	yes	62.737	23.2294	-1.43337	5e-05	0.000340038	yes	40.6665	26.3798	-0.624409	0.0016	0.007126	yes	40.6665	23.2294	-0.807891	5e-05	0.000340038	yes	26.3798	23.2294	-0.183482	0.3562	0.522334	no
LOC109805663	NC_033804.1:10719588-10721271	45.4966	246.696	2.43891	5e-05	0.000340038	yes	45.4966	398.485	3.1307	5e-05	0.000340038	yes	45.4966	428.171	3.23436	5e-05	0.000340038	yes	246.696	398.485	0.691789	0.00015	0.00091698	yes	246.696	428.171	0.795451	5e-05	0.000340038	yes	398.485	428.171	0.103662	0.59195	0.732008	no
LOC109793034	NW_017985763.1:26667-28312	37.2065	58.6168	0.65576	0.001	0.00477927	yes	37.2065	94.704	1.34787	5e-05	0.000340038	yes	37.2065	103.844	1.48079	5e-05	0.000340038	yes	58.6168	94.704	0.692113	0.00035	0.00193346	yes	58.6168	103.844	0.82503	5e-05	0.000340038	yes	94.704	103.844	0.132917	0.46125	0.622502	no
LOC109805033	NC_033812.1:8809305-8811514	16.7066	26.1877	0.648475	0.0005	0.00262952	yes	16.7066	53.1859	1.67063	5e-05	0.000340038	yes	16.7066	65.814	1.97798	5e-05	0.000340038	yes	26.1877	53.1859	1.02215	5e-05	0.000340038	yes	26.1877	65.814	1.32951	5e-05	0.000340038	yes	53.1859	65.814	0.307351	0.09015	0.191274	no
LOC109810877	NW_017984070.1:699078-702989	10.6331	20.2013	0.925886	5e-05	0.000340038	yes	10.6331	31.0494	1.54601	5e-05	0.000340038	yes	10.6331	36.1683	1.76616	5e-05	0.000340038	yes	20.2013	31.0494	0.62012	0.00095	0.0045718	yes	20.2013	36.1683	0.840278	5e-05	0.000340038	yes	31.0494	36.1683	0.220158	0.23025	0.385036	no
LOC109803084	NC_033810.1:15534162-15543926	0.373834	1.98828	2.41105	5e-05	0.000340038	yes	0.373834	7.06025	4.23925	5e-05	0.000340038	yes	0.373834	7.2923	4.2859	5e-05	0.000340038	yes	1.98828	7.06025	1.8282	5e-05	0.000340038	yes	1.98828	7.2923	1.87485	5e-05	0.000340038	yes	7.06025	7.2923	0.046654	0.81405	0.888605	no
LOC109806680	NC_033813.1:14267350-14271291	2.41751	1.35595	-0.834219	0.0045	0.0169147	yes	2.41751	0.785472	-1.62189	5e-05	0.000340038	yes	2.41751	0.631812	-1.93595	5e-05	0.000340038	yes	1.35595	0.785472	-0.78767	0.01435	0.0440944	yes	1.35595	0.631812	-1.10173	0.0014	0.00636213	yes	0.785472	0.631812	-0.314064	0.3691	0.535166	no
LOC109815339	NC_033805.1:16929122-16934982	291.738	706.87	1.27677	5e-05	0.000340038	yes	291.738	1064.72	1.86773	5e-05	0.000340038	yes	291.738	1223.63	2.06842	5e-05	0.000340038	yes	706.87	1064.72	0.590956	0.00775	0.02654	yes	706.87	1223.63	0.791644	0.0006	0.00307972	yes	1064.72	1223.63	0.200688	0.38535	0.551457	no
LOC109809230	NC_033814.1:11289805-11291784	19.9832	2.4779	-3.01159	5e-05	0.000340038	yes	19.9832	0.995385	-4.32739	5e-05	0.000340038	yes	19.9832	0.484224	-5.36697	5e-05	0.000340038	yes	2.4779	0.995385	-1.31579	0.0005	0.00262952	yes	2.4779	0.484224	-2.35537	5e-05	0.000340038	yes	0.995385	0.484224	-1.03958	0.022	0.0623448	no
LOC109800842	NC_033809.1:18121495-18122857	2.89635	1.42804	-1.0202	0.00445	0.0167627	yes	2.89635	0.454339	-2.6724	5e-05	0.000340038	yes	2.89635	0.332491	-3.12285	5e-05	0.000340038	yes	1.42804	0.454339	-1.6522	0.004	0.0153176	yes	1.42804	0.332491	-2.10265	0.00125	0.005782	yes	0.454339	0.332491	-0.450454	1	1	no
LOC109798288	NC_033804.1:17206434-17210223	21.4639	11.972	-0.842249	5e-05	0.000340038	yes	21.4639	6.70457	-1.67869	5e-05	0.000340038	yes	21.4639	5.75687	-1.89855	5e-05	0.000340038	yes	11.972	6.70457	-0.836445	0.0001	0.000638728	yes	11.972	5.75687	-1.0563	5e-05	0.000340038	yes	6.70457	5.75687	-0.219859	0.32805	0.493245	no
LOC109789201	NW_017984618.1:100199-104946	36.6029	18.0719	-1.01821	5e-05	0.000340038	yes	36.6029	10.61	-1.78653	5e-05	0.000340038	yes	36.6029	8.47467	-2.11073	5e-05	0.000340038	yes	18.0719	10.61	-0.768319	0.0003	0.00169136	yes	18.0719	8.47467	-1.09252	5e-05	0.000340038	yes	10.61	8.47467	-0.324199	0.1299	0.252648	no
LOC109804005	NC_033804.1:6257737-6260463	2.4626	3.85721	0.647378	0.0087	0.0291796	yes	2.4626	7.37234	1.58194	5e-05	0.000340038	yes	2.4626	8.9462	1.86109	5e-05	0.000340038	yes	3.85721	7.37234	0.934565	5e-05	0.000340038	yes	3.85721	8.9462	1.21372	5e-05	0.000340038	yes	7.37234	8.9462	0.279152	0.16955	0.307647	no
LOC109800810	NC_033809.1:13219083-13228293	17.3085	11.5313	-0.585925	0.0046	0.0172254	yes	17.3085	7.48104	-1.21017	5e-05	0.000340038	yes	17.3085	5.32098	-1.70172	5e-05	0.000340038	yes	11.5313	7.48104	-0.624243	0.00385	0.0148426	yes	11.5313	5.32098	-1.11579	5e-05	0.000340038	yes	7.48104	5.32098	-0.491548	0.0415	0.104056	no
LOC109788499	NW_017984535.1:92133-94581	4.91894	10.324	1.06959	5e-05	0.000340038	yes	4.91894	15.7757	1.68129	5e-05	0.000340038	yes	4.91894	17.2624	1.81121	5e-05	0.000340038	yes	10.324	15.7757	0.611698	0.0062	0.0220539	yes	10.324	17.2624	0.741623	0.0006	0.00307972	yes	15.7757	17.2624	0.129925	0.5211	0.674353	no
LOC109807221	NC_033814.1:38899097-38902958	3.67698	6.39301	0.797974	0.0155	0.0469041	yes	3.67698	11.4656	1.64072	5e-05	0.000340038	yes	3.67698	12.8001	1.79956	5e-05	0.000340038	yes	6.39301	11.4656	0.842748	0.00375	0.0145268	yes	6.39301	12.8001	1.00159	0.00055	0.00285583	yes	11.4656	12.8001	0.158841	0.53125	0.68286	no
LOC109797966	NC_033806.1:6092285-6094237	363.797	665.731	0.871807	5e-05	0.000340038	yes	363.797	1134.38	1.6407	5e-05	0.000340038	yes	363.797	1643.91	2.17593	5e-05	0.000340038	yes	665.731	1134.38	0.768894	0.00045	0.00240191	yes	665.731	1643.91	1.30412	5e-05	0.000340038	yes	1134.38	1643.91	0.535225	0.01815	0.0533868	no
LOC109789736	NW_017984698.1:14950-19563	3.41835	1.88288	-0.860362	0.00865	0.0290402	yes	3.41835	0.703585	-2.2805	5e-05	0.000340038	yes	3.41835	0.671545	-2.34774	5e-05	0.000340038	yes	1.88288	0.703585	-1.42014	0.0027	0.0110512	yes	1.88288	0.671545	-1.48738	0.00165	0.00731534	yes	0.703585	0.671545	-0.0672402	0.881	0.931523	no
LOC109809879	NC_033814.1:18795681-18798543	6.58437	2.79021	-1.23867	5e-05	0.000340038	yes	6.58437	1.28591	-2.35626	5e-05	0.000340038	yes	6.58437	0.839857	-2.97083	5e-05	0.000340038	yes	2.79021	1.28591	-1.11759	0.0005	0.00262952	yes	2.79021	0.839857	-1.73216	5e-05	0.000340038	yes	1.28591	0.839857	-0.614571	0.0831	0.179569	no
LOC109798670	NC_033807.1:4328543-4330655	12.0611	7.15062	-0.754227	0.00115	0.00538874	yes	12.0611	3.97645	-1.60081	5e-05	0.000340038	yes	12.0611	2.62147	-2.20192	5e-05	0.000340038	yes	7.15062	3.97645	-0.846588	0.00205	0.00878256	yes	7.15062	2.62147	-1.44769	5e-05	0.000340038	yes	3.97645	2.62147	-0.601103	0.04235	0.105769	no
LOC109804466	NC_033811.1:2485193-2489890	16.0442	8.21604	-0.965539	5e-05	0.000340038	yes	16.0442	5.08053	-1.659	5e-05	0.000340038	yes	16.0442	5.30294	-1.59719	5e-05	0.000340038	yes	8.21604	5.08053	-0.693464	0.0024	0.0100263	yes	8.21604	5.30294	-0.63165	0.0066	0.0232287	yes	5.08053	5.30294	0.0618144	0.79835	0.878476	no
LOC109814282	NW_017984155.1:81456-84433	34.2794	11.6155	-1.56129	5e-05	0.000340038	yes	34.2794	7.24978	-2.24133	5e-05	0.000340038	yes	34.2794	4.94243	-2.79405	5e-05	0.000340038	yes	11.6155	7.24978	-0.68004	0.0007	0.00351529	yes	11.6155	4.94243	-1.23276	5e-05	0.000340038	yes	7.24978	4.94243	-0.552716	0.01165	0.0371483	yes
LOC109814506	NW_017984162.1:227237-228992	6.49758	2.52137	-1.3657	5e-05	0.000340038	yes	6.49758	1.2749	-2.34952	5e-05	0.000340038	yes	6.49758	1.04927	-2.63052	5e-05	0.000340038	yes	2.52137	1.2749	-0.983825	0.0036	0.0140544	yes	2.52137	1.04927	-1.26482	0.00095	0.0045718	yes	1.2749	1.04927	-0.280994	0.44295	0.605909	no
LOC109814927	NW_017984179.1:405042-406676	39.4644	7.09752	-2.47517	5e-05	0.000340038	yes	39.4644	3.5455	-3.47649	5e-05	0.000340038	yes	39.4644	2.24597	-4.13514	5e-05	0.000340038	yes	7.09752	3.5455	-1.00132	0.00015	0.00091698	yes	7.09752	2.24597	-1.65997	5e-05	0.000340038	yes	3.5455	2.24597	-0.658649	0.0479	0.116544	no
LOC109801847	NC_033810.1:15043913-15045131	84.0394	415.95	2.30727	5e-05	0.000340038	yes	84.0394	728.656	3.1161	5e-05	0.000340038	yes	84.0394	877.514	3.38428	5e-05	0.000340038	yes	415.95	728.656	0.808826	5e-05	0.000340038	yes	415.95	877.514	1.07701	5e-05	0.000340038	yes	728.656	877.514	0.268185	0.20215	0.350121	no
LOC109807306	NC_033814.1:38072439-38073371	11.579	6.01852	-0.944025	0.0003	0.00169136	yes	11.579	3.42478	-1.75742	5e-05	0.000340038	yes	11.579	3.12749	-1.88843	5e-05	0.000340038	yes	6.01852	3.42478	-0.813398	0.00695	0.0242386	yes	6.01852	3.12749	-0.944402	0.0025	0.0103654	yes	3.42478	3.12749	-0.131005	0.6854	0.801913	no
LOC109790651	NW_017984843.1:13021-17526	20.1193	4.86658	-2.0476	5e-05	0.000340038	yes	20.1193	2.50178	-3.00756	5e-05	0.000340038	yes	20.1193	1.98924	-3.33829	5e-05	0.000340038	yes	4.86658	2.50178	-0.959956	0.0004	0.0021701	yes	4.86658	1.98924	-1.29069	5e-05	0.000340038	yes	2.50178	1.98924	-0.330736	0.2456	0.402918	no
LOC109812788	NW_017984107.1:252866-263769	5.1759	12.7985	1.30609	5e-05	0.000340038	yes	5.1759	20.4127	1.97959	5e-05	0.000340038	yes	5.1759	22.3578	2.1109	5e-05	0.000340038	yes	12.7985	20.4127	0.673497	0.0001	0.000638728	yes	12.7985	22.3578	0.804807	5e-05	0.000340038	yes	20.4127	22.3578	0.13131	0.47905	0.638252	no
LOC109811445	NW_017984078.1:657000-659262	7.35664	2.13647	-1.78382	5e-05	0.000340038	yes	7.35664	0.852787	-3.10879	5e-05	0.000340038	yes	7.35664	0.489014	-3.9111	5e-05	0.000340038	yes	2.13647	0.852787	-1.32497	0.0001	0.000638728	yes	2.13647	0.489014	-2.12728	5e-05	0.000340038	yes	0.852787	0.489014	-0.802311	0.0428	0.106686	no
LOC109805244	NC_033812.1:8899192-8899879	37.6876	5.78148	-2.70458	5e-05	0.000340038	yes	37.6876	2.16759	-4.11993	5e-05	0.000340038	yes	37.6876	1.06839	-5.14058	5e-05	0.000340038	yes	5.78148	2.16759	-1.41535	0.00115	0.00538874	yes	5.78148	1.06839	-2.43599	0.0001	0.000638728	yes	2.16759	1.06839	-1.02065	0.05275	0.125787	no
LOC109813701	NW_017984135.1:173655-174544	20.4214	9.02397	-1.17825	5e-05	0.000340038	yes	20.4214	4.48253	-2.1877	5e-05	0.000340038	yes	20.4214	4.84689	-2.07495	5e-05	0.000340038	yes	9.02397	4.48253	-1.00945	0.00145	0.00655404	yes	9.02397	4.84689	-0.896704	0.00295	0.0119004	yes	4.48253	4.84689	0.112746	0.7278	0.830989	no
LOC109809016	NC_033814.1:46379990-46388359	4.55168	1.5726	-1.53325	5e-05	0.000340038	yes	4.55168	0.99122	-2.19912	5e-05	0.000340038	yes	4.55168	0.715405	-2.66957	5e-05	0.000340038	yes	1.5726	0.99122	-0.665875	0.01	0.0327692	yes	1.5726	0.715405	-1.13632	5e-05	0.000340038	yes	0.99122	0.715405	-0.470444	0.09625	0.201227	no
LOC109807340	NC_033814.1:40951288-40959403	4.25765	8.26622	0.957169	0.0005	0.00262952	yes	4.25765	18.215	2.09699	5e-05	0.000340038	yes	4.25765	25.3152	2.57187	5e-05	0.000340038	yes	8.26622	18.215	1.13983	5e-05	0.000340038	yes	8.26622	25.3152	1.6147	5e-05	0.000340038	yes	18.215	25.3152	0.474878	0.01565	0.0472762	yes
LOC109788956	NW_017984588.1:9828-13755	4.43549	1.99744	-1.15094	0.0001	0.000638728	yes	4.43549	0.948021	-2.2261	5e-05	0.000340038	yes	4.43549	0.867664	-2.35388	5e-05	0.000340038	yes	1.99744	0.948021	-1.07516	0.0028	0.0113877	yes	1.99744	0.867664	-1.20294	0.00055	0.00285583	yes	0.948021	0.867664	-0.127783	0.7241	0.828289	no
LOC109817274	NW_017984294.1:73999-84244	4.1005	9.00796	1.1354	5e-05	0.000340038	yes	4.1005	20.9504	2.35311	5e-05	0.000340038	yes	4.1005	20.7584	2.33983	5e-05	0.000340038	yes	9.00796	20.9504	1.21771	5e-05	0.000340038	yes	9.00796	20.7584	1.20443	5e-05	0.000340038	yes	20.9504	20.7584	-0.0132812	0.943	0.967788	no
LOC109804441	NC_033811.1:16099678-16102100	9.47267	2.77776	-1.76985	5e-05	0.000340038	yes	9.47267	1.45828	-2.6995	5e-05	0.000340038	yes	9.47267	1.33485	-2.82709	5e-05	0.000340038	yes	2.77776	1.45828	-0.929656	0.00305	0.0122314	yes	2.77776	1.33485	-1.05724	0.0013	0.00598189	yes	1.45828	1.33485	-0.127585	0.7	0.811906	no
LOC109798452	NC_033807.1:4452888-4461449	9.85267	24.4653	1.31215	5e-05	0.000340038	yes	9.85267	45.9094	2.2202	5e-05	0.000340038	yes	9.85267	53.0421	2.42855	5e-05	0.000340038	yes	24.4653	45.9094	0.908054	5e-05	0.000340038	yes	24.4653	53.0421	1.1164	5e-05	0.000340038	yes	45.9094	53.0421	0.208349	0.2472	0.404818	no
LOC109797297	NC_033806.1:4813269-4814373	17.0198	9.35889	-0.862809	5e-05	0.000340038	yes	17.0198	4.59229	-1.88993	5e-05	0.000340038	yes	17.0198	3.10479	-2.45465	5e-05	0.000340038	yes	9.35889	4.59229	-1.02712	5e-05	0.000340038	yes	9.35889	3.10479	-1.59184	5e-05	0.000340038	yes	4.59229	3.10479	-0.564717	0.0424	0.105856	no
LOC109788291	NW_017984514.1:88564-98159	11.0137	17.4505	0.663965	0.0006	0.00307972	yes	11.0137	28.3761	1.36537	5e-05	0.000340038	yes	11.0137	31.7717	1.52844	5e-05	0.000340038	yes	17.4505	28.3761	0.701408	5e-05	0.000340038	yes	17.4505	31.7717	0.864473	5e-05	0.000340038	yes	28.3761	31.7717	0.163066	0.36935	0.535376	no
LOC109788572	NW_017984542.1:171672-172835	11.8994	5.31705	-1.16219	0.00035	0.00193346	yes	11.8994	2.82867	-2.07269	5e-05	0.000340038	yes	11.8994	2.3828	-2.32015	5e-05	0.000340038	yes	5.31705	2.82867	-0.910504	0.00905	0.0301422	yes	5.31705	2.3828	-1.15797	0.00185	0.00806632	yes	2.82867	2.3828	-0.247463	0.50205	0.658495	no
LOC109802200	NC_033810.1:10413807-10414662	187.373	485.268	1.37287	5e-05	0.000340038	yes	187.373	300.237	0.680192	0.0005	0.00262952	yes	187.373	308.624	0.719941	0.0001	0.000638728	yes	485.268	300.237	-0.692679	0.00035	0.00193346	yes	485.268	308.624	-0.652931	0.00045	0.00240191	yes	300.237	308.624	0.0397482	0.8293	0.898443	no
LOC109794054	NW_017987202.1:5588-6609	9.19981	2.94165	-1.64498	5e-05	0.000340038	yes	9.19981	1.45927	-2.65635	5e-05	0.000340038	yes	9.19981	0.73782	-3.64026	5e-05	0.000340038	yes	2.94165	1.45927	-1.01137	0.0164	0.0491405	yes	2.94165	0.73782	-1.99528	0.00055	0.00285583	yes	1.45927	0.73782	-0.98391	0.05645	0.132622	no
LOC109810206	NW_017984061.1:138143-197033	0.555627	1.16559	1.06888	0.0009	0.00436631	yes	0.555627	1.97027	1.8262	5e-05	0.000340038	yes	0.555627	2.41124	2.11759	5e-05	0.000340038	yes	1.16559	1.97027	0.757329	0.0038	0.0146836	yes	1.16559	2.41124	1.04871	0.0001	0.000638728	yes	1.97027	2.41124	0.291381	0.21175	0.362173	no
LOC109800378	NC_033804.1:15537232-15540337	24.2411	101.173	2.0613	5e-05	0.000340038	yes	24.2411	158.798	2.71166	5e-05	0.000340038	yes	24.2411	181.981	2.90826	5e-05	0.000340038	yes	101.173	158.798	0.650361	0.0002	0.00118501	yes	101.173	181.981	0.84696	5e-05	0.000340038	yes	158.798	181.981	0.196599	0.2948	0.457569	no
LOC109796740	NC_033806.1:21047497-21050750	2.55907	4.82247	0.914153	5e-05	0.000340038	yes	2.55907	7.26696	1.50573	5e-05	0.000340038	yes	2.55907	9.3204	1.86477	5e-05	0.000340038	yes	4.82247	7.26696	0.59158	0.0048	0.0178297	yes	4.82247	9.3204	0.95062	5e-05	0.000340038	yes	7.26696	9.3204	0.35904	0.06955	0.156301	no
LOC109795332	NC_033805.1:32235128-32242209	37.8607	58.9129	0.637881	0.0024	0.0100263	yes	37.8607	98.4134	1.37815	5e-05	0.000340038	yes	37.8607	130.033	1.78011	5e-05	0.000340038	yes	58.9129	98.4134	0.740271	0.0004	0.0021701	yes	58.9129	130.033	1.14222	5e-05	0.000340038	yes	98.4134	130.033	0.401953	0.06675	0.151402	no
LOC109789142	NW_017984613.1:26865-30345	6.8423	1.31652	-2.37775	5e-05	0.000340038	yes	6.8423	0.250389	-4.77224	5e-05	0.000340038	yes	6.8423	0.153902	-5.47439	5e-05	0.000340038	yes	1.31652	0.250389	-2.39448	0.0002	0.00118501	yes	1.31652	0.153902	-3.09664	0.00025	0.00144234	yes	0.250389	0.153902	-0.702158	1	1	no
LOC109797064	NC_033806.1:18460900-18461873	4.69924	2.08161	-1.17472	0.00155	0.00693731	yes	4.69924	0.192047	-4.6129	0.00205	0.00878256	yes	4.69924	0.222152	-4.40281	0.00045	0.00240191	yes	2.08161	0.192047	-3.43817	0.00305	0.0122314	yes	2.08161	0.222152	-3.22808	0.0019	0.00824691	yes	0.192047	0.222152	0.21009	1	1	no
LOC109789550	NW_017984670.1:76564-78531	21.598	9.656	-1.1614	5e-05	0.000340038	yes	21.598	6.28069	-1.7819	5e-05	0.000340038	yes	21.598	5.6932	-1.92359	5e-05	0.000340038	yes	9.656	6.28069	-0.620501	0.00715	0.0248165	yes	9.656	5.6932	-0.762185	0.00085	0.00415676	yes	6.28069	5.6932	-0.141683	0.54925	0.697872	no
LOC109805803	NC_033805.1:14908392-14911774	2.7899	1.15127	-1.27698	5e-05	0.000340038	yes	2.7899	0.542513	-2.36249	5e-05	0.000340038	yes	2.7899	0.158566	-4.13706	5e-05	0.000340038	yes	1.15127	0.542513	-1.0855	0.0014	0.00636213	yes	1.15127	0.158566	-2.86008	5e-05	0.000340038	yes	0.542513	0.158566	-1.77458	1	1	no
LOC109805330	NC_033812.1:8590739-8592752	100.161	27.6476	-1.85709	5e-05	0.000340038	yes	100.161	15.8017	-2.66416	5e-05	0.000340038	yes	100.161	12.9299	-2.95354	5e-05	0.000340038	yes	27.6476	15.8017	-0.807073	5e-05	0.000340038	yes	27.6476	12.9299	-1.09645	5e-05	0.000340038	yes	15.8017	12.9299	-0.289375	0.1499	0.281057	no
LOC109803590	NC_033811.1:2391425-2394146	51.9789	139.058	1.41969	5e-05	0.000340038	yes	51.9789	247.925	2.25391	5e-05	0.000340038	yes	51.9789	316.226	2.60496	5e-05	0.000340038	yes	139.058	247.925	0.834218	5e-05	0.000340038	yes	139.058	316.226	1.18527	5e-05	0.000340038	yes	247.925	316.226	0.351052	0.05995	0.139141	no
LOC109813339	NW_017984124.1:161949-167889	1.30962	3.78084	1.52956	5e-05	0.000340038	yes	1.30962	5.90435	2.17263	5e-05	0.000340038	yes	1.30962	8.29452	2.66301	5e-05	0.000340038	yes	3.78084	5.90435	0.643071	0.00115	0.00538874	yes	3.78084	8.29452	1.13345	5e-05	0.000340038	yes	5.90435	8.29452	0.49038	0.0101	0.0330452	yes
LOC109801742	NC_033810.1:7268194-7274397	18.3982	28.938	0.653405	0.00095	0.0045718	yes	18.3982	50.6505	1.46102	5e-05	0.000340038	yes	18.3982	59.6888	1.6979	5e-05	0.000340038	yes	28.938	50.6505	0.80761	5e-05	0.000340038	yes	28.938	59.6888	1.04449	5e-05	0.000340038	yes	50.6505	59.6888	0.236884	0.1883	0.332498	no
LOC109796562	NC_033804.1:5707715-5712348	36.4312	68.9541	0.920462	5e-05	0.000340038	yes	36.4312	107.826	1.56546	5e-05	0.000340038	yes	36.4312	122.136	1.74524	5e-05	0.000340038	yes	68.9541	107.826	0.645	0.00045	0.00240191	yes	68.9541	122.136	0.824781	5e-05	0.000340038	yes	107.826	122.136	0.179781	0.3194	0.484269	no
LOC109800357	NC_033809.1:9023865-9025355	246.497	679.056	1.46196	5e-05	0.000340038	yes	246.497	1067.15	2.11413	5e-05	0.000340038	yes	246.497	1052.5	2.09418	5e-05	0.000340038	yes	679.056	1067.15	0.652167	0.0034	0.0133967	yes	679.056	1052.5	0.632222	0.0031	0.0123988	yes	1067.15	1052.5	-0.0199453	0.92725	0.959172	no
LOC109811126	NW_017984073.1:702998-705477	13.0392	7.29364	-0.838143	5e-05	0.000340038	yes	13.0392	31.2288	1.26002	5e-05	0.000340038	yes	13.0392	39.0816	1.58363	5e-05	0.000340038	yes	7.29364	31.2288	2.09816	5e-05	0.000340038	yes	7.29364	39.0816	2.42178	5e-05	0.000340038	yes	31.2288	39.0816	0.323612	0.17255	0.311682	no
LOC109789416	NW_017984653.1:58178-60479	2.84678	1.52823	-0.89747	0.0025	0.0103654	yes	2.84678	0.698801	-2.02638	5e-05	0.000340038	yes	2.84678	0.365841	-2.96004	5e-05	0.000340038	yes	1.52823	0.698801	-1.12891	0.0019	0.00824691	yes	1.52823	0.365841	-2.06258	5e-05	0.000340038	yes	0.698801	0.365841	-0.933665	0.03555	0.0918135	no
LOC109810778	NW_017984068.1:439901-444569	3.31593	1.93012	-0.780723	0.00245	0.010193	yes	3.31593	0.821747	-2.01265	5e-05	0.000340038	yes	3.31593	0.544141	-2.60736	5e-05	0.000340038	yes	1.93012	0.821747	-1.23192	5e-05	0.000340038	yes	1.93012	0.544141	-1.82664	5e-05	0.000340038	yes	0.821747	0.544141	-0.594713	0.1022	0.210732	no
LOC109798894	NC_033807.1:7116030-7121398	5.16844	1.70627	-1.59888	5e-05	0.000340038	yes	5.16844	0.966725	-2.41855	5e-05	0.000340038	yes	5.16844	0.770559	-2.74575	5e-05	0.000340038	yes	1.70627	0.966725	-0.819672	0.00865	0.0290402	yes	1.70627	0.770559	-1.14687	0.00055	0.00285583	yes	0.966725	0.770559	-0.3272	0.33895	0.504452	no
LOC109788886	NW_017984579.1:116379-120466	2.24325	3.37666	0.590011	0.01295	0.0405199	yes	2.24325	6.1044	1.44426	5e-05	0.000340038	yes	2.24325	8.22294	1.87407	5e-05	0.000340038	yes	3.37666	6.1044	0.854251	5e-05	0.000340038	yes	3.37666	8.22294	1.28406	5e-05	0.000340038	yes	6.1044	8.22294	0.429805	0.03	0.0801	no
LOC109799306	NC_033807.1:7692219-7693949	275.133	830.54	1.59392	5e-05	0.000340038	yes	275.133	537.959	0.967366	5e-05	0.000340038	yes	275.133	540.225	0.973431	5e-05	0.000340038	yes	830.54	537.959	-0.626554	0.0029	0.0117273	yes	830.54	540.225	-0.620488	0.0045	0.0169147	yes	537.959	540.225	0.00606551	0.9754	0.985291	no
LOC109789370	NW_017984646.1:125622-128772	28.1091	72.6107	1.36915	5e-05	0.000340038	yes	28.1091	118.723	2.07849	5e-05	0.000340038	yes	28.1091	151.514	2.43034	5e-05	0.000340038	yes	72.6107	118.723	0.709343	5e-05	0.000340038	yes	72.6107	151.514	1.0612	5e-05	0.000340038	yes	118.723	151.514	0.351855	0.05715	0.133955	no
LOC109797785	NC_033806.1:14111282-14111876	76.0084	12.8325	-2.56635	5e-05	0.000340038	yes	76.0084	5.78159	-3.71662	5e-05	0.000340038	yes	76.0084	4.78475	-3.98964	5e-05	0.000340038	yes	12.8325	5.78159	-1.15027	0.0004	0.0021701	yes	12.8325	4.78475	-1.42329	0.0001	0.000638728	yes	5.78159	4.78475	-0.273023	0.4265	0.590315	no
LOC109814273	NW_017984154.1:252715-258279	22.3287	38.4284	0.783274	5e-05	0.000340038	yes	22.3287	67.1665	1.58884	5e-05	0.000340038	yes	22.3287	92.1592	2.04523	5e-05	0.000340038	yes	38.4284	67.1665	0.805568	5e-05	0.000340038	yes	38.4284	92.1592	1.26196	5e-05	0.000340038	yes	67.1665	92.1592	0.456387	0.01525	0.0463077	yes
LOC109790188	NW_017984765.1:14727-34275	15.0356	9.44862	-0.670203	0.00035	0.00193346	yes	15.0356	5.51961	-1.44574	5e-05	0.000340038	yes	15.0356	4.56865	-1.71854	5e-05	0.000340038	yes	9.44862	5.51961	-0.775538	5e-05	0.000340038	yes	9.44862	4.56865	-1.04834	5e-05	0.000340038	yes	5.51961	4.56865	-0.272797	0.18635	0.32996	no
LOC109816398	NW_017984248.1:82942-87343	10.3788	18.872	0.862607	5e-05	0.000340038	yes	10.3788	31.0107	1.57913	5e-05	0.000340038	yes	10.3788	44.6025	2.10349	5e-05	0.000340038	yes	18.872	31.0107	0.716521	0.00075	0.00373202	yes	18.872	44.6025	1.24088	5e-05	0.000340038	yes	31.0107	44.6025	0.524359	0.01045	0.0339921	yes
LOC109812463	NW_017984099.1:451022-452606	3.53071	1.64993	-1.09755	0.00135	0.0061756	yes	3.53071	0.713526	-2.30692	5e-05	0.000340038	yes	3.53071	0.224289	-3.97653	5e-05	0.000340038	yes	1.64993	0.713526	-1.20937	0.00485	0.0179875	yes	1.64993	0.224289	-2.87898	0.0006	0.00307972	yes	0.713526	0.224289	-1.6696	0.0143	0.0439673	yes
LOC109806551	NC_033805.1:36890695-36895031	7.723	17.0353	1.14129	5e-05	0.000340038	yes	7.723	25.5563	1.72645	5e-05	0.000340038	yes	7.723	29.3195	1.92463	5e-05	0.000340038	yes	17.0353	25.5563	0.585158	0.0019	0.00824691	yes	17.0353	29.3195	0.783336	0.0001	0.000638728	yes	25.5563	29.3195	0.198178	0.2847	0.446521	no
LOC109817757	NW_017984321.1:59835-61101	20.7018	3.99509	-2.37346	5e-05	0.000340038	yes	20.7018	1.42693	-3.85877	5e-05	0.000340038	yes	20.7018	0.667112	-4.95568	5e-05	0.000340038	yes	3.99509	1.42693	-1.48531	0.0019	0.00824691	yes	3.99509	0.667112	-2.58223	0.0002	0.00118501	yes	1.42693	0.667112	-1.09692	0.05005	0.120656	no
LOC109815366	NW_017984197.1:60734-67896	37.2269	8.52312	-2.12689	5e-05	0.000340038	yes	37.2269	2.69039	-3.79046	5e-05	0.000340038	yes	37.2269	1.87143	-4.31413	5e-05	0.000340038	yes	8.52312	2.69039	-1.66356	5e-05	0.000340038	yes	8.52312	1.87143	-2.18724	5e-05	0.000340038	yes	2.69039	1.87143	-0.523675	0.11765	0.234749	no
LOC109810990	NW_017984071.1:800894-805393	30.4524	57.0049	0.90453	5e-05	0.000340038	yes	30.4524	85.8667	1.49554	5e-05	0.000340038	yes	30.4524	114.129	1.90603	5e-05	0.000340038	yes	57.0049	85.8667	0.591013	0.00195	0.00843147	yes	57.0049	114.129	1.0015	5e-05	0.000340038	yes	85.8667	114.129	0.410492	0.0317	0.0837785	no
LOC109800590	NC_033809.1:13066801-13068651	9.14553	26.2605	1.52176	5e-05	0.000340038	yes	9.14553	47.0026	2.3616	5e-05	0.000340038	yes	9.14553	47.8814	2.38833	5e-05	0.000340038	yes	26.2605	47.0026	0.839847	5e-05	0.000340038	yes	26.2605	47.8814	0.866569	5e-05	0.000340038	yes	47.0026	47.8814	0.0267229	0.88265	0.932494	no
LOC109811327	NW_017984076.1:35888-43526	3.6087	6.54178	0.858206	0.00045	0.00240191	yes	3.6087	10.7536	1.57527	5e-05	0.000340038	yes	3.6087	13.9252	1.94815	5e-05	0.000340038	yes	6.54178	10.7536	0.717066	0.00055	0.00285583	yes	6.54178	13.9252	1.08994	5e-05	0.000340038	yes	10.7536	13.9252	0.372877	0.0527	0.125706	no
LOC109809699	NC_033814.1:48254844-48261919	59.5228	30.6687	-0.956678	5e-05	0.000340038	yes	59.5228	13.1579	-2.17751	5e-05	0.000340038	yes	59.5228	11.4051	-2.38376	5e-05	0.000340038	yes	30.6687	13.1579	-1.22083	5e-05	0.000340038	yes	30.6687	11.4051	-1.42709	5e-05	0.000340038	yes	13.1579	11.4051	-0.206252	0.28105	0.442453	no
LOC109792298	NW_017985329.1:23589-25694	7.69448	3.49001	-1.14059	5e-05	0.000340038	yes	7.69448	1.45907	-2.39878	5e-05	0.000340038	yes	7.69448	1.23186	-2.64298	5e-05	0.000340038	yes	3.49001	1.45907	-1.25818	5e-05	0.000340038	yes	3.49001	1.23186	-1.50239	5e-05	0.000340038	yes	1.45907	1.23186	-0.244205	0.48125	0.640296	no
LOC109811336	NW_017984077.1:308415-312026	12.7856	6.03093	-1.08406	5e-05	0.000340038	yes	12.7856	3.68979	-1.79291	5e-05	0.000340038	yes	12.7856	3.8103	-1.74654	5e-05	0.000340038	yes	6.03093	3.68979	-0.708843	0.00275	0.0112214	yes	6.03093	3.8103	-0.662474	0.005	0.018451	yes	3.68979	3.8103	0.0463694	0.85155	0.913098	no
LOC109793729	NC_033805.1:26845365-26850666	3.7177	5.68162	0.611893	0.01105	0.0355707	yes	3.7177	12.672	1.76916	5e-05	0.000340038	yes	3.7177	12.2279	1.7177	5e-05	0.000340038	yes	5.68162	12.672	1.15727	5e-05	0.000340038	yes	5.68162	12.2279	1.10581	5e-05	0.000340038	yes	12.672	12.2279	-0.0514635	0.81175	0.887085	no
LOC109802029	NC_033810.1:15780446-15783561	316.655	73.2916	-2.11119	5e-05	0.000340038	yes	316.655	39.0385	-3.01994	5e-05	0.000340038	yes	316.655	36.4984	-3.11701	5e-05	0.000340038	yes	73.2916	39.0385	-0.90875	5e-05	0.000340038	yes	73.2916	36.4984	-1.00582	5e-05	0.000340038	yes	39.0385	36.4984	-0.0970665	0.59605	0.735302	no
LOC109802146	NC_033810.1:16021230-16023511	30.9414	7.16269	-2.11096	5e-05	0.000340038	yes	30.9414	4.55982	-2.76249	5e-05	0.000340038	yes	30.9414	3.77225	-3.03604	5e-05	0.000340038	yes	7.16269	4.55982	-0.651523	0.00285	0.0115574	yes	7.16269	3.77225	-0.925076	5e-05	0.000340038	yes	4.55982	3.77225	-0.273553	0.22185	0.374747	no
LOC109813805	NW_017984139.1:313158-316889	243.045	141.223	-0.78325	0.0001	0.000638728	yes	243.045	84.0566	-1.53179	5e-05	0.000340038	yes	243.045	69.6344	-1.80335	5e-05	0.000340038	yes	141.223	84.0566	-0.748542	0.00025	0.00144234	yes	141.223	69.6344	-1.0201	5e-05	0.000340038	yes	84.0566	69.6344	-0.271561	0.14385	0.272687	no
LOC109791022	NW_017984922.1:63506-64301	23.6493	9.58622	-1.30276	5e-05	0.000340038	yes	23.6493	5.41497	-2.12677	5e-05	0.000340038	yes	23.6493	4.91251	-2.26726	5e-05	0.000340038	yes	9.58622	5.41497	-0.824009	0.0049	0.0181391	yes	9.58622	4.91251	-0.964501	0.0009	0.00436631	yes	5.41497	4.91251	-0.140492	0.6473	0.774399	no
LOC109798807	NC_033807.1:2490122-2492740	1.44087	4.17181	1.53373	5e-05	0.000340038	yes	1.44087	6.46063	2.16473	5e-05	0.000340038	yes	1.44087	7.70946	2.41969	5e-05	0.000340038	yes	4.17181	6.46063	0.631001	0.0102	0.0333073	yes	4.17181	7.70946	0.885957	0.00045	0.00240191	yes	6.46063	7.70946	0.254956	0.27055	0.430963	no
LOC109810415	NW_017984063.1:169747-172004	18.2691	40.5226	1.14932	5e-05	0.000340038	yes	18.2691	66.8111	1.87068	5e-05	0.000340038	yes	18.2691	90.4743	2.3081	5e-05	0.000340038	yes	40.5226	66.8111	0.721363	0.00015	0.00091698	yes	40.5226	90.4743	1.15878	5e-05	0.000340038	yes	66.8111	90.4743	0.43742	0.01935	0.0561891	no
LOC109816699	NW_017984262.1:108436-114409	0.903595	5.61372	2.63521	5e-05	0.000340038	yes	0.903595	10.1272	3.48641	5e-05	0.000340038	yes	0.903595	8.9441	3.30719	5e-05	0.000340038	yes	5.61372	10.1272	0.851203	0.00015	0.00091698	yes	5.61372	8.9441	0.671979	0.001	0.00477927	yes	10.1272	8.9441	-0.179224	0.34885	0.514704	no
LOC109801267	NC_033809.1:6638558-6640107	44.4688	19.9956	-1.15311	5e-05	0.000340038	yes	44.4688	11.434	-1.95946	5e-05	0.000340038	yes	44.4688	8.17125	-2.44416	5e-05	0.000340038	yes	19.9956	11.434	-0.806353	0.00065	0.0032981	yes	19.9956	8.17125	-1.29106	5e-05	0.000340038	yes	11.434	8.17125	-0.484703	0.0483	0.117313	no
LOC109792313	NW_017985332.1:58569-60013	64.3983	41.8199	-0.622834	0.0054	0.0196756	yes	64.3983	104.115	0.693078	0.0011	0.00518825	yes	64.3983	98.2352	0.609217	0.00435	0.0164601	yes	41.8199	104.115	1.31591	5e-05	0.000340038	yes	41.8199	98.2352	1.23205	5e-05	0.000340038	yes	104.115	98.2352	-0.0838607	0.66375	0.786368	no
LOC109800849	NC_033809.1:12116190-12118459	43.3162	25.9935	-0.736758	0.0002	0.00118501	yes	43.3162	12.537	-1.78872	5e-05	0.000340038	yes	43.3162	9.8126	-2.1422	5e-05	0.000340038	yes	25.9935	12.537	-1.05196	5e-05	0.000340038	yes	25.9935	9.8126	-1.40544	5e-05	0.000340038	yes	12.537	9.8126	-0.353483	0.1125	0.226809	no
LOC109806565	NC_033813.1:2310212-2313590	1.80513	3.94645	1.12845	0.0001	0.000638728	yes	1.80513	6.05465	1.74594	5e-05	0.000340038	yes	1.80513	8.2854	2.19847	5e-05	0.000340038	yes	3.94645	6.05465	0.617488	0.0065	0.0229353	yes	3.94645	8.2854	1.07002	5e-05	0.000340038	yes	6.05465	8.2854	0.452529	0.03235	0.085193	no
LOC109812990	NW_017984113.1:285385-289265	19.0367	5.03493	-1.91874	5e-05	0.000340038	yes	19.0367	1.74819	-3.44485	5e-05	0.000340038	yes	19.0367	1.23256	-3.94905	5e-05	0.000340038	yes	5.03493	1.74819	-1.52611	5e-05	0.000340038	yes	5.03493	1.23256	-2.03031	5e-05	0.000340038	yes	1.74819	1.23256	-0.504197	0.12935	0.251871	no
LOC109791321	NW_017985004.1:64627-66360	33.1064	12.3158	-1.4266	5e-05	0.000340038	yes	33.1064	6.17304	-2.42306	5e-05	0.000340038	yes	33.1064	3.68254	-3.16834	5e-05	0.000340038	yes	12.3158	6.17304	-0.996455	0.00045	0.00240191	yes	12.3158	3.68254	-1.74174	5e-05	0.000340038	yes	6.17304	3.68254	-0.745281	0.01865	0.0545673	no
LOC109795117	NC_033805.1:34111106-34118502	5.55886	19.2596	1.79272	5e-05	0.000340038	yes	5.55886	34.4509	2.63168	5e-05	0.000340038	yes	5.55886	49.3637	3.15059	5e-05	0.000340038	yes	19.2596	34.4509	0.83896	5e-05	0.000340038	yes	19.2596	49.3637	1.35787	5e-05	0.000340038	yes	34.4509	49.3637	0.518911	0.0048	0.0178297	yes
LOC109795034	NC_033805.1:24071617-24074083	0.254628	2.41676	3.24661	0.0001	0.000638728	yes	0.254628	4.75067	4.22167	5e-05	0.000340038	yes	0.254628	4.25256	4.06187	5e-05	0.000340038	yes	2.41676	4.75067	0.975059	0.00095	0.0045718	yes	2.41676	4.25256	0.815258	0.0041	0.0156439	yes	4.75067	4.25256	-0.159801	0.5188	0.672349	no
LOC109819040	NW_017984420.1:174369-176461	0.28133	1.17139	2.05789	0.00175	0.00769209	yes	0.28133	2.41683	3.10278	0.0001	0.000638728	yes	0.28133	3.55942	3.6613	5e-05	0.000340038	yes	1.17139	2.41683	1.04489	0.00375	0.0145268	yes	1.17139	3.55942	1.60341	5e-05	0.000340038	yes	2.41683	3.55942	0.558525	0.0586	0.136643	no
LOC109810863	NW_017984070.1:323309-332243	7.55945	14.7707	0.966382	5e-05	0.000340038	yes	7.55945	22.6282	1.58177	5e-05	0.000340038	yes	7.55945	27.2117	1.84787	5e-05	0.000340038	yes	14.7707	22.6282	0.615385	0.0012	0.00558487	yes	14.7707	27.2117	0.881493	5e-05	0.000340038	yes	22.6282	27.2117	0.266107	0.1459	0.27554	no
LOC109787798	NW_017984465.1:8465-10000	2.95901	1.54098	-0.941266	0.0034	0.0133967	yes	2.95901	0.546041	-2.43803	5e-05	0.000340038	yes	2.95901	0.212212	-3.80154	5e-05	0.000340038	yes	1.54098	0.546041	-1.49677	0.00185	0.00806632	yes	1.54098	0.212212	-2.86027	0.0002	0.00118501	yes	0.546041	0.212212	-1.3635	1	1	no
LOC109794003	NW_017987076.1:2760-3590	21.2345	12.329	-0.784355	0.00125	0.005782	yes	21.2345	4.50348	-2.2373	5e-05	0.000340038	yes	21.2345	5.72646	-1.8907	5e-05	0.000340038	yes	12.329	4.50348	-1.45294	5e-05	0.000340038	yes	12.329	5.72646	-1.10634	0.00015	0.00091698	yes	4.50348	5.72646	0.346603	0.2769	0.437961	no
LOC109807821	NC_033814.1:13909410-13912721	30.8398	8.3382	-1.88698	5e-05	0.000340038	yes	30.8398	5.554	-2.47319	5e-05	0.000340038	yes	30.8398	5.22573	-2.56109	5e-05	0.000340038	yes	8.3382	5.554	-0.586209	0.0102	0.0333073	yes	8.3382	5.22573	-0.674104	0.003	0.0120672	yes	5.554	5.22573	-0.0878956	0.7057	0.815982	no
LOC109806835	NC_033814.1:23500692-23504400	126.011	530.081	2.07266	5e-05	0.000340038	yes	126.011	859.819	2.77048	5e-05	0.000340038	yes	126.011	1004.15	2.99435	5e-05	0.000340038	yes	530.081	859.819	0.69782	0.00085	0.00415676	yes	530.081	1004.15	0.921695	5e-05	0.000340038	yes	859.819	1004.15	0.223875	0.2917	0.454146	no
LOC109796791	NC_033806.1:28900189-28901992	7.52254	1.4181	-2.40725	5e-05	0.000340038	yes	7.52254	0.735545	-3.35433	5e-05	0.000340038	yes	7.52254	0.594411	-3.66169	5e-05	0.000340038	yes	1.4181	0.735545	-0.947078	0.0127	0.0398899	yes	1.4181	0.594411	-1.25443	0.00325	0.0129033	yes	0.735545	0.594411	-0.307353	0.47095	0.631046	no
LOC109810724	NW_017984067.1:544093-548123	5.71273	10.9628	0.94036	5e-05	0.000340038	yes	5.71273	22.0345	1.94751	5e-05	0.000340038	yes	5.71273	16.4806	1.52851	5e-05	0.000340038	yes	10.9628	22.0345	1.00715	5e-05	0.000340038	yes	10.9628	16.4806	0.588154	0.00235	0.00985605	yes	22.0345	16.4806	-0.418997	0.03245	0.0854045	no
LOC109789153	NC_033805.1:31822779-31826032	13.5548	8.33951	-0.700771	0.0009	0.00436631	yes	13.5548	5.06756	-1.41944	5e-05	0.000340038	yes	13.5548	3.68345	-1.87968	5e-05	0.000340038	yes	8.33951	5.06756	-0.718672	0.00055	0.00285583	yes	8.33951	3.68345	-1.17891	5e-05	0.000340038	yes	5.06756	3.68345	-0.460234	0.0446	0.110238	no
LOC109788446	NW_017984529.1:53038-54508	32.6027	8.11461	-2.0064	5e-05	0.000340038	yes	32.6027	4.08207	-2.99762	5e-05	0.000340038	yes	32.6027	4.93784	-2.72304	5e-05	0.000340038	yes	8.11461	4.08207	-0.991219	0.0019	0.00824691	yes	8.11461	4.93784	-0.716641	0.01235	0.0389859	yes	4.08207	4.93784	0.274578	0.36755	0.533651	no
LOC109795028	NC_033805.1:14318072-14319000	19.1943	34.9331	0.863917	5e-05	0.000340038	yes	19.1943	59.5726	1.63397	5e-05	0.000340038	yes	19.1943	73.3871	1.93485	5e-05	0.000340038	yes	34.9331	59.5726	0.770054	5e-05	0.000340038	yes	34.9331	73.3871	1.07093	5e-05	0.000340038	yes	59.5726	73.3871	0.300877	0.1052	0.215358	no
LOC109808708	NC_033814.1:38744518-38747987	9.51017	2.25896	-2.07381	5e-05	0.000340038	yes	9.51017	0.686114	-3.79295	5e-05	0.000340038	yes	9.51017	0.292387	-5.02352	5e-05	0.000340038	yes	2.25896	0.686114	-1.71914	5e-05	0.000340038	yes	2.25896	0.292387	-2.94971	5e-05	0.000340038	yes	0.686114	0.292387	-1.23057	0.0055	0.0199767	yes
LOC109798304	NC_033804.1:15752932-15753769	28.5954	8.25729	-1.79204	5e-05	0.000340038	yes	28.5954	3.80518	-2.90975	5e-05	0.000340038	yes	28.5954	2.73865	-3.38424	5e-05	0.000340038	yes	8.25729	3.80518	-1.11771	0.0006	0.00307972	yes	8.25729	2.73865	-1.5922	5e-05	0.000340038	yes	3.80518	2.73865	-0.474496	0.161	0.296338	no
LOC109798477	NC_033804.1:6792399-6796017	0.500663	1.91245	1.93351	5e-05	0.000340038	yes	0.500663	3.66261	2.87096	5e-05	0.000340038	yes	0.500663	4.54767	3.18322	5e-05	0.000340038	yes	1.91245	3.66261	0.937447	5e-05	0.000340038	yes	1.91245	4.54767	1.2497	5e-05	0.000340038	yes	3.66261	4.54767	0.312257	0.15125	0.282914	no
LOC109795790	NC_033806.1:22537308-22540231	18.09	3.24236	-2.48007	5e-05	0.000340038	yes	18.09	1.15158	-3.97351	5e-05	0.000340038	yes	18.09	0.665133	-4.7654	5e-05	0.000340038	yes	3.24236	1.15158	-1.49344	0.00015	0.00091698	yes	3.24236	0.665133	-2.28533	5e-05	0.000340038	yes	1.15158	0.665133	-0.791894	0.06805	0.153723	no
LOC109808611	NC_033814.1:40814128-40819973	8.73207	2.59115	-1.75273	5e-05	0.000340038	yes	8.73207	1.36359	-2.67892	5e-05	0.000340038	yes	8.73207	1.31377	-2.73261	5e-05	0.000340038	yes	2.59115	1.36359	-0.926185	0.00035	0.00193346	yes	2.59115	1.31377	-0.979882	0.00025	0.00144234	yes	1.36359	1.31377	-0.0536972	0.84115	0.90639	no
LOC109803651	NC_033811.1:6509785-6511101	335.98	181.166	-0.891061	5e-05	0.000340038	yes	335.98	118.593	-1.50236	5e-05	0.000340038	yes	335.98	85.0706	-1.98164	5e-05	0.000340038	yes	181.166	118.593	-0.611296	0.00105	0.00498632	yes	181.166	85.0706	-1.09058	5e-05	0.000340038	yes	118.593	85.0706	-0.479284	0.00985	0.03236	yes
LOC109789612	NW_017984680.1:33030-40642	203.651	510.091	1.32466	5e-05	0.000340038	yes	203.651	878.786	2.10941	5e-05	0.000340038	yes	203.651	1164.88	2.51601	5e-05	0.000340038	yes	510.091	878.786	0.784757	0.00055	0.00285583	yes	510.091	1164.88	1.19135	5e-05	0.000340038	yes	878.786	1164.88	0.406594	0.08805	0.187746	no
LOC109818796	NW_017984395.1:3914-8150	31.7027	109.351	1.7863	5e-05	0.000340038	yes	31.7027	223.675	2.81872	5e-05	0.000340038	yes	31.7027	254.156	3.00304	5e-05	0.000340038	yes	109.351	223.675	1.03243	5e-05	0.000340038	yes	109.351	254.156	1.21674	5e-05	0.000340038	yes	223.675	254.156	0.184315	0.4348	0.598173	no
LOC109816966	NW_017984277.1:70371-74888	12.6036	1.85451	-2.76473	5e-05	0.000340038	yes	12.6036	0.410965	-4.93868	5e-05	0.000340038	yes	12.6036	0.445914	-4.82093	5e-05	0.000340038	yes	1.85451	0.410965	-2.17395	5e-05	0.000340038	yes	1.85451	0.445914	-2.05621	0.0001	0.000638728	yes	0.410965	0.445914	0.117749	1	1	no
LOC109809687	NC_033814.1:44681476-44682007	30.6777	47.7297	0.637694	0.00355	0.0138948	yes	30.6777	15.7785	-0.959229	5e-05	0.000340038	yes	30.6777	19.2108	-0.675277	0.00555	0.0201221	yes	47.7297	15.7785	-1.59692	5e-05	0.000340038	yes	47.7297	19.2108	-1.31297	5e-05	0.000340038	yes	15.7785	19.2108	0.283952	0.2637	0.422815	no
LOC109812327	NW_017984095.1:363103-368759	16.5325	5.53241	-1.57933	5e-05	0.000340038	yes	16.5325	3.36821	-2.29525	5e-05	0.000340038	yes	16.5325	2.6565	-2.63771	5e-05	0.000340038	yes	5.53241	3.36821	-0.715927	0.0017	0.00750297	yes	5.53241	2.6565	-1.05838	5e-05	0.000340038	yes	3.36821	2.6565	-0.342456	0.14785	0.278209	no
LOC109812300	NW_017984095.1:414483-415779	1.98033	3.80837	0.943431	0.00345	0.0135659	yes	1.98033	7.69741	1.95863	5e-05	0.000340038	yes	1.98033	10.6952	2.43314	5e-05	0.000340038	yes	3.80837	7.69741	1.0152	0.0002	0.00118501	yes	3.80837	10.6952	1.48971	5e-05	0.000340038	yes	7.69741	10.6952	0.474513	0.03815	0.0972601	no
LOC109804795	NC_033805.1:4214588-4215416	9.43154	4.7026	-1.00403	0.00065	0.0032981	yes	9.43154	1.89235	-2.31731	5e-05	0.000340038	yes	9.43154	2.31392	-2.02716	5e-05	0.000340038	yes	4.7026	1.89235	-1.31328	0.00075	0.00373202	yes	4.7026	2.31392	-1.02312	0.0044	0.0166123	yes	1.89235	2.31392	0.290156	0.45105	0.613325	no
LOC109796507	NC_033804.1:2832004-2836235	4.92824	3.19347	-0.62595	0.00815	0.0276609	yes	4.92824	1.82731	-1.43135	5e-05	0.000340038	yes	4.92824	1.62808	-1.5979	5e-05	0.000340038	yes	3.19347	1.82731	-0.805401	0.0033	0.0130699	yes	3.19347	1.62808	-0.97195	0.00045	0.00240191	yes	1.82731	1.62808	-0.166549	0.57065	0.715326	no
LOC109817996	NW_017984338.1:147118-149515	22.0176	5.93273	-1.89189	5e-05	0.000340038	yes	22.0176	3.72622	-2.56287	5e-05	0.000340038	yes	22.0176	2.6308	-3.06508	5e-05	0.000340038	yes	5.93273	3.72622	-0.670983	0.00595	0.0213147	yes	5.93273	2.6308	-1.17319	5e-05	0.000340038	yes	3.72622	2.6308	-0.502209	0.0593	0.137965	no
LOC109801907	NC_033810.1:2857361-2872117	2.98227	4.80853	0.689184	0.001	0.00477927	yes	2.98227	7.84482	1.39533	5e-05	0.000340038	yes	2.98227	8.90669	1.57848	5e-05	0.000340038	yes	4.80853	7.84482	0.706146	0.0004	0.0021701	yes	4.80853	8.90669	0.889295	5e-05	0.000340038	yes	7.84482	8.90669	0.183149	0.33665	0.501997	no
LOC109804448	NC_033811.1:13425386-13426079	13.3209	33.7476	1.34109	5e-05	0.000340038	yes	13.3209	60.9882	2.19484	5e-05	0.000340038	yes	13.3209	88.5625	2.733	5e-05	0.000340038	yes	33.7476	60.9882	0.853745	0.0001	0.000638728	yes	33.7476	88.5625	1.39191	5e-05	0.000340038	yes	60.9882	88.5625	0.538165	0.0067	0.0235143	yes
LOC109799298	NC_033807.1:2567245-2571340	10.4955	17.8555	0.766599	5e-05	0.000340038	yes	10.4955	28.3696	1.43458	5e-05	0.000340038	yes	10.4955	36.6741	1.80499	5e-05	0.000340038	yes	17.8555	28.3696	0.667977	0.00045	0.00240191	yes	17.8555	36.6741	1.03839	5e-05	0.000340038	yes	28.3696	36.6741	0.370416	0.04295	0.10698	no
LOC109817198	NW_017984290.1:151056-154136	3.06432	1.49415	-1.03624	0.001	0.00477927	yes	3.06432	0.842625	-1.8626	5e-05	0.000340038	yes	3.06432	0.678059	-2.17608	5e-05	0.000340038	yes	1.49415	0.842625	-0.826364	0.0158	0.0476581	yes	1.49415	0.678059	-1.13984	0.0031	0.0123988	yes	0.842625	0.678059	-0.313479	0.40865	0.573743	no
LOC109809172	NC_033814.1:1971222-1971961	12.3784	4.74848	-1.38228	5e-05	0.000340038	yes	12.3784	1.8068	-2.77631	5e-05	0.000340038	yes	12.3784	1.74831	-2.82379	5e-05	0.000340038	yes	4.74848	1.8068	-1.39403	0.0013	0.00598189	yes	4.74848	1.74831	-1.44151	0.00125	0.005782	yes	1.8068	1.74831	-0.047475	0.9002	0.943199	no
LOC109809395	NC_033814.1:6261793-6262805	43.6153	22.7965	-0.93602	5e-05	0.000340038	yes	43.6153	8.63644	-2.33633	5e-05	0.000340038	yes	43.6153	6.69017	-2.70472	5e-05	0.000340038	yes	22.7965	8.63644	-1.40031	5e-05	0.000340038	yes	22.7965	6.69017	-1.7687	5e-05	0.000340038	yes	8.63644	6.69017	-0.368394	0.1651	0.301715	no
LOC109798000	NC_033806.1:12395116-12396468	75.6527	23.6418	-1.67805	5e-05	0.000340038	yes	75.6527	7.58454	-3.31826	5e-05	0.000340038	yes	75.6527	6.31421	-3.58272	5e-05	0.000340038	yes	23.6418	7.58454	-1.64021	5e-05	0.000340038	yes	23.6418	6.31421	-1.90466	5e-05	0.000340038	yes	7.58454	6.31421	-0.264458	0.2898	0.452082	no
LOC109797632	NC_033806.1:13923524-13926681	10.0944	20.6399	1.03187	5e-05	0.000340038	yes	10.0944	31.4232	1.63827	5e-05	0.000340038	yes	10.0944	46.5782	2.20609	5e-05	0.000340038	yes	20.6399	31.4232	0.606396	0.0008	0.00394432	yes	20.6399	46.5782	1.17422	5e-05	0.000340038	yes	31.4232	46.5782	0.567826	0.002	0.00860545	yes
LOC109788293	NW_017984514.1:82780-87635	13.7424	7.80366	-0.816412	0.00025	0.00144234	yes	13.7424	4.01289	-1.77592	5e-05	0.000340038	yes	13.7424	3.54877	-1.95324	5e-05	0.000340038	yes	7.80366	4.01289	-0.959507	0.00015	0.00091698	yes	7.80366	3.54877	-1.13683	5e-05	0.000340038	yes	4.01289	3.54877	-0.177326	0.50715	0.662863	no
LOC109790922	NC_033805.1:14800415-14803435	2.20447	1.3173	-0.742845	0.0118	0.0375418	yes	2.20447	0.495216	-2.1543	5e-05	0.000340038	yes	2.20447	0.356434	-2.62872	5e-05	0.000340038	yes	1.3173	0.495216	-1.41146	0.00055	0.00285583	yes	1.3173	0.356434	-1.88588	0.00015	0.00091698	yes	0.495216	0.356434	-0.474421	1	1	no
LOC109795988	NC_033806.1:6944106-6949604	16.7334	36.4081	1.12153	5e-05	0.000340038	yes	16.7334	56.3136	1.75075	5e-05	0.000340038	yes	16.7334	64.2962	1.942	5e-05	0.000340038	yes	36.4081	56.3136	0.629224	0.00035	0.00193346	yes	36.4081	64.2962	0.820474	5e-05	0.000340038	yes	56.3136	64.2962	0.191251	0.2926	0.455106	no
LOC109787893	NW_017984473.1:152467-159611	33.5334	51.6223	0.622396	0.0011	0.00518825	yes	33.5334	98.6908	1.55732	5e-05	0.000340038	yes	33.5334	93.2401	1.47535	5e-05	0.000340038	yes	51.6223	98.6908	0.934921	5e-05	0.000340038	yes	51.6223	93.2401	0.852956	5e-05	0.000340038	yes	98.6908	93.2401	-0.0819646	0.6509	0.776978	no
LOC109790272	NW_017984778.1:92226-99251	12.2967	5.63684	-1.12532	5e-05	0.000340038	yes	12.2967	2.58694	-2.24896	5e-05	0.000340038	yes	12.2967	2.20307	-2.48069	5e-05	0.000340038	yes	5.63684	2.58694	-1.12364	5e-05	0.000340038	yes	5.63684	2.20307	-1.35537	5e-05	0.000340038	yes	2.58694	2.20307	-0.231729	0.3609	0.52705	no
LOC109815924	NW_017984223.1:185903-191175	15.2477	6.04672	-1.33437	5e-05	0.000340038	yes	15.2477	3.73373	-2.0299	5e-05	0.000340038	yes	15.2477	2.86973	-2.4096	5e-05	0.000340038	yes	6.04672	3.73373	-0.695535	0.00255	0.0105351	yes	6.04672	2.86973	-1.07524	5e-05	0.000340038	yes	3.73373	2.86973	-0.379701	0.1132	0.227906	no
LOC109802273	NC_033810.1:210943-214611	6.34596	2.8574	-1.15113	5e-05	0.000340038	yes	6.34596	1.03974	-2.60962	5e-05	0.000340038	yes	6.34596	0.699888	-3.18064	5e-05	0.000340038	yes	2.8574	1.03974	-1.45848	5e-05	0.000340038	yes	2.8574	0.699888	-2.02951	5e-05	0.000340038	yes	1.03974	0.699888	-0.571028	0.1237	0.243645	no
LOC109816891	NW_017984272.1:225812-228028	3.1402	6.00893	0.936249	0.00015	0.00091698	yes	3.1402	11.3365	1.85205	5e-05	0.000340038	yes	3.1402	13.7425	2.12972	5e-05	0.000340038	yes	6.00893	11.3365	0.915799	5e-05	0.000340038	yes	6.00893	13.7425	1.19347	5e-05	0.000340038	yes	11.3365	13.7425	0.277672	0.1647	0.30128	no
LOC109799112	NC_033807.1:4495093-4498191	24.924	11.854	-1.07216	5e-05	0.000340038	yes	24.924	6.06389	-2.03922	5e-05	0.000340038	yes	24.924	5.95028	-2.06651	5e-05	0.000340038	yes	11.854	6.06389	-0.967061	5e-05	0.000340038	yes	11.854	5.95028	-0.994347	5e-05	0.000340038	yes	6.06389	5.95028	-0.027286	0.8987	0.942174	no
LOC109810649	NC_033805.1:14623115-14624125	0.711715	1.7077	1.26268	0.00825	0.0279316	yes	0.711715	4.21032	2.56456	5e-05	0.000340038	yes	0.711715	3.72272	2.38699	5e-05	0.000340038	yes	1.7077	4.21032	1.30188	0.0003	0.00169136	yes	1.7077	3.72272	1.1243	0.00135	0.0061756	yes	4.21032	3.72272	-0.177573	0.55555	0.703149	no
LOC109802710	NC_033810.1:12080369-12086588	22.4975	35.613	0.662639	0.00025	0.00144234	yes	22.4975	61.1541	1.44268	5e-05	0.000340038	yes	22.4975	79.1751	1.81528	5e-05	0.000340038	yes	35.613	61.1541	0.780046	5e-05	0.000340038	yes	35.613	79.1751	1.15264	5e-05	0.000340038	yes	61.1541	79.1751	0.372598	0.04175	0.104547	no
LOC109792703	NW_017985541.1:15414-18330	11.8648	7.42533	-0.676166	0.0012	0.00558487	yes	11.8648	3.79853	-1.64318	5e-05	0.000340038	yes	11.8648	2.91123	-2.02699	5e-05	0.000340038	yes	7.42533	3.79853	-0.967011	5e-05	0.000340038	yes	7.42533	2.91123	-1.35083	5e-05	0.000340038	yes	3.79853	2.91123	-0.383814	0.13315	0.257419	no
LOC109803673	NC_033804.1:9605649-9609815	16.8016	8.29267	-1.01869	5e-05	0.000340038	yes	16.8016	5.13855	-1.70916	5e-05	0.000340038	yes	16.8016	3.82518	-2.135	5e-05	0.000340038	yes	8.29267	5.13855	-0.690474	0.0009	0.00436631	yes	8.29267	3.82518	-1.11631	5e-05	0.000340038	yes	5.13855	3.82518	-0.425835	0.05805	0.135606	no
LOC109816413	NW_017984249.1:97459-104041	5.4614	2.47449	-1.14214	5e-05	0.000340038	yes	5.4614	1.53541	-1.83065	5e-05	0.000340038	yes	5.4614	1.06251	-2.36179	5e-05	0.000340038	yes	2.47449	1.53541	-0.688508	0.00565	0.0204234	yes	2.47449	1.06251	-1.21965	5e-05	0.000340038	yes	1.53541	1.06251	-0.531141	0.0576	0.134786	no
LOC109818306	NW_017984359.1:37804-55816	0.307424	2.39884	2.96403	0.00215	0.00913619	yes	0.307424	6.70761	4.4475	0.00035	0.00193346	yes	0.307424	10.0939	5.03711	0.0003	0.00169136	yes	2.39884	6.70761	1.48346	0.00105	0.00498632	yes	2.39884	10.0939	2.07308	5e-05	0.000340038	yes	6.70761	10.0939	0.589615	0.05075	0.12201	no
LOC109811891	NW_017984087.1:216689-219364	7.13606	4.31616	-0.725381	0.00315	0.0125637	yes	7.13606	2.5029	-1.51153	5e-05	0.000340038	yes	7.13606	1.74367	-2.033	5e-05	0.000340038	yes	4.31616	2.5029	-0.786149	0.00575	0.0207255	yes	4.31616	1.74367	-1.30762	5e-05	0.000340038	yes	2.5029	1.74367	-0.521474	0.08725	0.186437	no
LOC109804042	NC_033811.1:5365514-5371131	21.9067	13.8348	-0.663072	0.0039	0.0149999	yes	21.9067	8.45713	-1.37313	5e-05	0.000340038	yes	21.9067	8.19844	-1.41795	5e-05	0.000340038	yes	13.8348	8.45713	-0.710063	0.0067	0.0235143	yes	13.8348	8.19844	-0.754882	0.00275	0.0112214	yes	8.45713	8.19844	-0.0448195	0.8637	0.920972	no
LOC109801593	NC_033809.1:21900170-21908148	2.77454	5.65271	1.02669	0.0001	0.000638728	yes	2.77454	8.75607	1.65804	5e-05	0.000340038	yes	2.77454	11.8346	2.0927	5e-05	0.000340038	yes	5.65271	8.75607	0.631341	0.00345	0.0135659	yes	5.65271	11.8346	1.066	5e-05	0.000340038	yes	8.75607	11.8346	0.43466	0.03075	0.0817413	no
LOC109795562	NC_033805.1:5244282-5246683	1.37193	3.22885	1.23481	0.00065	0.0032981	yes	1.37193	5.25358	1.93709	5e-05	0.000340038	yes	1.37193	5.2574	1.93814	5e-05	0.000340038	yes	3.22885	5.25358	0.702281	0.01165	0.0371483	yes	3.22885	5.2574	0.70333	0.0111	0.0357042	yes	5.25358	5.2574	0.0010487	0.9962	0.99728	no
LOC109799567	NC_033808.1:3720620-3722988	91.8232	189.163	1.0427	5e-05	0.000340038	yes	91.8232	338.059	1.88034	5e-05	0.000340038	yes	91.8232	302.748	1.72119	5e-05	0.000340038	yes	189.163	338.059	0.837645	0.0002	0.00118501	yes	189.163	302.748	0.678486	0.00015	0.00091698	yes	338.059	302.748	-0.159159	0.4262	0.590046	no
LOC109810654	NW_017984066.1:1053728-1057124	20.0345	3.3213	-2.59267	5e-05	0.000340038	yes	20.0345	1.63819	-3.61231	5e-05	0.000340038	yes	20.0345	1.00439	-4.31809	5e-05	0.000340038	yes	3.3213	1.63819	-1.01965	0.00015	0.00091698	yes	3.3213	1.00439	-1.72543	5e-05	0.000340038	yes	1.63819	1.00439	-0.705778	0.0214	0.0609805	no
LOC109800521	NC_033809.1:19461619-19464704	15.7851	5.51602	-1.51687	5e-05	0.000340038	yes	15.7851	2.84478	-2.47218	5e-05	0.000340038	yes	15.7851	2.16154	-2.86844	5e-05	0.000340038	yes	5.51602	2.84478	-0.955314	0.00045	0.00240191	yes	5.51602	2.16154	-1.35157	5e-05	0.000340038	yes	2.84478	2.16154	-0.396255	0.16455	0.30109	no
LOC109798788	NC_033807.1:4872249-4875263	6.71294	1.97121	-1.76787	5e-05	0.000340038	yes	6.71294	0.566619	-3.56649	5e-05	0.000340038	yes	6.71294	0.29244	-4.52073	5e-05	0.000340038	yes	1.97121	0.566619	-1.79863	5e-05	0.000340038	yes	1.97121	0.29244	-2.75287	5e-05	0.000340038	yes	0.566619	0.29244	-0.954237	0.038	0.09696	no
LOC109799785	NC_033809.1:3933142-3941158	39.1999	89.9479	1.19824	5e-05	0.000340038	yes	39.1999	160.041	2.02951	5e-05	0.000340038	yes	39.1999	189.624	2.27422	5e-05	0.000340038	yes	89.9479	160.041	0.831276	5e-05	0.000340038	yes	89.9479	189.624	1.07598	5e-05	0.000340038	yes	160.041	189.624	0.244707	0.2387	0.394769	no
LOC109803573	NC_033811.1:5956417-5957290	51.9849	8.82958	-2.55768	5e-05	0.000340038	yes	51.9849	4.42714	-3.55365	5e-05	0.000340038	yes	51.9849	3.23182	-4.00767	5e-05	0.000340038	yes	8.82958	4.42714	-0.995971	0.00075	0.00373202	yes	8.82958	3.23182	-1.45	5e-05	0.000340038	yes	4.42714	3.23182	-0.454027	0.14585	0.275463	no
LOC109818120	NW_017984346.1:100646-102241	7.89217	24.5271	1.63588	5e-05	0.000340038	yes	7.89217	41.7685	2.40392	5e-05	0.000340038	yes	7.89217	60.6258	2.94144	5e-05	0.000340038	yes	24.5271	41.7685	0.768042	5e-05	0.000340038	yes	24.5271	60.6258	1.30556	5e-05	0.000340038	yes	41.7685	60.6258	0.537515	0.0034	0.0133967	yes
LOC109804053	NC_033811.1:12634463-12636090	2.54302	1.07659	-1.24008	0.00045	0.00240191	yes	2.54302	0.541382	-2.23182	5e-05	0.000340038	yes	2.54302	0.507821	-2.32415	5e-05	0.000340038	yes	1.07659	0.541382	-0.991745	0.01435	0.0440944	yes	1.07659	0.507821	-1.08407	0.00965	0.0318162	yes	0.541382	0.507821	-0.0923267	1	1	no
LOC109793713	NC_033805.1:14451958-14457308	19.0249	34.4646	0.857223	5e-05	0.000340038	yes	19.0249	55.6862	1.54943	5e-05	0.000340038	yes	19.0249	69.7354	1.874	5e-05	0.000340038	yes	34.4646	55.6862	0.692206	5e-05	0.000340038	yes	34.4646	69.7354	1.01678	5e-05	0.000340038	yes	55.6862	69.7354	0.32457	0.07665	0.168726	no
LOC109816993	NW_017984278.1:243759-249260	27.6053	11.2599	-1.29375	5e-05	0.000340038	yes	27.6053	7.17179	-1.94454	5e-05	0.000340038	yes	27.6053	5.10564	-2.43478	5e-05	0.000340038	yes	11.2599	7.17179	-0.650784	0.00155	0.00693731	yes	11.2599	5.10564	-1.14103	5e-05	0.000340038	yes	7.17179	5.10564	-0.490243	0.02395	0.0668289	no
LOC109812811	NW_017984107.1:135004-138635	10.7222	65.0819	2.60166	5e-05	0.000340038	yes	10.7222	110.435	3.36453	5e-05	0.000340038	yes	10.7222	147.395	3.78102	5e-05	0.000340038	yes	65.0819	110.435	0.76287	5e-05	0.000340038	yes	65.0819	147.395	1.17936	5e-05	0.000340038	yes	110.435	147.395	0.416488	0.02535	0.0699332	no
LOC109802998	NC_033810.1:15401749-15406745	10.16	1.77425	-2.51762	5e-05	0.000340038	yes	10.16	0.490031	-4.37388	5e-05	0.000340038	yes	10.16	0.275633	-5.20401	5e-05	0.000340038	yes	1.77425	0.490031	-1.85626	5e-05	0.000340038	yes	1.77425	0.275633	-2.68638	5e-05	0.000340038	yes	0.490031	0.275633	-0.830124	1	1	no
LOC109815550	NW_017984206.1:383240-385566	17.4386	66.3975	1.92885	5e-05	0.000340038	yes	17.4386	155.228	3.15404	5e-05	0.000340038	yes	17.4386	169.51	3.28102	5e-05	0.000340038	yes	66.3975	155.228	1.22519	5e-05	0.000340038	yes	66.3975	169.51	1.35217	5e-05	0.000340038	yes	155.228	169.51	0.12698	0.517	0.670846	no
LOC109806117	NC_033805.1:34217061-34220863	10.9668	2.18565	-2.32701	5e-05	0.000340038	yes	10.9668	0.872248	-3.65226	5e-05	0.000340038	yes	10.9668	0.389082	-4.81692	5e-05	0.000340038	yes	2.18565	0.872248	-1.32525	0.0001	0.000638728	yes	2.18565	0.389082	-2.48992	5e-05	0.000340038	yes	0.872248	0.389082	-1.16466	0.00335	0.0132375	yes
LOC109794496	NC_033805.1:35361585-35363072	6.21996	1.62873	-1.93315	5e-05	0.000340038	yes	6.21996	0.293979	-4.40312	0.0001	0.000638728	yes	6.21996	0.171779	-5.17828	0.00315	0.0125637	yes	1.62873	0.293979	-2.46997	0.0014	0.00636213	yes	1.62873	0.171779	-3.24512	0.0047	0.0175321	yes	0.293979	0.171779	-0.775159	1	1	no
LOC109810784	NW_017984068.1:568594-569896	34.7187	22.3277	-0.636879	0.0011	0.00518825	yes	34.7187	12.6662	-1.45473	5e-05	0.000340038	yes	34.7187	11.4939	-1.59484	5e-05	0.000340038	yes	22.3277	12.6662	-0.817856	5e-05	0.000340038	yes	22.3277	11.4939	-0.957961	5e-05	0.000340038	yes	12.6662	11.4939	-0.140106	0.50685	0.662633	no
LOC109807813	NC_033814.1:44757676-44766838	10.3215	20.758	1.00801	5e-05	0.000340038	yes	10.3215	31.6234	1.61534	5e-05	0.000340038	yes	10.3215	36.1728	1.80925	5e-05	0.000340038	yes	20.758	31.6234	0.607327	0.00085	0.00415676	yes	20.758	36.1728	0.801239	5e-05	0.000340038	yes	31.6234	36.1728	0.193912	0.281	0.442392	no
LOC109805934	NC_033813.1:2904163-2915178	5.60613	11.5642	1.04459	5e-05	0.000340038	yes	5.60613	22.3945	1.99807	5e-05	0.000340038	yes	5.60613	19.9786	1.83338	5e-05	0.000340038	yes	11.5642	22.3945	0.953481	5e-05	0.000340038	yes	11.5642	19.9786	0.78879	5e-05	0.000340038	yes	22.3945	19.9786	-0.164691	0.3702	0.536177	no
LOC109793537	NW_017986217.1:18986-20320	1.0981	2.07273	0.916518	0.01045	0.0339921	yes	1.0981	3.45682	1.65443	5e-05	0.000340038	yes	1.0981	3.85221	1.81067	5e-05	0.000340038	yes	2.07273	3.45682	0.737913	0.0143	0.0439673	yes	2.07273	3.85221	0.894152	0.00215	0.00913619	yes	3.45682	3.85221	0.156239	0.56045	0.707144	no
LOC109808944	NC_033814.1:25255939-25258574	90.9891	268.808	1.56281	5e-05	0.000340038	yes	90.9891	410.069	2.1721	5e-05	0.000340038	yes	90.9891	604.194	2.73125	5e-05	0.000340038	yes	268.808	410.069	0.609292	0.00235	0.00985605	yes	268.808	604.194	1.16844	5e-05	0.000340038	yes	410.069	604.194	0.559145	0.0058	0.0208666	yes
LOC109818596	NC_033805.1:24310719-24312271	39.0799	7.15682	-2.44904	5e-05	0.000340038	yes	39.0799	0.805982	-5.59954	5e-05	0.000340038	yes	39.0799	0.360617	-6.75982	5e-05	0.000340038	yes	7.15682	0.805982	-3.1505	5e-05	0.000340038	yes	7.15682	0.360617	-4.31078	5e-05	0.000340038	yes	0.805982	0.360617	-1.16028	0.0251	0.0693774	no
LOC109803516	NC_033811.1:16955162-16962169	20.7074	32.2319	0.638343	0.0007	0.00351529	yes	20.7074	51.2228	1.30664	5e-05	0.000340038	yes	20.7074	66.0244	1.67285	5e-05	0.000340038	yes	32.2319	51.2228	0.668295	0.00025	0.00144234	yes	32.2319	66.0244	1.03451	5e-05	0.000340038	yes	51.2228	66.0244	0.366213	0.04335	0.107791	no
LOC109818000	NW_017984338.1:124211-125588	13.8459	8.28158	-0.741483	0.0028	0.0113877	yes	13.8459	4.71374	-1.55452	5e-05	0.000340038	yes	13.8459	4.89235	-1.50086	5e-05	0.000340038	yes	8.28158	4.71374	-0.813034	0.00345	0.0135659	yes	8.28158	4.89235	-0.759378	0.0102	0.0333073	yes	4.71374	4.89235	0.0536563	0.85825	0.917471	no
LOC109799542	NC_033808.1:4835203-4842088	1.393	2.51254	0.850947	0.0052	0.0190648	yes	1.393	8.86895	2.67057	5e-05	0.000340038	yes	1.393	10.4367	2.90539	5e-05	0.000340038	yes	2.51254	8.86895	1.81962	5e-05	0.000340038	yes	2.51254	10.4367	2.05444	5e-05	0.000340038	yes	8.86895	10.4367	0.234824	0.2575	0.41598	no
LOC109801589	NC_033809.1:17046860-17049135	14.3264	5.15021	-1.47597	5e-05	0.000340038	yes	14.3264	3.06729	-2.22364	5e-05	0.000340038	yes	14.3264	2.7351	-2.38901	5e-05	0.000340038	yes	5.15021	3.06729	-0.747665	0.0077	0.0263996	yes	5.15021	2.7351	-0.913038	0.002	0.00860545	yes	3.06729	2.7351	-0.165373	0.5738	0.717809	no
LOC109816102	NW_017984234.1:27386-31900	47.7817	19.7249	-1.27644	5e-05	0.000340038	yes	47.7817	12.8625	-1.89329	5e-05	0.000340038	yes	47.7817	9.83929	-2.27983	5e-05	0.000340038	yes	19.7249	12.8625	-0.616853	0.0004	0.0021701	yes	19.7249	9.83929	-1.00339	5e-05	0.000340038	yes	12.8625	9.83929	-0.386541	0.04035	0.101767	no
LOC109794275	NC_033805.1:23873559-23874521	45.9463	8.21778	-2.48313	5e-05	0.000340038	yes	45.9463	2.79041	-4.0414	5e-05	0.000340038	yes	45.9463	1.93062	-4.57281	5e-05	0.000340038	yes	8.21778	2.79041	-1.55827	5e-05	0.000340038	yes	8.21778	1.93062	-2.08968	5e-05	0.000340038	yes	2.79041	1.93062	-0.531412	0.13015	0.253008	no
LOC109803408	NC_033811.1:3198096-3202338	0.119569	1.8566	3.95675	5e-05	0.000340038	yes	0.119569	4.76608	5.31689	5e-05	0.000340038	yes	0.119569	5.41995	5.50236	5e-05	0.000340038	yes	1.8566	4.76608	1.36014	5e-05	0.000340038	yes	1.8566	5.41995	1.54562	5e-05	0.000340038	yes	4.76608	5.41995	0.185475	0.36205	0.52819	no
LOC109808697	NC_033814.1:48480613-48482439	430.224	152.926	-1.49225	5e-05	0.000340038	yes	430.224	80.6026	-2.41619	5e-05	0.000340038	yes	430.224	70.0746	-2.61812	5e-05	0.000340038	yes	152.926	80.6026	-0.923938	5e-05	0.000340038	yes	152.926	70.0746	-1.12587	5e-05	0.000340038	yes	80.6026	70.0746	-0.201935	0.2878	0.449824	no
LOC109795079	NC_033805.1:16556312-16558081	12.1312	4.55519	-1.41314	5e-05	0.000340038	yes	12.1312	2.16754	-2.48459	5e-05	0.000340038	yes	12.1312	2.25164	-2.42967	5e-05	0.000340038	yes	4.55519	2.16754	-1.07145	0.0006	0.00307972	yes	4.55519	2.25164	-1.01653	0.0016	0.007126	yes	2.16754	2.25164	0.0549161	0.86125	0.919295	no
LOC109804332	NC_033811.1:13666260-13671301	1.65502	3.6421	1.13792	5e-05	0.000340038	yes	1.65502	6.61647	1.99921	5e-05	0.000340038	yes	1.65502	8.15203	2.30031	5e-05	0.000340038	yes	3.6421	6.61647	0.86129	0.0001	0.000638728	yes	3.6421	8.15203	1.16239	5e-05	0.000340038	yes	6.61647	8.15203	0.301097	0.15925	0.293962	no
LOC109798924	NC_033807.1:7245942-7248922	292.9	168.098	-0.801106	0.0001	0.000638728	yes	292.9	93.7236	-1.64392	5e-05	0.000340038	yes	292.9	72.987	-2.0047	5e-05	0.000340038	yes	168.098	93.7236	-0.842818	5e-05	0.000340038	yes	168.098	72.987	-1.20359	5e-05	0.000340038	yes	93.7236	72.987	-0.360773	0.04995	0.120462	no
LOC109797044	NC_033806.1:1006865-1010938	5.09718	1.10307	-2.20817	5e-05	0.000340038	yes	5.09718	0.590225	-3.11036	5e-05	0.000340038	yes	5.09718	0.357413	-3.83404	5e-05	0.000340038	yes	1.10307	0.590225	-0.902189	0.00455	0.0170654	yes	1.10307	0.357413	-1.62586	5e-05	0.000340038	yes	0.590225	0.357413	-0.723675	0.0498	0.120177	no
LOC109812777	NW_017984106.1:218347-219032	94.8253	14.6251	-2.69682	5e-05	0.000340038	yes	94.8253	5.55212	-4.09416	5e-05	0.000340038	yes	94.8253	4.33846	-4.45002	5e-05	0.000340038	yes	14.6251	5.55212	-1.39734	5e-05	0.000340038	yes	14.6251	4.33846	-1.7532	5e-05	0.000340038	yes	5.55212	4.33846	-0.355855	0.2646	0.423905	no
LOC109804171	NC_033811.1:17839502-17841868	165.93	263.698	0.668311	0.00065	0.0032981	yes	165.93	605.007	1.86637	5e-05	0.000340038	yes	165.93	828.898	2.32062	5e-05	0.000340038	yes	263.698	605.007	1.19806	5e-05	0.000340038	yes	263.698	828.898	1.65231	5e-05	0.000340038	yes	605.007	828.898	0.454244	0.044	0.10909	no
LOC109802470	NC_033810.1:9889688-9890592	15.5016	5.35439	-1.53362	5e-05	0.000340038	yes	15.5016	2.22502	-2.80052	5e-05	0.000340038	yes	15.5016	1.94015	-2.99817	5e-05	0.000340038	yes	5.35439	2.22502	-1.2669	0.0008	0.00394432	yes	5.35439	1.94015	-1.46455	0.00015	0.00091698	yes	2.22502	1.94015	-0.197648	0.60145	0.739808	no
LOC109797071	NC_033806.1:17244035-17245675	34.1356	15.9456	-1.09812	5e-05	0.000340038	yes	34.1356	10.4937	-1.70175	5e-05	0.000340038	yes	34.1356	8.15513	-2.0655	5e-05	0.000340038	yes	15.9456	10.4937	-0.603632	0.0037	0.014373	yes	15.9456	8.15513	-0.967382	5e-05	0.000340038	yes	10.4937	8.15513	-0.36375	0.1059	0.216507	no
LOC109816225	NW_017984241.1:21385-23019	12.0299	23.1345	0.943424	5e-05	0.000340038	yes	12.0299	44.1308	1.87517	5e-05	0.000340038	yes	12.0299	41.0165	1.76958	5e-05	0.000340038	yes	23.1345	44.1308	0.931744	5e-05	0.000340038	yes	23.1345	41.0165	0.82616	5e-05	0.000340038	yes	44.1308	41.0165	-0.105584	0.56325	0.709486	no
LOC109788771	NC_033805.1:31428305-31435348	23.5872	12.7985	-0.882024	5e-05	0.000340038	yes	23.5872	8.08283	-1.54507	5e-05	0.000340038	yes	23.5872	5.6981	-2.04945	5e-05	0.000340038	yes	12.7985	8.08283	-0.663046	0.00045	0.00240191	yes	12.7985	5.6981	-1.16743	5e-05	0.000340038	yes	8.08283	5.6981	-0.504381	0.0126	0.0396364	yes
LOC109816014	NW_017984230.1:299229-300329	60.7272	132.643	1.12714	5e-05	0.000340038	yes	60.7272	221.894	1.86946	5e-05	0.000340038	yes	60.7272	226.536	1.89932	5e-05	0.000340038	yes	132.643	221.894	0.742321	0.0001	0.000638728	yes	132.643	226.536	0.772186	0.0002	0.00118501	yes	221.894	226.536	0.0298651	0.8683	0.923877	no
LOC109800062	NC_033809.1:632963-638075	8.96673	3.74259	-1.26054	5e-05	0.000340038	yes	8.96673	2.23933	-2.00151	5e-05	0.000340038	yes	8.96673	2.03364	-2.14052	5e-05	0.000340038	yes	3.74259	2.23933	-0.740968	0.0117	0.0372813	yes	3.74259	2.03364	-0.879974	0.0038	0.0146836	yes	2.23933	2.03364	-0.139006	0.6555	0.780403	no
LOC109812499	NW_017984101.1:314383-316226	46.8463	23.49	-0.995887	5e-05	0.000340038	yes	46.8463	13.1679	-1.83091	5e-05	0.000340038	yes	46.8463	10.1868	-2.20124	5e-05	0.000340038	yes	23.49	13.1679	-0.835019	0.00075	0.00373202	yes	23.49	10.1868	-1.20535	5e-05	0.000340038	yes	13.1679	10.1868	-0.37033	0.15435	0.287237	no
LOC109809962	NC_033814.1:3369223-3373152	13.8642	22.8559	0.7212	5e-05	0.000340038	yes	13.8642	37.6566	1.44154	5e-05	0.000340038	yes	13.8642	40.1301	1.53332	5e-05	0.000340038	yes	22.8559	37.6566	0.720338	0.00015	0.00091698	yes	22.8559	40.1301	0.81212	5e-05	0.000340038	yes	37.6566	40.1301	0.0917815	0.61875	0.752709	no
LOC109810532	NW_017984065.1:714475-716088	38.6703	12.3638	-1.6451	5e-05	0.000340038	yes	38.6703	6.74869	-2.51855	5e-05	0.000340038	yes	38.6703	5.44226	-2.82895	5e-05	0.000340038	yes	12.3638	6.74869	-0.873447	0.0001	0.000638728	yes	12.3638	5.44226	-1.18385	5e-05	0.000340038	yes	6.74869	5.44226	-0.3104	0.2179	0.369849	no
LOC109806851	NC_033805.1:29494858-29497100	15.0976	6.43895	-1.22942	5e-05	0.000340038	yes	15.0976	4.02154	-1.9085	5e-05	0.000340038	yes	15.0976	3.42929	-2.13834	5e-05	0.000340038	yes	6.43895	4.02154	-0.679078	0.0054	0.0196756	yes	6.43895	3.42929	-0.908918	0.0002	0.00118501	yes	4.02154	3.42929	-0.22984	0.35105	0.516987	no
LOC109789375	NW_017984646.1:90953-93555	98.0775	154.064	0.651533	0.0007	0.00351529	yes	98.0775	332.936	1.76325	5e-05	0.000340038	yes	98.0775	332.073	1.75951	5e-05	0.000340038	yes	154.064	332.936	1.11172	5e-05	0.000340038	yes	154.064	332.073	1.10797	5e-05	0.000340038	yes	332.936	332.073	-0.00374319	0.98425	0.990272	no
LOC114915447	NW_017985641.1:21740-27695	1.0898	1.80793	0.730273	0.01585	0.0477794	yes	1.0898	3.69162	1.76019	5e-05	0.000340038	yes	1.0898	3.37092	1.62908	5e-05	0.000340038	yes	1.80793	3.69162	1.02992	5e-05	0.000340038	yes	1.80793	3.37092	0.898805	0.00055	0.00285583	yes	3.69162	3.37092	-0.131112	0.5792	0.721968	no
LOC109797828	NC_033806.1:12798529-12800678	5.57479	1.27912	-2.12377	5e-05	0.000340038	yes	5.57479	0.511071	-3.44732	5e-05	0.000340038	yes	5.57479	0.550481	-3.34015	5e-05	0.000340038	yes	1.27912	0.511071	-1.32355	0.00165	0.00731534	yes	1.27912	0.550481	-1.21638	0.00265	0.0108796	yes	0.511071	0.550481	0.107169	1	1	no
LOC109791330	NW_017985006.1:80721-83733	32.9517	66.7811	1.01909	5e-05	0.000340038	yes	32.9517	105.354	1.67682	5e-05	0.000340038	yes	32.9517	107.901	1.71128	5e-05	0.000340038	yes	66.7811	105.354	0.65773	0.0005	0.00262952	yes	66.7811	107.901	0.692198	0.00015	0.00091698	yes	105.354	107.901	0.0344684	0.85005	0.912082	no
LOC109801560	NC_033809.1:13626602-13640220	17.4212	33.4597	0.941581	5e-05	0.000340038	yes	17.4212	59.2547	1.76609	5e-05	0.000340038	yes	17.4212	84.4718	2.27763	5e-05	0.000340038	yes	33.4597	59.2547	0.824507	5e-05	0.000340038	yes	33.4597	84.4718	1.33605	5e-05	0.000340038	yes	59.2547	84.4718	0.511539	0.00555	0.0201221	yes
LOC109809576	NC_033814.1:43373088-43374020	5.15872	2.04035	-1.3382	0.00035	0.00193346	yes	5.15872	0.801728	-2.68583	5e-05	0.000340038	yes	5.15872	0.29115	-4.14718	0.00025	0.00144234	yes	2.04035	0.801728	-1.34763	0.007	0.024384	yes	2.04035	0.29115	-2.80898	0.0017	0.00750297	yes	0.801728	0.29115	-1.46135	0.037	0.0948398	no
LOC109790331	NW_017984786.1:74410-75304	10.2902	23.9257	1.2173	5e-05	0.000340038	yes	10.2902	39.43	1.93803	5e-05	0.000340038	yes	10.2902	53.4073	2.37577	5e-05	0.000340038	yes	23.9257	39.43	0.720731	0.0007	0.00351529	yes	23.9257	53.4073	1.15847	5e-05	0.000340038	yes	39.43	53.4073	0.437741	0.02355	0.0659167	no
LOC109812041	NW_017984090.1:530684-533528	50.737	187.84	1.88839	5e-05	0.000340038	yes	50.737	410.049	3.01468	5e-05	0.000340038	yes	50.737	575.155	3.50284	5e-05	0.000340038	yes	187.84	410.049	1.12629	5e-05	0.000340038	yes	187.84	575.155	1.61445	5e-05	0.000340038	yes	410.049	575.155	0.488157	0.01265	0.0397563	yes
LOC109800832	NC_033809.1:10900074-10902937	68.3851	13.0428	-2.39043	5e-05	0.000340038	yes	68.3851	4.57305	-3.90245	5e-05	0.000340038	yes	68.3851	4.5528	-3.90886	5e-05	0.000340038	yes	13.0428	4.57305	-1.51202	5e-05	0.000340038	yes	13.0428	4.5528	-1.51842	5e-05	0.000340038	yes	4.57305	4.5528	-0.0064025	0.97855	0.987104	no
LOC109811873	NW_017984087.1:455502-461305	10.7553	3.41304	-1.65592	5e-05	0.000340038	yes	10.7553	1.69517	-2.66555	5e-05	0.000340038	yes	10.7553	1.03813	-3.37299	5e-05	0.000340038	yes	3.41304	1.69517	-1.00963	0.00025	0.00144234	yes	3.41304	1.03813	-1.71707	5e-05	0.000340038	yes	1.69517	1.03813	-0.707445	0.02365	0.0661414	no
LOC109793207	NW_017985899.1:27664-30664	0.435672	1.68655	1.95276	5e-05	0.000340038	yes	0.435672	3.72677	3.09661	5e-05	0.000340038	yes	0.435672	3.79504	3.1228	5e-05	0.000340038	yes	1.68655	3.72677	1.14385	0.00015	0.00091698	yes	1.68655	3.79504	1.17003	5e-05	0.000340038	yes	3.72677	3.79504	0.0261874	0.9141	0.951251	no
LOC109790884	NC_033805.1:24058791-24064509	4.89641	2.27675	-1.10475	5e-05	0.000340038	yes	4.89641	1.24483	-1.97578	5e-05	0.000340038	yes	4.89641	1.04407	-2.2295	5e-05	0.000340038	yes	2.27675	1.24483	-0.871027	0.00455	0.0170654	yes	2.27675	1.04407	-1.12475	0.00035	0.00193346	yes	1.24483	1.04407	-0.253725	0.4492	0.611704	no
LOC109807138	NC_033814.1:26268080-26269548	7.56365	1.28927	-2.55253	5e-05	0.000340038	yes	7.56365	0.548954	-3.78432	5e-05	0.000340038	yes	7.56365	0.253185	-4.90082	0.0001	0.000638728	yes	1.28927	0.548954	-1.2318	0.01075	0.0347846	yes	1.28927	0.253185	-2.34829	0.002	0.00860545	yes	0.548954	0.253185	-1.11649	1	1	no
LOC109816937	NW_017984274.1:269669-272778	2.50977	1.14946	-1.1266	0.00025	0.00144234	yes	2.50977	0.557427	-2.1707	5e-05	0.000340038	yes	2.50977	0.521699	-2.26627	5e-05	0.000340038	yes	1.14946	0.557427	-1.0441	0.0089	0.0297364	yes	1.14946	0.521699	-1.13966	0.005	0.018451	yes	0.557427	0.521699	-0.095565	1	1	no
LOC109805884	NC_033805.1:6677164-6683705	38.3127	10.9346	-1.80892	5e-05	0.000340038	yes	38.3127	2.85624	-3.74563	5e-05	0.000340038	yes	38.3127	1.96209	-4.28736	5e-05	0.000340038	yes	10.9346	2.85624	-1.93671	5e-05	0.000340038	yes	10.9346	1.96209	-2.47844	5e-05	0.000340038	yes	2.85624	1.96209	-0.541726	0.10245	0.21111	no
LOC109808507	NC_033814.1:13434600-13437621	16.1976	10.6035	-0.611231	0.00505	0.0186027	yes	16.1976	6.5617	-1.30364	5e-05	0.000340038	yes	16.1976	6.45287	-1.32776	5e-05	0.000340038	yes	10.6035	6.5617	-0.692405	0.00345	0.0135659	yes	10.6035	6.45287	-0.716532	0.0021	0.00896205	yes	6.5617	6.45287	-0.0241268	0.9186	0.954071	no
LOC109811648	NW_017984081.1:582963-590044	0.366891	1.28488	1.80821	5e-05	0.000340038	yes	0.366891	3.17315	3.11249	5e-05	0.000340038	yes	0.366891	3.30507	3.17126	5e-05	0.000340038	yes	1.28488	3.17315	1.30428	5e-05	0.000340038	yes	1.28488	3.30507	1.36304	5e-05	0.000340038	yes	3.17315	3.30507	0.0587659	0.8107	0.886442	no
LOC109800191	NC_033809.1:14782203-14787219	111.193	31.002	-1.84263	5e-05	0.000340038	yes	111.193	17.0139	-2.70828	5e-05	0.000340038	yes	111.193	14.0473	-2.9847	5e-05	0.000340038	yes	31.002	17.0139	-0.865651	5e-05	0.000340038	yes	31.002	14.0473	-1.14207	5e-05	0.000340038	yes	17.0139	14.0473	-0.276419	0.14205	0.270144	no
LOC109800692	NC_033809.1:11993240-11998099	3.42313	5.47352	0.677153	0.00305	0.0122314	yes	3.42313	11.3599	1.73056	5e-05	0.000340038	yes	3.42313	9.18374	1.42377	5e-05	0.000340038	yes	5.47352	11.3599	1.05341	5e-05	0.000340038	yes	5.47352	9.18374	0.746612	0.0003	0.00169136	yes	11.3599	9.18374	-0.306796	0.1139	0.228993	no
LOC109811575	NW_017984080.1:281551-282063	86.6235	277.411	1.6792	5e-05	0.000340038	yes	86.6235	143.891	0.732143	0.0002	0.00118501	yes	86.6235	139.864	0.691198	0.00075	0.00373202	yes	277.411	143.891	-0.947053	5e-05	0.000340038	yes	277.411	139.864	-0.987998	5e-05	0.000340038	yes	143.891	139.864	-0.0409449	0.82955	0.898606	no
LOC109799734	NC_033804.1:8622573-8623586	7.95242	3.14235	-1.33955	5e-05	0.000340038	yes	7.95242	0.978928	-3.02212	5e-05	0.000340038	yes	7.95242	0.441058	-4.17235	5e-05	0.000340038	yes	3.14235	0.978928	-1.68257	0.00095	0.0045718	yes	3.14235	0.441058	-2.8328	0.00035	0.00193346	yes	0.978928	0.441058	-1.15023	0.05435	0.128712	no
LOC109804002	NC_033811.1:735336-736695	27.095	169.555	2.64566	5e-05	0.000340038	yes	27.095	288.949	3.41472	5e-05	0.000340038	yes	27.095	328.599	3.60023	5e-05	0.000340038	yes	169.555	288.949	0.769059	5e-05	0.000340038	yes	169.555	328.599	0.95457	5e-05	0.000340038	yes	288.949	328.599	0.18551	0.34075	0.506295	no
LOC109809493	NC_033814.1:3169185-3170702	16.0537	4.4384	-1.85479	5e-05	0.000340038	yes	16.0537	2.23893	-2.84203	5e-05	0.000340038	yes	16.0537	1.42655	-3.49231	5e-05	0.000340038	yes	4.4384	2.23893	-0.987232	0.00355	0.0138948	yes	4.4384	1.42655	-1.63751	5e-05	0.000340038	yes	2.23893	1.42655	-0.650281	0.0896	0.190342	no
LOC109817836	NW_017984327.1:36393-45182	3.04445	4.84441	0.670141	0.0017	0.00750297	yes	3.04445	7.31301	1.26428	5e-05	0.000340038	yes	3.04445	7.77968	1.35353	5e-05	0.000340038	yes	4.84441	7.31301	0.594144	0.0026	0.0107084	yes	4.84441	7.77968	0.683391	0.00065	0.0032981	yes	7.31301	7.77968	0.0892465	0.64635	0.773752	no
LOC109808767	NC_033814.1:22814422-22816327	27.0466	12.0639	-1.16475	5e-05	0.000340038	yes	27.0466	6.16053	-2.13432	5e-05	0.000340038	yes	27.0466	3.85054	-2.81232	5e-05	0.000340038	yes	12.0639	6.16053	-0.969568	0.00025	0.00144234	yes	12.0639	3.85054	-1.64756	5e-05	0.000340038	yes	6.16053	3.85054	-0.677994	0.0222	0.0628068	no
LOC109792320	NW_017985336.1:13801-18818	3.42074	1.41664	-1.27183	5e-05	0.000340038	yes	3.42074	0.601295	-2.50816	5e-05	0.000340038	yes	3.42074	0.706647	-2.27525	5e-05	0.000340038	yes	1.41664	0.601295	-1.23633	0.0007	0.00351529	yes	1.41664	0.706647	-1.00341	0.0031	0.0123988	yes	0.601295	0.706647	0.232918	0.52265	0.675665	no
LOC109809250	NC_033814.1:28548962-28552086	19.872	11.9481	-0.733958	0.0001	0.000638728	yes	19.872	7.24721	-1.45524	5e-05	0.000340038	yes	19.872	5.37701	-1.88586	5e-05	0.000340038	yes	11.9481	7.24721	-0.721278	0.00025	0.00144234	yes	11.9481	5.37701	-1.1519	5e-05	0.000340038	yes	7.24721	5.37701	-0.430622	0.0435	0.108075	no
LOC109817951	NC_033805.1:23952602-23959927	2.23963	1.09059	-1.03815	0.0001	0.000638728	yes	2.23963	0.556088	-2.00987	5e-05	0.000340038	yes	2.23963	0.5641	-1.98924	5e-05	0.000340038	yes	1.09059	0.556088	-0.971723	0.00115	0.00538874	yes	1.09059	0.5641	-0.951085	0.00155	0.00693731	yes	0.556088	0.5641	0.0206378	0.95125	0.972238	no
LOC109799795	NC_033809.1:4756551-4758917	49.8192	127.503	1.35576	5e-05	0.000340038	yes	49.8192	234.813	2.23674	5e-05	0.000340038	yes	49.8192	202.96	2.02642	5e-05	0.000340038	yes	127.503	234.813	0.880976	5e-05	0.000340038	yes	127.503	202.96	0.670663	0.00035	0.00193346	yes	234.813	202.96	-0.210312	0.2864	0.448299	no
LOC109801326	NC_033809.1:11685934-11687154	24.9651	66.4195	1.41169	5e-05	0.000340038	yes	24.9651	120.723	2.27372	5e-05	0.000340038	yes	24.9651	137.884	2.46547	5e-05	0.000340038	yes	66.4195	120.723	0.862024	5e-05	0.000340038	yes	66.4195	137.884	1.05377	5e-05	0.000340038	yes	120.723	137.884	0.19175	0.2878	0.449824	no
LOC109796743	NC_033806.1:25557861-25562055	15.0518	7.36372	-1.03143	5e-05	0.000340038	yes	15.0518	4.55706	-1.72377	5e-05	0.000340038	yes	15.0518	3.20544	-2.23135	5e-05	0.000340038	yes	7.36372	4.55706	-0.692331	0.0027	0.0110512	yes	7.36372	3.20544	-1.19991	5e-05	0.000340038	yes	4.55706	3.20544	-0.50758	0.04195	0.104951	no
LOC109800221	NC_033809.1:4974809-4981098	10.4129	3.72995	-1.48114	5e-05	0.000340038	yes	10.4129	2.30558	-2.17517	5e-05	0.000340038	yes	10.4129	2.01882	-2.36678	5e-05	0.000340038	yes	3.72995	2.30558	-0.694031	0.00345	0.0135659	yes	3.72995	2.01882	-0.885642	0.0003	0.00169136	yes	2.30558	2.01882	-0.191611	0.45085	0.613174	no
LOC109812635	NW_017984104.1:454509-479454	2.98126	1.60328	-0.894891	5e-05	0.000340038	yes	2.98126	1.0135	-1.55657	5e-05	0.000340038	yes	2.98126	0.775527	-1.94267	5e-05	0.000340038	yes	1.60328	1.0135	-0.661682	0.0078	0.0266792	yes	1.60328	0.775527	-1.04778	5e-05	0.000340038	yes	1.0135	0.775527	-0.386098	0.1414	0.269253	no
LOC109816162	NW_017984236.1:271579-284305	11.0327	18.8049	0.769331	0.0005	0.00262952	yes	11.0327	37.3052	1.7576	5e-05	0.000340038	yes	11.0327	50.8216	2.20366	5e-05	0.000340038	yes	18.8049	37.3052	0.988266	5e-05	0.000340038	yes	18.8049	50.8216	1.43433	5e-05	0.000340038	yes	37.3052	50.8216	0.446064	0.01585	0.0477794	yes
LOC109808237	NC_033814.1:38293772-38295864	138.029	87.4662	-0.658178	0.0003	0.00169136	yes	138.029	51.45	-1.42373	5e-05	0.000340038	yes	138.029	36.3285	-1.9258	5e-05	0.000340038	yes	87.4662	51.45	-0.765553	5e-05	0.000340038	yes	87.4662	36.3285	-1.26763	5e-05	0.000340038	yes	51.45	36.3285	-0.502072	0.0062	0.0220539	yes
LOC109817549	NW_017984309.1:19104-23063	35.2217	22.817	-0.626355	0.0011	0.00518825	yes	35.2217	13.5829	-1.37468	5e-05	0.000340038	yes	35.2217	12.0937	-1.54221	5e-05	0.000340038	yes	22.817	13.5829	-0.748322	0.0004	0.0021701	yes	22.817	12.0937	-0.915856	5e-05	0.000340038	yes	13.5829	12.0937	-0.167535	0.4114	0.576369	no
LOC109805199	NC_033812.1:4989458-4992682	4.78811	2.42754	-0.979961	5e-05	0.000340038	yes	4.78811	1.15414	-2.05264	5e-05	0.000340038	yes	4.78811	0.881473	-2.44147	5e-05	0.000340038	yes	2.42754	1.15414	-1.07268	0.0004	0.0021701	yes	2.42754	0.881473	-1.46151	5e-05	0.000340038	yes	1.15414	0.881473	-0.388827	0.2292	0.383789	no
LOC109809163	NC_033814.1:11939157-11944172	1.66827	2.66525	0.675913	0.00445	0.0167627	yes	1.66827	5.25889	1.6564	5e-05	0.000340038	yes	1.66827	6.14797	1.88175	5e-05	0.000340038	yes	2.66525	5.25889	0.980489	5e-05	0.000340038	yes	2.66525	6.14797	1.20584	5e-05	0.000340038	yes	5.25889	6.14797	0.225351	0.25285	0.410908	no
LOC109809345	NC_033814.1:40207224-40211176	32.2251	69.8388	1.11585	5e-05	0.000340038	yes	32.2251	106.615	1.72616	5e-05	0.000340038	yes	32.2251	118.102	1.87378	5e-05	0.000340038	yes	69.8388	106.615	0.610314	0.00075	0.00373202	yes	69.8388	118.102	0.757932	5e-05	0.000340038	yes	106.615	118.102	0.147617	0.4181	0.582713	no
LOC109787963	NW_017984478.1:130969-132727	7.13408	2.59464	-1.45919	5e-05	0.000340038	yes	7.13408	1.38704	-2.36272	5e-05	0.000340038	yes	7.13408	1.24698	-2.51629	5e-05	0.000340038	yes	2.59464	1.38704	-0.903524	0.00805	0.0273754	yes	2.59464	1.24698	-1.0571	0.00165	0.00731534	yes	1.38704	1.24698	-0.153573	0.6639	0.786435	no
LOC109819082	NW_017984424.1:192300-198234	132.531	263.59	0.991967	0.0001	0.000638728	yes	132.531	743.165	2.48735	5e-05	0.000340038	yes	132.531	1051.2	2.98763	5e-05	0.000340038	yes	263.59	743.165	1.49539	5e-05	0.000340038	yes	263.59	1051.2	1.99567	5e-05	0.000340038	yes	743.165	1051.2	0.50028	0.04405	0.10918	no
LOC109800984	NC_033809.1:21572472-21577321	6.54441	3.46851	-0.915949	0.00225	0.00949643	yes	6.54441	1.61658	-2.01732	5e-05	0.000340038	yes	6.54441	1.03508	-2.66052	5e-05	0.000340038	yes	3.46851	1.61658	-1.10137	0.0038	0.0146836	yes	3.46851	1.03508	-1.74457	5e-05	0.000340038	yes	1.61658	1.03508	-0.643198	0.1273	0.248921	no
LOC109800446	NC_033804.1:2695499-2701396	21.543	44.7686	1.05527	5e-05	0.000340038	yes	21.543	77.7987	1.85252	5e-05	0.000340038	yes	21.543	103.872	2.26951	5e-05	0.000340038	yes	44.7686	77.7987	0.797258	5e-05	0.000340038	yes	44.7686	103.872	1.21424	5e-05	0.000340038	yes	77.7987	103.872	0.416984	0.02295	0.0645455	no
LOC109812665	NW_017984104.1:567570-570460	101.669	67.6298	-0.588146	0.00135	0.0061756	yes	101.669	37.216	-1.44988	5e-05	0.000340038	yes	101.669	44.3223	-1.19777	5e-05	0.000340038	yes	67.6298	37.216	-0.861736	5e-05	0.000340038	yes	67.6298	44.3223	-0.609625	0.00115	0.00538874	yes	37.216	44.3223	0.252111	0.1779	0.319104	no
LOC109791128	NW_017984954.1:79693-83592	71.5161	136.43	0.931824	5e-05	0.000340038	yes	71.5161	210.647	1.55849	5e-05	0.000340038	yes	71.5161	264.436	1.88658	5e-05	0.000340038	yes	136.43	210.647	0.626666	0.0011	0.00518825	yes	136.43	264.436	0.954754	5e-05	0.000340038	yes	210.647	264.436	0.328088	0.08315	0.179654	no
LOC109809277	NC_033814.1:12041346-12043118	8.75828	4.3039	-1.025	0.00025	0.00144234	yes	8.75828	1.88665	-2.21482	5e-05	0.000340038	yes	8.75828	1.80014	-2.28254	5e-05	0.000340038	yes	4.3039	1.88665	-1.18982	0.00055	0.00285583	yes	4.3039	1.80014	-1.25754	0.0003	0.00169136	yes	1.88665	1.80014	-0.0677184	0.8495	0.911759	no
LOC109791254	NC_033805.1:32320027-32321363	55.6573	19.335	-1.52536	5e-05	0.000340038	yes	55.6573	10.1271	-2.45835	5e-05	0.000340038	yes	55.6573	7.3729	-2.91627	5e-05	0.000340038	yes	19.335	10.1271	-0.932993	5e-05	0.000340038	yes	19.335	7.3729	-1.39091	5e-05	0.000340038	yes	10.1271	7.3729	-0.457917	0.0506	0.121724	no
LOC109810301	NW_017984062.1:581321-583816	28.4896	119.72	2.07116	5e-05	0.000340038	yes	28.4896	229.621	3.01075	5e-05	0.000340038	yes	28.4896	269.042	3.23933	5e-05	0.000340038	yes	119.72	229.621	0.939588	5e-05	0.000340038	yes	119.72	269.042	1.16817	5e-05	0.000340038	yes	229.621	269.042	0.228578	0.2117	0.362104	no
LOC109813569	NW_017984131.1:391817-394562	39.8395	25.6937	-0.632785	0.0017	0.00750297	yes	39.8395	16.8432	-1.24203	5e-05	0.000340038	yes	39.8395	15.7598	-1.33795	5e-05	0.000340038	yes	25.6937	16.8432	-0.60925	0.00355	0.0138948	yes	25.6937	15.7598	-0.705167	0.00105	0.00498632	yes	16.8432	15.7598	-0.0959166	0.66065	0.784185	no
LOC109810170	NW_017984061.1:1075394-1087572	2.25203	1.07012	-1.07346	5e-05	0.000340038	yes	2.25203	0.505924	-2.15424	5e-05	0.000340038	yes	2.25203	0.439778	-2.35638	5e-05	0.000340038	yes	1.07012	0.505924	-1.08077	0.00015	0.00091698	yes	1.07012	0.439778	-1.28292	5e-05	0.000340038	yes	0.505924	0.439778	-0.202146	1	1	no
LOC109788907	NW_017984583.1:141639-145653	22.662	35.0175	0.627802	0.00105	0.00498632	yes	22.662	63.7799	1.49283	5e-05	0.000340038	yes	22.662	82.5732	1.8654	5e-05	0.000340038	yes	35.0175	63.7799	0.865025	5e-05	0.000340038	yes	35.0175	82.5732	1.2376	5e-05	0.000340038	yes	63.7799	82.5732	0.372572	0.04	0.10108	no
LOC109790351	NW_017984787.1:91302-95961	29.1801	18.5291	-0.655193	0.00025	0.00144234	yes	29.1801	10.9779	-1.41038	5e-05	0.000340038	yes	29.1801	8.16067	-1.83823	5e-05	0.000340038	yes	18.5291	10.9779	-0.755184	0.00015	0.00091698	yes	18.5291	8.16067	-1.18303	5e-05	0.000340038	yes	10.9779	8.16067	-0.427848	0.0404	0.101873	no
LOC109801441	NC_033809.1:3785090-3789509	6.0458	2.59602	-1.21964	5e-05	0.000340038	yes	6.0458	1.42094	-2.08909	5e-05	0.000340038	yes	6.0458	1.04973	-2.52592	5e-05	0.000340038	yes	2.59602	1.42094	-0.869455	0.0038	0.0146836	yes	2.59602	1.04973	-1.30628	0.00015	0.00091698	yes	1.42094	1.04973	-0.436827	0.1833	0.325962	no
LOC109792355	NW_017985357.1:10428-20240	8.82749	4.51489	-0.967312	5e-05	0.000340038	yes	8.82749	2.04723	-2.10833	5e-05	0.000340038	yes	8.82749	1.69382	-2.38172	5e-05	0.000340038	yes	4.51489	2.04723	-1.14102	5e-05	0.000340038	yes	4.51489	1.69382	-1.41441	5e-05	0.000340038	yes	2.04723	1.69382	-0.273394	0.361	0.527118	no
LOC109815189	NW_017984190.1:146734-151559	1.75378	5.80932	1.7279	5e-05	0.000340038	yes	1.75378	10.8751	2.63249	5e-05	0.000340038	yes	1.75378	14.149	3.01216	5e-05	0.000340038	yes	5.80932	10.8751	0.904588	0.0001	0.000638728	yes	5.80932	14.149	1.28426	5e-05	0.000340038	yes	10.8751	14.149	0.37967	0.07795	0.170904	no
LOC109797675	NC_033804.1:8422047-8423506	2.82774	6.56602	1.21537	5e-05	0.000340038	yes	2.82774	10.7054	1.92062	5e-05	0.000340038	yes	2.82774	14.7471	2.38271	5e-05	0.000340038	yes	6.56602	10.7054	0.705252	0.004	0.0153176	yes	6.56602	14.7471	1.16734	5e-05	0.000340038	yes	10.7054	14.7471	0.462091	0.0349	0.0905096	no
LOC109803444	NC_033811.1:12324558-12330263	1.40654	2.48583	0.82158	0.0023	0.00967611	yes	1.40654	5.4501	1.95413	5e-05	0.000340038	yes	1.40654	5.70983	2.0213	5e-05	0.000340038	yes	2.48583	5.4501	1.13255	5e-05	0.000340038	yes	2.48583	5.70983	1.19972	5e-05	0.000340038	yes	5.4501	5.70983	0.0671643	0.73935	0.838907	no
LOC109811156	NW_017984073.1:652780-654556	75.3496	9.53131	-2.98286	5e-05	0.000340038	yes	75.3496	3.6156	-4.3813	5e-05	0.000340038	yes	75.3496	2.92976	-4.68475	5e-05	0.000340038	yes	9.53131	3.6156	-1.39844	5e-05	0.000340038	yes	9.53131	2.92976	-1.70189	5e-05	0.000340038	yes	3.6156	2.92976	-0.303451	0.37965	0.545825	no
LOC109806440	NC_033813.1:3140933-3147796	80.8703	19.4007	-2.0595	5e-05	0.000340038	yes	80.8703	11.6814	-2.7914	5e-05	0.000340038	yes	80.8703	9.16943	-3.14071	5e-05	0.000340038	yes	19.4007	11.6814	-0.731897	0.0003	0.00169136	yes	19.4007	9.16943	-1.08121	5e-05	0.000340038	yes	11.6814	9.16943	-0.349309	0.0792	0.172923	no
LOC109801616	NC_033809.1:22358717-22359605	1.11933	2.92813	1.38734	0.0031	0.0123988	yes	1.11933	8.98864	3.00546	5e-05	0.000340038	yes	1.11933	9.07405	3.01911	5e-05	0.000340038	yes	2.92813	8.98864	1.61812	5e-05	0.000340038	yes	2.92813	9.07405	1.63177	5e-05	0.000340038	yes	8.98864	9.07405	0.0136438	0.9592	0.976465	no
LOC109807640	NC_033814.1:22643014-22650049	26.9542	48.9598	0.861088	5e-05	0.000340038	yes	26.9542	77.3922	1.52168	5e-05	0.000340038	yes	26.9542	92.2125	1.77445	5e-05	0.000340038	yes	48.9598	77.3922	0.660591	0.0003	0.00169136	yes	48.9598	92.2125	0.913366	5e-05	0.000340038	yes	77.3922	92.2125	0.252774	0.17365	0.313162	no
LOC109790322	NW_017984786.1:2233-4985	4.74945	2.52254	-0.91288	0.0033	0.0130699	yes	4.74945	1.40446	-1.75775	5e-05	0.000340038	yes	4.74945	1.03623	-2.19642	5e-05	0.000340038	yes	2.52254	1.40446	-0.844865	0.01475	0.0450825	yes	2.52254	1.03623	-1.28354	0.0015	0.00674701	yes	1.40446	1.03623	-0.438672	0.2535	0.411594	no
LOC109797150	NC_033806.1:29019743-29021616	18.0361	5.9041	-1.6111	5e-05	0.000340038	yes	18.0361	3.76187	-2.26137	5e-05	0.000340038	yes	18.0361	3.51219	-2.36045	5e-05	0.000340038	yes	5.9041	3.76187	-0.650269	0.0093	0.0308435	yes	5.9041	3.51219	-0.749349	0.00395	0.0151608	yes	3.76187	3.51219	-0.0990803	0.7035	0.814338	no
LOC109811616	NW_017984081.1:246241-250048	36.9856	65.1655	0.817144	5e-05	0.000340038	yes	36.9856	98.7809	1.41727	5e-05	0.000340038	yes	36.9856	101.418	1.45528	5e-05	0.000340038	yes	65.1655	98.7809	0.600124	0.00115	0.00538874	yes	65.1655	101.418	0.63814	0.00035	0.00193346	yes	98.7809	101.418	0.0380154	0.83425	0.901565	no
LOC109806555	NC_033813.1:834395-836489	11.5731	4.02806	-1.52261	5e-05	0.000340038	yes	11.5731	1.45136	-2.99529	5e-05	0.000340038	yes	11.5731	1.5269	-2.92209	5e-05	0.000340038	yes	4.02806	1.45136	-1.47268	5e-05	0.000340038	yes	4.02806	1.5269	-1.39948	5e-05	0.000340038	yes	1.45136	1.5269	0.0731962	0.81075	0.886464	no
LOC109811755	NW_017984085.1:252374-268849	5.15893	8.21201	0.670663	0.00085	0.00415676	yes	5.15893	15.7508	1.61028	5e-05	0.000340038	yes	5.15893	16.7191	1.69635	5e-05	0.000340038	yes	8.21201	15.7508	0.939617	5e-05	0.000340038	yes	8.21201	16.7191	1.02569	5e-05	0.000340038	yes	15.7508	16.7191	0.0860692	0.6369	0.766549	no
LOC109814514	NW_017984162.1:22097-24201	51.0398	103.952	1.02622	5e-05	0.000340038	yes	51.0398	159.837	1.64691	5e-05	0.000340038	yes	51.0398	163.145	1.67646	5e-05	0.000340038	yes	103.952	159.837	0.620682	0.00095	0.0045718	yes	103.952	163.145	0.650234	0.00035	0.00193346	yes	159.837	163.145	0.0295521	0.8767	0.929214	no
LOC109805556	NC_033813.1:3006770-3008827	14.0258	3.04761	-2.20233	5e-05	0.000340038	yes	14.0258	1.14875	-3.60994	5e-05	0.000340038	yes	14.0258	0.633838	-4.46782	5e-05	0.000340038	yes	3.04761	1.14875	-1.40761	5e-05	0.000340038	yes	3.04761	0.633838	-2.26549	5e-05	0.000340038	yes	1.14875	0.633838	-0.857883	0.0287	0.0772926	no
LOC109814389	NW_017984158.1:270256-273878	2.32723	1.19669	-0.959568	0.0001	0.000638728	yes	2.32723	0.565359	-2.04137	5e-05	0.000340038	yes	2.32723	0.18357	-3.66421	5e-05	0.000340038	yes	1.19669	0.565359	-1.0818	0.0006	0.00307972	yes	1.19669	0.18357	-2.70464	5e-05	0.000340038	yes	0.565359	0.18357	-1.62283	0.00045	0.00240191	yes
LOC114915750	NC_033805.1:35710881-35712422	2.84605	6.06677	1.09196	0.00025	0.00144234	yes	2.84605	9.26128	1.70225	5e-05	0.000340038	yes	2.84605	9.18756	1.69072	5e-05	0.000340038	yes	6.06677	9.26128	0.610284	0.0082	0.0277976	yes	6.06677	9.18756	0.598755	0.009	0.0300047	yes	9.26128	9.18756	-0.0115288	0.955	0.974152	no
LOC109816107	NW_017984234.1:84106-85307	0.351329	2.66264	2.92196	5e-05	0.000340038	yes	0.351329	6.96242	4.3087	5e-05	0.000340038	yes	0.351329	7.41571	4.39969	5e-05	0.000340038	yes	2.66264	6.96242	1.38673	5e-05	0.000340038	yes	2.66264	7.41571	1.47773	5e-05	0.000340038	yes	6.96242	7.41571	0.0909946	0.7126	0.820466	no
LOC109807698	NC_033814.1:47373696-47383499	28.1746	44.7533	0.667601	0.0004	0.0021701	yes	28.1746	67.9413	1.26989	5e-05	0.000340038	yes	28.1746	80.3576	1.51204	5e-05	0.000340038	yes	44.7533	67.9413	0.602293	0.0013	0.00598189	yes	44.7533	80.3576	0.844439	5e-05	0.000340038	yes	67.9413	80.3576	0.242146	0.1772	0.318169	no
LOC109801588	NC_033809.1:8254353-8256341	15.0194	3.36214	-2.15938	5e-05	0.000340038	yes	15.0194	1.88588	-2.99352	5e-05	0.000340038	yes	15.0194	1.93699	-2.95494	5e-05	0.000340038	yes	3.36214	1.88588	-0.834144	0.00225	0.00949643	yes	3.36214	1.93699	-0.795567	0.0027	0.0110512	yes	1.88588	1.93699	0.0385776	0.8867	0.935003	no
LOC109808527	NC_033814.1:42333854-42335974	22.4217	11.2743	-0.991849	5e-05	0.000340038	yes	22.4217	6.87714	-1.70501	5e-05	0.000340038	yes	22.4217	5.74933	-1.96343	5e-05	0.000340038	yes	11.2743	6.87714	-0.713164	0.00345	0.0135659	yes	11.2743	5.74933	-0.971578	0.0003	0.00169136	yes	6.87714	5.74933	-0.258414	0.32735	0.492514	no
LOC109796319	NC_033806.1:13209492-13214946	23.827	6.97721	-1.77188	5e-05	0.000340038	yes	23.827	4.03117	-2.56333	5e-05	0.000340038	yes	23.827	4.10284	-2.5379	5e-05	0.000340038	yes	6.97721	4.03117	-0.791452	0.0001	0.000638728	yes	6.97721	4.10284	-0.766026	0.00025	0.00144234	yes	4.03117	4.10284	0.0254253	0.90325	0.94501	no
LOC109809101	NC_033814.1:46192684-46196842	0.85736	2.83168	1.72369	5e-05	0.000340038	yes	0.85736	9.81618	3.51719	5e-05	0.000340038	yes	0.85736	8.13234	3.2457	5e-05	0.000340038	yes	2.83168	9.81618	1.7935	5e-05	0.000340038	yes	2.83168	8.13234	1.52201	5e-05	0.000340038	yes	9.81618	8.13234	-0.271491	0.2548	0.412967	no
LOC109811179	NW_017984073.1:115185-115928	31.3578	11.9907	-1.38691	5e-05	0.000340038	yes	31.3578	7.45179	-2.07316	5e-05	0.000340038	yes	31.3578	5.50822	-2.50916	5e-05	0.000340038	yes	11.9907	7.45179	-0.686256	0.0108	0.0349107	yes	11.9907	5.50822	-1.12226	0.00015	0.00091698	yes	7.45179	5.50822	-0.436	0.13285	0.256932	no
LOC109818063	NW_017984341.1:65884-66551	43.2358	24.9105	-0.795476	0.0002	0.00118501	yes	43.2358	14.9474	-1.53233	5e-05	0.000340038	yes	43.2358	15.916	-1.44175	5e-05	0.000340038	yes	24.9105	14.9474	-0.736858	0.00175	0.00769209	yes	24.9105	15.916	-0.646276	0.0067	0.0235143	yes	14.9474	15.916	0.0905827	0.71735	0.823661	no
LOC109805074	NC_033812.1:7302248-7304421	316.325	1480.41	2.22651	5e-05	0.000340038	yes	316.325	2448.89	2.95265	5e-05	0.000340038	yes	316.325	2758.86	3.12459	5e-05	0.000340038	yes	1480.41	2448.89	0.726132	0.0036	0.0140544	yes	1480.41	2758.86	0.898078	0.0007	0.00351529	yes	2448.89	2758.86	0.171946	0.5066	0.662425	no
LOC109799362	NC_033808.1:1953106-1954398	10.0533	1.27765	-2.9761	5e-05	0.000340038	yes	10.0533	0.0979584	-6.68128	0.01535	0.0465463	yes	10.0533	0	#NAME?	5e-05	0.000340038	yes	1.27765	0.0979584	-3.70518	0.0154	0.0466737	yes	1.27765	0	#NAME?	5e-05	0.000340038	yes	0.0979584	0	#NAME?	1	1	no
LOC109798473	NC_033807.1:10507839-10511424	15.5493	2.39232	-2.70037	5e-05	0.000340038	yes	15.5493	1.25337	-3.63297	5e-05	0.000340038	yes	15.5493	1.10088	-3.82012	5e-05	0.000340038	yes	2.39232	1.25337	-0.9326	0.00065	0.0032981	yes	2.39232	1.10088	-1.11975	0.0001	0.000638728	yes	1.25337	1.10088	-0.187152	0.48785	0.646195	no
LOC109812355	NW_017984097.1:564030-569408	8.73197	2.16527	-2.01176	5e-05	0.000340038	yes	8.73197	1.16015	-2.91199	5e-05	0.000340038	yes	8.73197	0.741082	-3.5586	5e-05	0.000340038	yes	2.16527	1.16015	-0.900237	0.00325	0.0129033	yes	2.16527	0.741082	-1.54685	5e-05	0.000340038	yes	1.16015	0.741082	-0.646608	0.05505	0.13001	no
LOC109807952	NC_033814.1:33530405-33542692	6.01259	9.11692	0.60056	0.00205	0.00878256	yes	6.01259	14.6931	1.28908	5e-05	0.000340038	yes	6.01259	14.8063	1.30015	5e-05	0.000340038	yes	9.11692	14.6931	0.68852	0.0002	0.00118501	yes	9.11692	14.8063	0.699593	0.0001	0.000638728	yes	14.6931	14.8063	0.0110723	0.95115	0.972195	no
LOC109795372	NC_033805.1:6223899-6224838	9.77429	1.83425	-2.4138	5e-05	0.000340038	yes	9.77429	0.846231	-3.52987	5e-05	0.000340038	yes	9.77429	0.445478	-4.45557	5e-05	0.000340038	yes	1.83425	0.846231	-1.11607	0.01455	0.0445804	yes	1.83425	0.445478	-2.04177	0.002	0.00860545	yes	0.846231	0.445478	-0.925698	0.09835	0.204585	no
LOC109809161	NC_033814.1:46421208-46427466	3.04696	1.10036	-1.4694	5e-05	0.000340038	yes	3.04696	0.457603	-2.7352	5e-05	0.000340038	yes	3.04696	0.392444	-2.95681	5e-05	0.000340038	yes	1.10036	0.457603	-1.2658	0.00065	0.0032981	yes	1.10036	0.392444	-1.48741	0.0004	0.0021701	yes	0.457603	0.392444	-0.221611	1	1	no
LOC109798145	NC_033806.1:15019396-15029311	1.90188	4.70941	1.30812	5e-05	0.000340038	yes	1.90188	7.24105	1.92877	5e-05	0.000340038	yes	1.90188	10.612	2.4802	5e-05	0.000340038	yes	4.70941	7.24105	0.620654	0.00285	0.0115574	yes	4.70941	10.612	1.17208	5e-05	0.000340038	yes	7.24105	10.612	0.551425	0.0078	0.0266792	yes
LOC109806800	NC_033814.1:43854568-43855439	29.7374	73.3481	1.30248	5e-05	0.000340038	yes	29.7374	123.574	2.05502	5e-05	0.000340038	yes	29.7374	182.86	2.62039	5e-05	0.000340038	yes	73.3481	123.574	0.752539	5e-05	0.000340038	yes	73.3481	182.86	1.31791	5e-05	0.000340038	yes	123.574	182.86	0.565368	0.00255	0.0105351	yes
LOC109811044	NW_017984071.1:899917-900749	43.2493	14.6059	-1.56613	5e-05	0.000340038	yes	43.2493	4.66212	-3.21362	5e-05	0.000340038	yes	43.2493	3.61051	-3.5824	5e-05	0.000340038	yes	14.6059	4.66212	-1.64749	5e-05	0.000340038	yes	14.6059	3.61051	-2.01627	5e-05	0.000340038	yes	4.66212	3.61051	-0.368784	0.23435	0.389929	no
LOC109814760	NW_017984172.1:60857-63932	4.44848	1.6949	-1.39211	5e-05	0.000340038	yes	4.44848	0.935603	-2.24934	5e-05	0.000340038	yes	4.44848	0.49225	-3.17585	5e-05	0.000340038	yes	1.6949	0.935603	-0.857235	0.0096	0.0316789	yes	1.6949	0.49225	-1.78374	5e-05	0.000340038	yes	0.935603	0.49225	-0.926504	0.0208	0.059601	no
LOC109806553	NC_033813.1:3359974-3361083	5.74711	2.81462	-1.02989	0.00065	0.0032981	yes	5.74711	1.45333	-1.98347	5e-05	0.000340038	yes	5.74711	1.11607	-2.3644	5e-05	0.000340038	yes	2.81462	1.45333	-0.953577	0.0096	0.0316789	yes	2.81462	1.11607	-1.33451	0.00065	0.0032981	yes	1.45333	1.11607	-0.380935	0.3308	0.496031	no
LOC109791265	NW_017984990.1:77486-79971	29.2311	5.0616	-2.52984	5e-05	0.000340038	yes	29.2311	2.76971	-3.3997	5e-05	0.000340038	yes	29.2311	1.62976	-4.16477	5e-05	0.000340038	yes	5.0616	2.76971	-0.869857	0.00565	0.0204234	yes	5.0616	1.62976	-1.63493	0.0001	0.000638728	yes	2.76971	1.62976	-0.765074	0.036	0.0927551	no
LOC109816002	NW_017984229.1:91942-95016	5.41546	1.73469	-1.64241	5e-05	0.000340038	yes	5.41546	0.868936	-2.63976	5e-05	0.000340038	yes	5.41546	0.706565	-2.93819	5e-05	0.000340038	yes	1.73469	0.868936	-0.997354	0.00335	0.0132375	yes	1.73469	0.706565	-1.29578	5e-05	0.000340038	yes	0.868936	0.706565	-0.298429	0.3969	0.562548	no
LOC109803872	NC_033804.1:6105673-6106209	79.3589	47.2691	-0.747495	0.00025	0.00144234	yes	79.3589	30.9703	-1.35751	5e-05	0.000340038	yes	79.3589	29.5649	-1.4245	5e-05	0.000340038	yes	47.2691	30.9703	-0.610013	0.0045	0.0169147	yes	47.2691	29.5649	-0.677009	0.0022	0.00931962	yes	30.9703	29.5649	-0.0669959	0.76585	0.85708	no
LOC114916481	NC_033814.1:41668357-41670010	2.14273	4.20022	0.971014	0.001	0.00477927	yes	2.14273	7.08131	1.72457	5e-05	0.000340038	yes	2.14273	7.24329	1.75719	5e-05	0.000340038	yes	4.20022	7.08131	0.753553	0.00145	0.00655404	yes	4.20022	7.24329	0.786181	0.00105	0.00498632	yes	7.08131	7.24329	0.032628	0.87845	0.930152	no
LOC109804772	NC_033812.1:8616458-8620369	5.1586	8.09062	0.649269	0.0092	0.0305594	yes	5.1586	15.8645	1.62075	5e-05	0.000340038	yes	5.1586	17.8138	1.78794	5e-05	0.000340038	yes	8.09062	15.8645	0.971482	5e-05	0.000340038	yes	8.09062	17.8138	1.13867	5e-05	0.000340038	yes	15.8645	17.8138	0.167187	0.4151	0.579751	no
LOC109805591	NC_033805.1:12831135-12833978	4.75814	1.88131	-1.33866	5e-05	0.000340038	yes	4.75814	0.922093	-2.36741	5e-05	0.000340038	yes	4.75814	0.56179	-3.0823	5e-05	0.000340038	yes	1.88131	0.922093	-1.02875	0.0028	0.0113877	yes	1.88131	0.56179	-1.74364	0.00015	0.00091698	yes	0.922093	0.56179	-0.714881	0.06345	0.145439	no
LOC109792487	NW_017985425.1:43626-48480	5.69131	3.22433	-0.81976	0.0043	0.0162972	yes	5.69131	1.5141	-1.9103	5e-05	0.000340038	yes	5.69131	0.872485	-2.70556	5e-05	0.000340038	yes	3.22433	1.5141	-1.09054	0.00195	0.00843147	yes	3.22433	0.872485	-1.8858	0.00015	0.00091698	yes	1.5141	0.872485	-0.795255	0.0537	0.12751	no
LOC109814378	NC_033805.1:29279646-29288296	13.1304	25.7383	0.971011	5e-05	0.000340038	yes	13.1304	42.2589	1.68635	5e-05	0.000340038	yes	13.1304	54.3894	2.05042	5e-05	0.000340038	yes	25.7383	42.2589	0.715338	0.00015	0.00091698	yes	25.7383	54.3894	1.07941	5e-05	0.000340038	yes	42.2589	54.3894	0.36407	0.04435	0.109766	no
LOC109817485	NC_033805.1:32338555-32339838	53.3433	195.445	1.87339	5e-05	0.000340038	yes	53.3433	345.984	2.69733	5e-05	0.000340038	yes	53.3433	463.979	3.12068	5e-05	0.000340038	yes	195.445	345.984	0.823941	5e-05	0.000340038	yes	195.445	463.979	1.24729	5e-05	0.000340038	yes	345.984	463.979	0.423353	0.0265	0.0724984	no
LOC109805762	NC_033813.1:14651675-14653915	334.404	135.502	-1.30328	5e-05	0.000340038	yes	334.404	73.0264	-2.1951	5e-05	0.000340038	yes	334.404	55.8181	-2.58279	5e-05	0.000340038	yes	135.502	73.0264	-0.891825	5e-05	0.000340038	yes	135.502	55.8181	-1.27951	5e-05	0.000340038	yes	73.0264	55.8181	-0.387685	0.03375	0.0881198	no
LOC109800219	NC_033804.1:8331552-8332745	40.8498	192.04	2.23301	5e-05	0.000340038	yes	40.8498	116.793	1.51555	5e-05	0.000340038	yes	40.8498	113.542	1.47482	5e-05	0.000340038	yes	192.04	116.793	-0.71746	0.0001	0.000638728	yes	192.04	113.542	-0.758189	5e-05	0.000340038	yes	116.793	113.542	-0.0407296	0.82655	0.896698	no
LOC109793021	NW_017985754.1:19900-20691	20.5433	46.4519	1.17707	5e-05	0.000340038	yes	20.5433	85.8009	2.06232	5e-05	0.000340038	yes	20.5433	79.1468	1.94586	5e-05	0.000340038	yes	46.4519	85.8009	0.885256	5e-05	0.000340038	yes	46.4519	79.1468	0.768794	5e-05	0.000340038	yes	85.8009	79.1468	-0.116462	0.52715	0.679482	no
LOC109805733	NC_033813.1:2138394-2143036	171.674	100.411	-0.773748	5e-05	0.000340038	yes	171.674	54.9547	-1.64335	5e-05	0.000340038	yes	171.674	45.6456	-1.91112	5e-05	0.000340038	yes	100.411	54.9547	-0.869605	5e-05	0.000340038	yes	100.411	45.6456	-1.13737	5e-05	0.000340038	yes	54.9547	45.6456	-0.267769	0.14475	0.273955	no
LOC109806402	NC_033813.1:7355807-7356685	26.2022	5.12919	-2.35289	5e-05	0.000340038	yes	26.2022	2.01151	-3.70334	5e-05	0.000340038	yes	26.2022	0.972975	-4.75114	5e-05	0.000340038	yes	5.12919	2.01151	-1.35045	0.0006	0.00307972	yes	5.12919	0.972975	-2.39826	5e-05	0.000340038	yes	2.01151	0.972975	-1.04781	0.01755	0.0519294	no
LOC109801248	NC_033809.1:23458051-23459284	7.67252	32.1947	2.06905	5e-05	0.000340038	yes	7.67252	54.9753	2.84101	5e-05	0.000340038	yes	7.67252	74.9714	3.28857	5e-05	0.000340038	yes	32.1947	54.9753	0.771958	5e-05	0.000340038	yes	32.1947	74.9714	1.21952	5e-05	0.000340038	yes	54.9753	74.9714	0.447557	0.0132	0.0411769	yes
LOC109801723	NC_033810.1:16389955-16391975	36.2492	9.46527	-1.93724	5e-05	0.000340038	yes	36.2492	1.20584	-4.90984	5e-05	0.000340038	yes	36.2492	0.672517	-5.75224	5e-05	0.000340038	yes	9.46527	1.20584	-2.9726	5e-05	0.000340038	yes	9.46527	0.672517	-3.815	5e-05	0.000340038	yes	1.20584	0.672517	-0.842397	0.0432	0.107493	no
LOC109802529	NC_033810.1:18830617-18832021	27.1063	6.78455	-1.99831	5e-05	0.000340038	yes	27.1063	2.13776	-3.66446	5e-05	0.000340038	yes	27.1063	2.49376	-3.44223	5e-05	0.000340038	yes	6.78455	2.13776	-1.66615	5e-05	0.000340038	yes	6.78455	2.49376	-1.44393	5e-05	0.000340038	yes	2.13776	2.49376	0.222225	0.47305	0.63292	no
LOC109793504	NW_017986171.1:20701-24879	3.8736	1.37178	-1.49763	0.0001	0.000638728	yes	3.8736	0.566698	-2.77302	5e-05	0.000340038	yes	3.8736	0.422988	-3.19499	5e-05	0.000340038	yes	1.37178	0.566698	-1.27539	0.00195	0.00843147	yes	1.37178	0.422988	-1.69736	0.00035	0.00193346	yes	0.566698	0.422988	-0.421963	1	1	no
LOC109815987	NC_033805.1:28595242-28602894	12.2561	3.0797	-1.99263	5e-05	0.000340038	yes	12.2561	1.73394	-2.82137	5e-05	0.000340038	yes	12.2561	1.49141	-3.03875	5e-05	0.000340038	yes	3.0797	1.73394	-0.82874	0.0028	0.0113877	yes	3.0797	1.49141	-1.04611	0.0003	0.00169136	yes	1.73394	1.49141	-0.217374	0.44915	0.611671	no
LOC109812996	NW_017984114.1:34468-61193	16.5563	27.0747	0.709567	5e-05	0.000340038	yes	16.5563	42.2187	1.3505	5e-05	0.000340038	yes	16.5563	43.8684	1.4058	5e-05	0.000340038	yes	27.0747	42.2187	0.640934	0.00075	0.00373202	yes	27.0747	43.8684	0.696236	0.0002	0.00118501	yes	42.2187	43.8684	0.0553016	0.7699	0.859726	no
LOC109811739	NW_017984084.1:794332-798441	39.5739	77.1508	0.963131	5e-05	0.000340038	yes	39.5739	117.348	1.56818	5e-05	0.000340038	yes	39.5739	122.128	1.62577	5e-05	0.000340038	yes	77.1508	117.348	0.605045	0.0024	0.0100263	yes	77.1508	122.128	0.662637	0.00055	0.00285583	yes	117.348	122.128	0.057592	0.7676	0.858237	no
LOC114916353	NC_033813.1:18026541-18046728	15.6825	5.85951	-1.42031	5e-05	0.000340038	yes	15.6825	2.28549	-2.77858	5e-05	0.000340038	yes	15.6825	1.71347	-3.19416	5e-05	0.000340038	yes	5.85951	2.28549	-1.35827	0.0001	0.000638728	yes	5.85951	1.71347	-1.77386	5e-05	0.000340038	yes	2.28549	1.71347	-0.415582	0.2689	0.429087	no
LOC109801088	NC_033809.1:5430692-5433903	15.8621	28.0645	0.823163	5e-05	0.000340038	yes	15.8621	44.3107	1.48207	5e-05	0.000340038	yes	15.8621	54.4803	1.78015	5e-05	0.000340038	yes	28.0645	44.3107	0.658906	0.0005	0.00262952	yes	28.0645	54.4803	0.956986	5e-05	0.000340038	yes	44.3107	54.4803	0.298079	0.10575	0.216264	no
LOC109817112	NW_017984284.1:142754-143688	6.95903	3.5183	-0.984008	0.0019	0.00824691	yes	6.95903	1.52868	-2.1866	5e-05	0.000340038	yes	6.95903	1.102	-2.65876	5e-05	0.000340038	yes	3.5183	1.52868	-1.20259	0.00475	0.0176849	yes	3.5183	1.102	-1.67475	0.00035	0.00193346	yes	1.52868	1.102	-0.472162	0.2889	0.451098	no
LOC109818523	NW_017984374.1:214598-216284	10.9499	2.1333	-2.35976	5e-05	0.000340038	yes	10.9499	1.09015	-3.32831	5e-05	0.000340038	yes	10.9499	0.642242	-4.09165	5e-05	0.000340038	yes	2.1333	1.09015	-0.968556	0.00365	0.0142141	yes	2.1333	0.642242	-1.7319	5e-05	0.000340038	yes	1.09015	0.642242	-0.76334	0.04745	0.115718	no
LOC109792729	NW_017985556.1:36571-37236	18.4756	9.15795	-1.01252	0.00035	0.00193346	yes	18.4756	5.35319	-1.78715	5e-05	0.000340038	yes	18.4756	3.4363	-2.4267	5e-05	0.000340038	yes	9.15795	5.35319	-0.774626	0.0157	0.0474053	yes	9.15795	3.4363	-1.41417	5e-05	0.000340038	yes	5.35319	3.4363	-0.639545	0.0676	0.152927	no
LOC109791818	NC_033804.1:962889-971390	9.14946	18.0045	0.976603	0.00015	0.00091698	yes	9.14946	38.9038	2.08815	5e-05	0.000340038	yes	9.14946	29.0247	1.66553	5e-05	0.000340038	yes	18.0045	38.9038	1.11155	5e-05	0.000340038	yes	18.0045	29.0247	0.688922	0.00235	0.00985605	yes	38.9038	29.0247	-0.422627	0.0554	0.130657	no
LOC109812161	NW_017984093.1:569444-570494	1.76188	5.58981	1.66568	5e-05	0.000340038	yes	1.76188	8.63015	2.29227	5e-05	0.000340038	yes	1.76188	10.3516	2.55466	5e-05	0.000340038	yes	5.58981	8.63015	0.626587	0.012	0.0380738	yes	5.58981	10.3516	0.888975	0.00055	0.00285583	yes	8.63015	10.3516	0.262389	0.26125	0.420076	no
LOC109809775	NC_033814.1:47695500-47698516	11.5274	6.00318	-0.941264	0.0001	0.000638728	yes	11.5274	2.65168	-2.12008	5e-05	0.000340038	yes	11.5274	1.78835	-2.68836	5e-05	0.000340038	yes	6.00318	2.65168	-1.17882	5e-05	0.000340038	yes	6.00318	1.78835	-1.7471	5e-05	0.000340038	yes	2.65168	1.78835	-0.568278	0.05595	0.131692	no
LOC109793738	NW_017986500.1:17812-18422	71.099	13.9246	-2.35219	5e-05	0.000340038	yes	71.099	8.42159	-3.07766	5e-05	0.000340038	yes	71.099	6.10201	-3.54247	5e-05	0.000340038	yes	13.9246	8.42159	-0.725475	0.01125	0.0360867	yes	13.9246	6.10201	-1.19028	0.0002	0.00118501	yes	8.42159	6.10201	-0.464808	0.14265	0.270995	no
LOC109802026	NC_033810.1:16372122-16377992	8.10631	2.71153	-1.57994	5e-05	0.000340038	yes	8.10631	1.46794	-2.46525	5e-05	0.000340038	yes	8.10631	1.16627	-2.79715	5e-05	0.000340038	yes	2.71153	1.46794	-0.885313	0.00135	0.0061756	yes	2.71153	1.16627	-1.21721	0.0001	0.000638728	yes	1.46794	1.16627	-0.331896	0.2544	0.412541	no
LOC109790061	NC_033805.1:5410598-5417871	2.97647	1.29234	-1.20362	5e-05	0.000340038	yes	2.97647	0.468954	-2.66608	5e-05	0.000340038	yes	2.97647	0.564615	-2.39826	5e-05	0.000340038	yes	1.29234	0.468954	-1.46247	0.0002	0.00118501	yes	1.29234	0.564615	-1.19465	0.0007	0.00351529	yes	0.468954	0.564615	0.267821	0.4544	0.616365	no
LOC109794509	NW_017990338.1:5-842	300.836	148.425	-1.01924	5e-05	0.000340038	yes	300.836	75.9525	-1.98581	5e-05	0.000340038	yes	300.836	64.0781	-2.23107	5e-05	0.000340038	yes	148.425	75.9525	-0.966569	5e-05	0.000340038	yes	148.425	64.0781	-1.21184	5e-05	0.000340038	yes	75.9525	64.0781	-0.245266	0.1905	0.335363	no
LOC109813888	NW_017984142.1:206443-208211	6.57771	1.07932	-2.60746	5e-05	0.000340038	yes	6.57771	0.413434	-3.99186	5e-05	0.000340038	yes	6.57771	0.127547	-5.68848	0.00355	0.0138948	yes	1.07932	0.413434	-1.38439	0.00685	0.0239447	yes	1.07932	0.127547	-3.08102	0.0089	0.0297364	yes	0.413434	0.127547	-1.69663	1	1	no
LOC109808116	NC_033814.1:42124486-42128610	75.2804	36.5199	-1.04359	5e-05	0.000340038	yes	75.2804	19.2973	-1.96388	5e-05	0.000340038	yes	75.2804	18.4495	-2.02869	5e-05	0.000340038	yes	36.5199	19.2973	-0.920287	5e-05	0.000340038	yes	36.5199	18.4495	-0.985101	5e-05	0.000340038	yes	19.2973	18.4495	-0.0648147	0.72485	0.828855	no
LOC109811162	NC_033804.1:9803728-9804409	46.2948	26.7544	-0.791077	0.0001	0.000638728	yes	46.2948	17.3489	-1.41601	5e-05	0.000340038	yes	46.2948	30.3904	-0.607237	0.00405	0.0154762	yes	26.7544	17.3489	-0.624934	0.00675	0.0236635	yes	26.7544	30.3904	0.18384	0.38535	0.551457	no	17.3489	30.3904	0.808774	0.0007	0.00351529	yes
LOC109798307	NC_033807.1:10476447-10478180	7.0543	0.959233	-2.87855	5e-05	0.000340038	yes	7.0543	1.91079	-1.88433	5e-05	0.000340038	yes	7.0543	0.889065	-2.98814	5e-05	0.000340038	yes	0.959233	1.91079	0.994218	0.01135	0.0363588	yes	0.959233	0.889065	-0.109592	0.77955	0.866097	no	1.91079	0.889065	-1.10381	0.00285	0.0115574	yes
LOC109804315	NC_033811.1:10790063-10794957	4.71451	0.638644	-2.88403	5e-05	0.000340038	yes	4.71451	2.23973	-1.07378	0.0002	0.00118501	yes	4.71451	0.817874	-2.52716	5e-05	0.000340038	yes	0.638644	2.23973	1.81024	5e-05	0.000340038	yes	0.638644	0.817874	0.356868	0.3093	0.473357	no	2.23973	0.817874	-1.45337	5e-05	0.000340038	yes
LOC109801924	NC_033810.1:3869287-3874892	8.81332	2.64144	-1.73836	5e-05	0.000340038	yes	8.81332	4.1577	-1.0839	5e-05	0.000340038	yes	8.81332	1.87407	-2.23351	5e-05	0.000340038	yes	2.64144	4.1577	0.654462	0.0048	0.0178297	yes	2.64144	1.87407	-0.495147	0.03915	0.0993365	no	4.1577	1.87407	-1.14961	5e-05	0.000340038	yes
LOC109817491	NW_017984307.1:24146-28892	0.487044	1.36232	1.48394	5e-05	0.000340038	yes	0.487044	2.0477	2.07188	5e-05	0.000340038	yes	0.487044	1.33738	1.45729	5e-05	0.000340038	yes	1.36232	2.0477	0.587933	0.015	0.0456882	yes	1.36232	1.33738	-0.0266557	0.91345	0.950879	no	2.0477	1.33738	-0.614588	0.0136	0.0422102	yes
LOC109807856	NC_033814.1:5467060-5467924	5.74384	1.65028	-1.7993	5e-05	0.000340038	yes	5.74384	0.598642	-3.26225	5e-05	0.000340038	yes	5.74384	1.7854	-1.68577	5e-05	0.000340038	yes	1.65028	0.598642	-1.46295	0.0089	0.0297364	yes	1.65028	1.7854	0.113534	0.77445	0.862654	no	0.598642	1.7854	1.57648	0.00555	0.0201221	yes
LOC109806694	NC_033813.1:16560308-16564079	0.605955	2.28211	1.91309	5e-05	0.000340038	yes	0.605955	5.42873	3.16333	5e-05	0.000340038	yes	0.605955	2.7991	2.20768	5e-05	0.000340038	yes	2.28211	5.42873	1.25024	5e-05	0.000340038	yes	2.28211	2.7991	0.294594	0.2727	0.433205	no	5.42873	2.7991	-0.955649	0.0001	0.000638728	yes
LOC109801536	NC_033809.1:2511490-2515676	6.36548	2.70471	-1.23479	5e-05	0.000340038	yes	6.36548	1.47812	-2.10651	5e-05	0.000340038	yes	6.36548	2.79131	-1.18933	5e-05	0.000340038	yes	2.70471	1.47812	-0.871712	0.004	0.0153176	yes	2.70471	2.79131	0.0454637	0.8659	0.92247	no	1.47812	2.79131	0.917176	0.00385	0.0148426	yes
LOC109799126	NC_033807.1:5926739-5928645	32.6032	8.1411	-2.00172	5e-05	0.000340038	yes	32.6032	16.8007	-0.956496	5e-05	0.000340038	yes	32.6032	5.98537	-2.4455	5e-05	0.000340038	yes	8.1411	16.8007	1.04522	5e-05	0.000340038	yes	8.1411	5.98537	-0.443784	0.0603	0.139771	no	16.8007	5.98537	-1.489	5e-05	0.000340038	yes
LOC109804254	NC_033811.1:15260859-15262840	416.527	67.3242	-2.62921	5e-05	0.000340038	yes	416.527	32.4831	-3.68065	5e-05	0.000340038	yes	416.527	52.7887	-2.98011	5e-05	0.000340038	yes	67.3242	32.4831	-1.05143	5e-05	0.000340038	yes	67.3242	52.7887	-0.350897	0.06335	0.145272	no	32.4831	52.7887	0.700537	0.0001	0.000638728	yes
LOC109811270	NW_017984076.1:326333-327173	23.6223	6.29388	-1.90813	5e-05	0.000340038	yes	23.6223	11.1013	-1.08942	5e-05	0.000340038	yes	23.6223	4.41603	-2.41933	5e-05	0.000340038	yes	6.29388	11.1013	0.818709	0.0024	0.0100263	yes	6.29388	4.41603	-0.511198	0.1015	0.209643	no	11.1013	4.41603	-1.32991	5e-05	0.000340038	yes
LOC109807262	NC_033805.1:11813774-11814538	29.5195	17.3444	-0.767196	0.00125	0.005782	yes	29.5195	10.7134	-1.46225	5e-05	0.000340038	yes	29.5195	16.3745	-0.850218	0.0001	0.000638728	yes	17.3444	10.7134	-0.695053	0.0057	0.0205731	yes	17.3444	16.3745	-0.0830218	0.73085	0.833295	no	10.7134	16.3745	0.612031	0.01355	0.0420795	yes
LOC109812314	NW_017984095.1:10579-15455	7.25645	33.7734	2.21855	5e-05	0.000340038	yes	7.25645	50.9265	2.81108	5e-05	0.000340038	yes	7.25645	22.9523	1.66131	5e-05	0.000340038	yes	33.7734	50.9265	0.592528	0.00145	0.00655404	yes	33.7734	22.9523	-0.557247	0.0035	0.0137317	yes	50.9265	22.9523	-1.14978	5e-05	0.000340038	yes
LOC109788344	NW_017984518.1:21917-23682	27.9397	3.29134	-3.08557	5e-05	0.000340038	yes	27.9397	6.10274	-2.19479	5e-05	0.000340038	yes	27.9397	2.96885	-3.23434	5e-05	0.000340038	yes	3.29134	6.10274	0.890785	0.0015	0.00674701	yes	3.29134	2.96885	-0.148769	0.6098	0.745954	no	6.10274	2.96885	-1.03955	0.00035	0.00193346	yes
LOC109811467	NW_017984078.1:848738-852402	11.279	2.71665	-2.05374	5e-05	0.000340038	yes	11.279	4.26878	-1.40174	5e-05	0.000340038	yes	11.279	2.60407	-2.1148	5e-05	0.000340038	yes	2.71665	4.26878	0.651998	0.0121	0.0383392	yes	2.71665	2.60407	-0.0610608	0.8175	0.890779	no	4.26878	2.60407	-0.713059	0.00445	0.0167627	yes
LOC109798801	NC_033807.1:2013726-2015208	29.7329	15.0428	-0.982986	5e-05	0.000340038	yes	29.7329	7.20828	-2.04433	5e-05	0.000340038	yes	29.7329	12.2817	-1.27554	5e-05	0.000340038	yes	15.0428	7.20828	-1.06134	5e-05	0.000340038	yes	15.0428	12.2817	-0.292557	0.17335	0.312746	no	7.20828	12.2817	0.768787	0.0008	0.00394432	yes
LOC109799748	NC_033808.1:5000556-5002871	19.8312	7.67655	-1.36924	5e-05	0.000340038	yes	19.8312	3.86305	-2.35996	5e-05	0.000340038	yes	19.8312	6.53481	-1.60155	5e-05	0.000340038	yes	7.67655	3.86305	-0.990717	5e-05	0.000340038	yes	7.67655	6.53481	-0.232313	0.2417	0.398349	no	3.86305	6.53481	0.758404	0.00015	0.00091698	yes
LOC114916565	NC_033814.1:4710914-4713131	0.248366	2.21363	3.15587	0.00095	0.0045718	yes	0.248366	4.89219	4.29994	0.00025	0.00144234	yes	0.248366	1.52886	2.62192	0.0019	0.00824691	yes	2.21363	4.89219	1.14407	0.00165	0.00731534	yes	2.21363	1.52886	-0.533954	0.14935	0.280267	no	4.89219	1.52886	-1.67802	5e-05	0.000340038	yes
LOC109812808	NW_017984107.1:455650-458804	12.6333	4.74537	-1.41264	5e-05	0.000340038	yes	12.6333	2.29602	-2.46003	5e-05	0.000340038	yes	12.6333	4.6007	-1.45731	5e-05	0.000340038	yes	4.74537	2.29602	-1.04739	5e-05	0.000340038	yes	4.74537	4.6007	-0.0446671	0.84575	0.909407	no	2.29602	4.6007	1.00272	0.0002	0.00118501	yes
LOC109806476	NC_033813.1:20277903-20283984	4.26582	8.40722	0.978807	5e-05	0.000340038	yes	4.26582	15.0189	1.81588	5e-05	0.000340038	yes	4.26582	6.60033	0.629716	0.00275	0.0112214	yes	8.40722	15.0189	0.837076	5e-05	0.000340038	yes	8.40722	6.60033	-0.349091	0.07965	0.173699	no	15.0189	6.60033	-1.18617	5e-05	0.000340038	yes
LOC109800275	NC_033804.1:12835-38617	59.608	31.7212	-0.910058	5e-05	0.000340038	yes	59.608	20.212	-1.5603	5e-05	0.000340038	yes	59.608	32.7255	-0.865089	5e-05	0.000340038	yes	31.7212	20.212	-0.650237	0.0005	0.00262952	yes	31.7212	32.7255	0.0449692	0.8106	0.886366	no	20.212	32.7255	0.695206	0.0003	0.00169136	yes
LOC109787931	NW_017984476.1:22785-24238	31.6379	18.671	-0.760851	5e-05	0.000340038	yes	31.6379	10.837	-1.54568	5e-05	0.000340038	yes	31.6379	17.8339	-0.827032	5e-05	0.000340038	yes	18.671	10.837	-0.784832	0.0003	0.00169136	yes	18.671	17.8339	-0.066181	0.74495	0.842651	no	10.837	17.8339	0.718651	0.0008	0.00394432	yes
LOC109810423	NW_017984063.1:677146-681490	0.923149	3.33242	1.85193	5e-05	0.000340038	yes	0.923149	7.57915	3.0374	5e-05	0.000340038	yes	0.923149	4.39352	2.25074	5e-05	0.000340038	yes	3.33242	7.57915	1.18547	5e-05	0.000340038	yes	3.33242	4.39352	0.398808	0.11225	0.226464	no	7.57915	4.39352	-0.786658	0.00115	0.00538874	yes
LOC109811724	NW_017984084.1:768966-771508	2.79094	9.22187	1.72431	5e-05	0.000340038	yes	2.79094	27.628	3.30731	5e-05	0.000340038	yes	2.79094	13.7494	2.30054	5e-05	0.000340038	yes	9.22187	27.628	1.583	5e-05	0.000340038	yes	9.22187	13.7494	0.576234	0.0078	0.0266792	yes	27.628	13.7494	-1.00676	5e-05	0.000340038	yes
LOC109807020	NC_033814.1:17014953-17015352	1.66283	7.87353	2.24337	0.00105	0.00498632	yes	1.66283	13.9515	3.0687	5e-05	0.000340038	yes	1.66283	7.11663	2.09755	0.00175	0.00769209	yes	7.87353	13.9515	0.825335	0.01185	0.0376712	yes	7.87353	7.11663	-0.145817	0.6916	0.806303	no	13.9515	7.11663	-0.971152	0.0061	0.0217702	yes
LOC109798418	NC_033807.1:3068362-3071339	33.3613	8.45921	-1.97958	5e-05	0.000340038	yes	33.3613	4.01607	-3.05432	5e-05	0.000340038	yes	33.3613	11.4885	-1.53799	5e-05	0.000340038	yes	8.45921	4.01607	-1.07474	5e-05	0.000340038	yes	8.45921	11.4885	0.441591	0.02465	0.0683948	no	4.01607	11.4885	1.51633	5e-05	0.000340038	yes
LOC109797497	NC_033806.1:25652231-25653009	12.8252	36.1776	1.49611	5e-05	0.000340038	yes	12.8252	31.931	1.31597	5e-05	0.000340038	yes	12.8252	20.9284	0.706473	0.0042	0.0159677	yes	36.1776	31.931	-0.18014	0.3833	0.549328	no	36.1776	20.9284	-0.789639	0.0004	0.0021701	yes	31.931	20.9284	-0.6095	0.00425	0.0161343	yes
LOC109801302	NC_033809.1:17641909-17644154	6.64298	2.0998	-1.66158	5e-05	0.000340038	yes	6.64298	2.05647	-1.69166	5e-05	0.000340038	yes	6.64298	1.01087	-2.71623	5e-05	0.000340038	yes	2.0998	2.05647	-0.030081	0.9226	0.956548	no	2.0998	1.01087	-1.05465	0.0054	0.0196756	yes	2.05647	1.01087	-1.02457	0.0063	0.0223439	yes
LOC109808201	NC_033814.1:1885823-1887491	288.877	611.839	1.08269	5e-05	0.000340038	yes	288.877	820.671	1.50635	5e-05	0.000340038	yes	288.877	1547	2.42094	5e-05	0.000340038	yes	611.839	820.671	0.423653	0.03525	0.0912216	no	611.839	1547	1.33825	5e-05	0.000340038	yes	820.671	1547	0.914595	5e-05	0.000340038	yes
LOC109808365	NC_033814.1:3754217-3755868	19.1359	41.0614	1.1015	5e-05	0.000340038	yes	19.1359	34.9699	0.869831	5e-05	0.000340038	yes	19.1359	72.7696	1.92705	5e-05	0.000340038	yes	41.0614	34.9699	-0.231668	0.21915	0.371401	no	41.0614	72.7696	0.825554	5e-05	0.000340038	yes	34.9699	72.7696	1.05722	5e-05	0.000340038	yes
LOC109815470	NW_017984201.1:392062-396652	35.9789	14.3646	-1.32463	5e-05	0.000340038	yes	35.9789	10.3132	-1.80265	5e-05	0.000340038	yes	35.9789	4.03679	-3.15587	5e-05	0.000340038	yes	14.3646	10.3132	-0.478021	0.019	0.0553702	no	14.3646	4.03679	-1.83124	5e-05	0.000340038	yes	10.3132	4.03679	-1.35322	5e-05	0.000340038	yes
LOC109816429	NW_017984249.1:71265-75287	65.9441	40.418	-0.706244	0.00015	0.00091698	yes	65.9441	27.4393	-1.265	5e-05	0.000340038	yes	65.9441	12.1862	-2.43599	5e-05	0.000340038	yes	40.418	27.4393	-0.558757	0.003	0.0120672	yes	40.418	12.1862	-1.72975	5e-05	0.000340038	yes	27.4393	12.1862	-1.17099	5e-05	0.000340038	yes
LOC109794081	NW_017987289.1:4130-8259	3.70113	1.69416	-1.1274	0.0009	0.00436631	yes	3.70113	1.92058	-0.946424	0.00335	0.0132375	yes	3.70113	0.528145	-2.80896	5e-05	0.000340038	yes	1.69416	1.92058	0.180973	0.58735	0.728271	no	1.69416	0.528145	-1.68156	0.0009	0.00436631	yes	1.92058	0.528145	-1.86254	0.0005	0.00262952	yes
LOC109799663	NC_033808.1:963664-968325	18.5262	4.21853	-2.13476	5e-05	0.000340038	yes	18.5262	5.05176	-1.87471	5e-05	0.000340038	yes	18.5262	2.52616	-2.87455	5e-05	0.000340038	yes	4.21853	5.05176	0.260046	0.2537	0.411753	no	4.21853	2.52616	-0.739791	0.0029	0.0117273	yes	5.05176	2.52616	-0.999837	5e-05	0.000340038	yes
LOC109788447	NW_017984529.1:22659-24864	18.0035	3.73659	-2.26848	5e-05	0.000340038	yes	18.0035	3.06397	-2.5548	5e-05	0.000340038	yes	18.0035	0.809398	-4.47528	5e-05	0.000340038	yes	3.73659	3.06397	-0.286319	0.3681	0.534212	no	3.73659	0.809398	-2.2068	5e-05	0.000340038	yes	3.06397	0.809398	-1.92048	0.0001	0.000638728	yes
LOC109801809	NC_033810.1:15103254-15104166	9.13905	1.71719	-2.412	5e-05	0.000340038	yes	9.13905	1.68071	-2.44297	5e-05	0.000340038	yes	9.13905	0.747441	-3.61201	5e-05	0.000340038	yes	1.71719	1.68071	-0.0309784	0.92675	0.958866	no	1.71719	0.747441	-1.20002	0.011	0.0354399	yes	1.68071	0.747441	-1.16904	0.01445	0.0443494	yes
LOC109814346	NW_017984157.1:276270-277980	40.1338	13.1444	-1.61038	5e-05	0.000340038	yes	40.1338	11.2266	-1.8379	5e-05	0.000340038	yes	40.1338	5.24744	-2.93513	5e-05	0.000340038	yes	13.1444	11.2266	-0.227526	0.2977	0.460789	no	13.1444	5.24744	-1.32476	5e-05	0.000340038	yes	11.2266	5.24744	-1.09723	5e-05	0.000340038	yes
LOC109804425	NC_033811.1:2235880-2238557	23.984	70.0645	1.54661	5e-05	0.000340038	yes	23.984	66.5266	1.47186	5e-05	0.000340038	yes	23.984	36.3612	0.600329	0.0009	0.00436631	yes	70.0645	66.5266	-0.0747524	0.6819	0.799518	no	70.0645	36.3612	-0.946285	5e-05	0.000340038	yes	66.5266	36.3612	-0.871532	5e-05	0.000340038	yes
LOC109807978	NC_033814.1:34285388-34291582	6.25531	2.95144	-1.08366	5e-05	0.000340038	yes	6.25531	2.41998	-1.37009	5e-05	0.000340038	yes	6.25531	1.55597	-2.00727	5e-05	0.000340038	yes	2.95144	2.41998	-0.286426	0.1978	0.344751	no	2.95144	1.55597	-0.92361	0.00015	0.00091698	yes	2.41998	1.55597	-0.637184	0.0085	0.0286218	yes
LOC109817390	NW_017984301.1:248947-249860	18.9513	6.90052	-1.45752	5e-05	0.000340038	yes	18.9513	7.12342	-1.41165	5e-05	0.000340038	yes	18.9513	4.10666	-2.20626	5e-05	0.000340038	yes	6.90052	7.12342	0.0458665	0.8571	0.916744	no	6.90052	4.10666	-0.748737	0.00585	0.0210155	yes	7.12342	4.10666	-0.794604	0.0045	0.0169147	yes
LOC109804154	NC_033811.1:18627982-18628666	277.485	112.65	-1.30056	5e-05	0.000340038	yes	277.485	90.5894	-1.61499	5e-05	0.000340038	yes	277.485	60.1167	-2.20657	5e-05	0.000340038	yes	112.65	90.5894	-0.314434	0.09885	0.205425	no	112.65	60.1167	-0.90601	5e-05	0.000340038	yes	90.5894	60.1167	-0.591576	0.00345	0.0135659	yes
LOC109809610	NC_033814.1:47759084-47760729	13.9644	4.58051	-1.60818	5e-05	0.000340038	yes	13.9644	4.46597	-1.64471	5e-05	0.000340038	yes	13.9644	2.33804	-2.57838	5e-05	0.000340038	yes	4.58051	4.46597	-0.0365357	0.8839	0.933318	no	4.58051	2.33804	-0.970206	0.0007	0.00351529	yes	4.46597	2.33804	-0.93367	0.0012	0.00558487	yes
LOC109797598	NC_033806.1:19041631-19043794	15.5123	8.9971	-0.785877	0.0002	0.00118501	yes	15.5123	10.004	-0.63283	0.00215	0.00913619	yes	15.5123	5.37364	-1.52944	5e-05	0.000340038	yes	8.9971	10.004	0.153047	0.46095	0.622219	no	8.9971	5.37364	-0.74356	0.00095	0.0045718	yes	10.004	5.37364	-0.896607	0.0001	0.000638728	yes
LOC109797655	NC_033806.1:8853478-8858569	56.1331	28.9364	-0.955967	5e-05	0.000340038	yes	56.1331	22.0962	-1.34506	5e-05	0.000340038	yes	56.1331	11.6882	-2.2638	5e-05	0.000340038	yes	28.9364	22.0962	-0.389089	0.0355	0.0917167	no	28.9364	11.6882	-1.30783	5e-05	0.000340038	yes	22.0962	11.6882	-0.918739	5e-05	0.000340038	yes
LOC109794194	NC_033805.1:30363288-30366449	4.83915	2.49455	-0.955975	0.00155	0.00693731	yes	4.83915	1.86591	-1.37487	5e-05	0.000340038	yes	4.83915	0.894145	-2.43617	5e-05	0.000340038	yes	2.49455	1.86591	-0.418898	0.19555	0.34182	no	2.49455	0.894145	-1.4802	0.0002	0.00118501	yes	1.86591	0.894145	-1.0613	0.0071	0.0246729	yes
LOC109809848	NC_033814.1:30891068-30895443	6.57254	3.22767	-1.02596	5e-05	0.000340038	yes	6.57254	3.76247	-0.804771	5e-05	0.000340038	yes	6.57254	2.06847	-1.66789	5e-05	0.000340038	yes	3.22767	3.76247	0.221187	0.3056	0.469238	no	3.22767	2.06847	-0.64193	0.00585	0.0210155	yes	3.76247	2.06847	-0.863117	0.0003	0.00169136	yes
LOC109815578	NW_017984207.1:38156-40710	5.93845	1.50627	-1.97911	5e-05	0.000340038	yes	5.93845	2.26199	-1.3925	5e-05	0.000340038	yes	5.93845	3.63772	-0.707052	0.00185	0.00806632	yes	1.50627	2.26199	0.586613	0.0264	0.0722805	no	1.50627	3.63772	1.27206	5e-05	0.000340038	yes	2.26199	3.63772	0.685443	0.0055	0.0199767	yes
LOC109801255	NC_033809.1:11426300-11428978	4.87958	1.4473	-1.75339	5e-05	0.000340038	yes	4.87958	1.33939	-1.86518	5e-05	0.000340038	yes	4.87958	0.451781	-3.43306	5e-05	0.000340038	yes	1.4473	1.33939	-0.111782	0.7694	0.859413	no	1.4473	0.451781	-1.67967	0.00205	0.00878256	yes	1.33939	0.451781	-1.56789	0.00425	0.0161343	yes
LOC109797325	NC_033806.1:29393423-29398024	8.32794	4.27003	-0.963713	5e-05	0.000340038	yes	8.32794	3.68798	-1.17513	5e-05	0.000340038	yes	8.32794	1.90226	-2.13025	5e-05	0.000340038	yes	4.27003	3.68798	-0.211417	0.32465	0.489734	no	4.27003	1.90226	-1.16653	5e-05	0.000340038	yes	3.68798	1.90226	-0.955115	5e-05	0.000340038	yes
LOC109794908	NW_017997718.1:35-570	63.6217	25.7011	-1.30769	5e-05	0.000340038	yes	63.6217	31.4359	-1.01711	0.00045	0.00240191	yes	63.6217	14.3743	-2.14603	5e-05	0.000340038	yes	25.7011	31.4359	0.290582	0.3314	0.496613	no	25.7011	14.3743	-0.838342	0.014	0.0432092	yes	31.4359	14.3743	-1.12892	0.0011	0.00518825	yes
LOC109809594	NC_033814.1:38999211-39003024	14.2311	5.99828	-1.24643	5e-05	0.000340038	yes	14.2311	5.47739	-1.37749	5e-05	0.000340038	yes	14.2311	3.0104	-2.24102	5e-05	0.000340038	yes	5.99828	5.47739	-0.131058	0.56685	0.712406	no	5.99828	3.0104	-0.99459	0.00015	0.00091698	yes	5.47739	3.0104	-0.863532	0.0006	0.00307972	yes
LOC109809492	NC_033814.1:3073346-3075970	3.1028	1.60417	-0.951743	0.0042	0.0159677	yes	3.1028	1.14345	-1.44018	5e-05	0.000340038	yes	3.1028	0.480492	-2.69099	5e-05	0.000340038	yes	1.60417	1.14345	-0.488434	0.1913	0.336438	no	1.60417	0.480492	-1.73924	0.001	0.00477927	yes	1.14345	0.480492	-1.25081	0.01145	0.0366181	yes
LOC109791501	NW_017985057.1:23400-26820	16.2099	10.0536	-0.689161	0.00045	0.00240191	yes	16.2099	6.98692	-1.21415	5e-05	0.000340038	yes	16.2099	3.26673	-2.31095	5e-05	0.000340038	yes	10.0536	6.98692	-0.524985	0.0172	0.0511027	no	10.0536	3.26673	-1.62179	5e-05	0.000340038	yes	6.98692	3.26673	-1.09681	0.0002	0.00118501	yes
LOC109814784	NW_017984173.1:15635-20964	6.04245	3.95325	-0.612097	0.01125	0.0360867	yes	6.04245	2.78509	-1.11741	5e-05	0.000340038	yes	6.04245	1.49991	-2.01025	5e-05	0.000340038	yes	3.95325	2.78509	-0.505315	0.04925	0.119119	no	3.95325	1.49991	-1.39816	5e-05	0.000340038	yes	2.78509	1.49991	-0.892843	0.004	0.0153176	yes
LOC109791597	NW_017985085.1:55010-60813	18.1278	7.53235	-1.26703	5e-05	0.000340038	yes	18.1278	8.0768	-1.16635	5e-05	0.000340038	yes	18.1278	4.79806	-1.91768	5e-05	0.000340038	yes	7.53235	8.0768	0.100683	0.60315	0.74109	no	7.53235	4.79806	-0.650649	0.00085	0.00415676	yes	8.0768	4.79806	-0.751332	0.00025	0.00144234	yes
LOC109789880	NW_017984719.1:72408-73283	8.72137	23.0957	1.405	5e-05	0.000340038	yes	8.72137	31.1578	1.83697	5e-05	0.000340038	yes	8.72137	58.6809	2.75027	5e-05	0.000340038	yes	23.0957	31.1578	0.431966	0.03285	0.0862501	no	23.0957	58.6809	1.34526	5e-05	0.000340038	yes	31.1578	58.6809	0.913299	5e-05	0.000340038	yes
LOC109813737	NW_017984136.1:400339-424756	3.56601	1.83873	-0.955603	0.0001	0.000638728	yes	3.56601	2.28099	-0.644647	0.00455	0.0170654	yes	3.56601	0.897864	-1.98974	5e-05	0.000340038	yes	1.83873	2.28099	0.310956	0.18215	0.324503	no	1.83873	0.897864	-1.03414	0.0004	0.0021701	yes	2.28099	0.897864	-1.34509	5e-05	0.000340038	yes
LOC109808791	NC_033805.1:22612424-22616462	113.467	45.059	-1.33239	5e-05	0.000340038	yes	113.467	41.7349	-1.44295	5e-05	0.000340038	yes	113.467	24.2035	-2.22899	5e-05	0.000340038	yes	45.059	41.7349	-0.110562	0.5793	0.722023	no	45.059	24.2035	-0.896602	5e-05	0.000340038	yes	41.7349	24.2035	-0.786041	5e-05	0.000340038	yes
LOC109801352	NC_033809.1:20828026-20831717	28.8499	18.9606	-0.605562	0.0013	0.00598189	yes	28.8499	13.1337	-1.13529	5e-05	0.000340038	yes	28.8499	7.66598	-1.91203	5e-05	0.000340038	yes	18.9606	13.1337	-0.529728	0.0075	0.0258287	yes	18.9606	7.66598	-1.30646	5e-05	0.000340038	yes	13.1337	7.66598	-0.776736	0.0002	0.00118501	yes
LOC109807011	NC_033814.1:16324002-16332516	2.97803	1.34082	-1.15124	5e-05	0.000340038	yes	2.97803	1.58653	-0.90848	5e-05	0.000340038	yes	2.97803	0.65396	-2.18708	5e-05	0.000340038	yes	1.34082	1.58653	0.242763	0.2826	0.444178	no	1.34082	0.65396	-1.03584	0.00015	0.00091698	yes	1.58653	0.65396	-1.2786	5e-05	0.000340038	yes
LOC114915897	NC_033806.1:13639664-13651289	52.4474	189.367	1.85225	0.0138	0.0427111	yes	52.4474	204.763	1.96501	0.01005	0.0329082	yes	52.4474	425.739	3.02103	0.0005	0.00262952	yes	189.367	204.763	0.112764	0.7636	0.855477	no	189.367	425.739	1.16878	0.0009	0.00436631	yes	204.763	425.739	1.05602	0.0037	0.014373	yes
LOC109790800	NW_017984873.1:80363-81947	6.16563	2.30766	-1.41781	5e-05	0.000340038	yes	6.16563	1.4535	-2.08471	5e-05	0.000340038	yes	6.16563	0.685816	-3.16835	5e-05	0.000340038	yes	2.30766	1.4535	-0.666898	0.0514	0.123297	no	2.30766	0.685816	-1.75054	5e-05	0.000340038	yes	1.4535	0.685816	-1.08364	0.0111	0.0357042	yes
LOC109789893	NW_017984721.1:93651-95278	79.0644	37.6392	-1.07079	5e-05	0.000340038	yes	79.0644	32.6826	-1.2745	5e-05	0.000340038	yes	79.0644	15.0706	-2.39129	5e-05	0.000340038	yes	37.6392	32.6826	-0.203713	0.28675	0.44865	no	37.6392	15.0706	-1.3205	5e-05	0.000340038	yes	32.6826	15.0706	-1.11679	5e-05	0.000340038	yes
LOC109816366	NW_017984246.1:131998-134637	56.7351	26.3918	-1.10415	5e-05	0.000340038	yes	56.7351	21.3843	-1.40769	5e-05	0.000340038	yes	56.7351	9.95722	-2.51043	5e-05	0.000340038	yes	26.3918	21.3843	-0.303539	0.1054	0.21568	no	26.3918	9.95722	-1.40628	5e-05	0.000340038	yes	21.3843	9.95722	-1.10274	5e-05	0.000340038	yes
LOC109808717	NC_033814.1:17619952-17621654	18.9287	11.1482	-0.763771	0.00035	0.00193346	yes	18.9287	11.0079	-0.78204	0.00075	0.00373202	yes	18.9287	7.32494	-1.36969	5e-05	0.000340038	yes	11.1482	11.0079	-0.0182693	0.93745	0.964786	no	11.1482	7.32494	-0.605916	0.0114	0.036484	yes	11.0079	7.32494	-0.587647	0.0143	0.0439673	yes
LOC109819021	NW_017984419.1:109600-120002	4.50363	1.06487	-2.0804	5e-05	0.000340038	yes	4.50363	1.18472	-1.92655	5e-05	0.000340038	yes	4.50363	0.532807	-3.0794	5e-05	0.000340038	yes	1.06487	1.18472	0.153859	0.62915	0.760939	no	1.06487	0.532807	-0.998998	0.00805	0.0273754	yes	1.18472	0.532807	-1.15286	0.0023	0.00967611	yes
LOC109817746	NW_017984321.1:80966-82845	5.70246	11.5709	1.02084	5e-05	0.000340038	yes	5.70246	14.1145	1.30753	5e-05	0.000340038	yes	5.70246	21.4249	1.90963	5e-05	0.000340038	yes	11.5709	14.1145	0.286685	0.14955	0.280557	no	11.5709	21.4249	0.888789	5e-05	0.000340038	yes	14.1145	21.4249	0.602104	0.00195	0.00843147	yes
LOC109800063	NC_033809.1:620185-627409	5.57634	9.04734	0.698174	0.0018	0.00788172	yes	5.57634	12.444	1.15806	5e-05	0.000340038	yes	5.57634	22.5348	2.01476	5e-05	0.000340038	yes	9.04734	12.444	0.459883	0.0304	0.0809725	no	9.04734	22.5348	1.31659	5e-05	0.000340038	yes	12.444	22.5348	0.856702	5e-05	0.000340038	yes
LOC109811541	NW_017984080.1:403861-406491	12.3845	7.34041	-0.754608	0.0016	0.007126	yes	12.3845	4.81675	-1.36241	5e-05	0.000340038	yes	12.3845	2.97374	-2.05819	5e-05	0.000340038	yes	7.34041	4.81675	-0.6078	0.01745	0.0517105	no	7.34041	2.97374	-1.30358	5e-05	0.000340038	yes	4.81675	2.97374	-0.695781	0.0163	0.0488946	yes
LOC109804205	NC_033811.1:7739881-7743138	66.2885	42.9741	-0.625292	0.00065	0.0032981	yes	66.2885	30.2432	-1.13215	5e-05	0.000340038	yes	66.2885	19.9993	-1.72881	5e-05	0.000340038	yes	42.9741	30.2432	-0.506858	0.00705	0.0245312	yes	42.9741	19.9993	-1.10352	5e-05	0.000340038	yes	30.2432	19.9993	-0.59666	0.0015	0.00674701	yes
LOC109810687	NC_033804.1:17474064-17479446	28.0111	10.9628	-1.35339	5e-05	0.000340038	yes	28.0111	8.22307	-1.76825	5e-05	0.000340038	yes	28.0111	4.59143	-2.60898	5e-05	0.000340038	yes	10.9628	8.22307	-0.414861	0.02375	0.066364	no	10.9628	4.59143	-1.25559	5e-05	0.000340038	yes	8.22307	4.59143	-0.840733	5e-05	0.000340038	yes
LOC109806716	NC_033813.1:15930461-15956529	13.329	7.7824	-0.776283	5e-05	0.000340038	yes	13.329	6.45151	-1.04686	5e-05	0.000340038	yes	13.329	4.19582	-1.66755	5e-05	0.000340038	yes	7.7824	6.45151	-0.270578	0.1793	0.320922	no	7.7824	4.19582	-0.891264	5e-05	0.000340038	yes	6.45151	4.19582	-0.620686	0.00325	0.0129033	yes
LOC109803964	NC_033811.1:19238971-19241783	7.58326	3.14583	-1.26938	5e-05	0.000340038	yes	7.58326	4.55627	-0.734966	0.002	0.00860545	yes	7.58326	15.4975	1.03114	5e-05	0.000340038	yes	3.14583	4.55627	0.534412	0.03585	0.0924417	no	3.14583	15.4975	2.30052	5e-05	0.000340038	yes	4.55627	15.4975	1.76611	5e-05	0.000340038	yes
LOC109810448	NW_017984064.1:14585-15192	101.025	60.8232	-0.732013	0.00015	0.00091698	yes	101.025	52.9527	-0.931931	5e-05	0.000340038	yes	101.025	20.5588	-2.29688	5e-05	0.000340038	yes	60.8232	52.9527	-0.199918	0.3199	0.484733	no	60.8232	20.5588	-1.56487	5e-05	0.000340038	yes	52.9527	20.5588	-1.36495	5e-05	0.000340038	yes
LOC109806468	NC_033813.1:11832018-11833084	1.52097	3.34861	1.13857	0.01185	0.0376712	yes	1.52097	5.441	1.83888	0.0005	0.00262952	yes	1.52097	9.91938	2.70526	5e-05	0.000340038	yes	3.34861	5.441	0.700309	0.04645	0.113791	no	3.34861	9.91938	1.56669	5e-05	0.000340038	yes	5.441	9.91938	0.866377	0.00485	0.0179875	yes
LOC109795085	NC_033805.1:1814640-1817497	15.5168	7.85708	-0.981765	5e-05	0.000340038	yes	15.5168	5.69194	-1.44684	5e-05	0.000340038	yes	15.5168	2.73559	-2.5039	5e-05	0.000340038	yes	7.85708	5.69194	-0.465071	0.0276	0.0748996	no	7.85708	2.73559	-1.52214	5e-05	0.000340038	yes	5.69194	2.73559	-1.05707	5e-05	0.000340038	yes
LOC109808267	NC_033814.1:28993580-28998532	7.89945	2.85236	-1.4696	5e-05	0.000340038	yes	7.89945	2.72804	-1.53389	5e-05	0.000340038	yes	7.89945	5.06179	-0.642105	0.00475	0.0176849	yes	2.85236	2.72804	-0.0642916	0.80595	0.883473	no	2.85236	5.06179	0.827494	0.00145	0.00655404	yes	2.72804	5.06179	0.891786	0.0006	0.00307972	yes
LOC109816917	NW_017984273.1:288958-289871	22.5792	80.2308	1.82916	5e-05	0.000340038	yes	22.5792	82.8017	1.87466	5e-05	0.000340038	yes	22.5792	46.0203	1.02727	5e-05	0.000340038	yes	80.2308	82.8017	0.045504	0.8087	0.885196	no	80.2308	46.0203	-0.801886	0.0001	0.000638728	yes	82.8017	46.0203	-0.84739	5e-05	0.000340038	yes
LOC109803385	NC_033811.1:4510919-4512834	20.6031	12.9151	-0.673801	0.00375	0.0145268	yes	20.6031	10.1119	-1.02681	5e-05	0.000340038	yes	20.6031	4.66686	-2.14233	5e-05	0.000340038	yes	12.9151	10.1119	-0.353008	0.15865	0.293117	no	12.9151	4.66686	-1.46853	5e-05	0.000340038	yes	10.1119	4.66686	-1.11553	0.0002	0.00118501	yes
LOC109796817	NC_033806.1:6817678-6819891	2.15166	1.18001	-0.866643	0.00835	0.0282058	yes	2.15166	1.16511	-0.884985	0.0066	0.0232287	yes	2.15166	0.561613	-1.9378	5e-05	0.000340038	yes	1.18001	1.16511	-0.0183419	0.9513	0.972238	no	1.18001	0.561613	-1.07115	0.0076	0.0261094	yes	1.16511	0.561613	-1.05281	0.0089	0.0297364	yes
LOC109810476	NW_017984064.1:787971-789115	40.9335	12.6652	-1.69241	5e-05	0.000340038	yes	40.9335	8.8433	-2.21063	5e-05	0.000340038	yes	40.9335	4.00794	-3.35235	5e-05	0.000340038	yes	12.6652	8.8433	-0.518212	0.02395	0.0668289	no	12.6652	4.00794	-1.65994	5e-05	0.000340038	yes	8.8433	4.00794	-1.14172	0.0001	0.000638728	yes
LOC109799354	NC_033808.1:3412936-3416591	18.1929	9.25534	-0.975021	5e-05	0.000340038	yes	18.1929	7.98637	-1.18777	5e-05	0.000340038	yes	18.1929	4.78449	-1.92694	5e-05	0.000340038	yes	9.25534	7.98637	-0.212745	0.2781	0.439213	no	9.25534	4.78449	-0.951919	5e-05	0.000340038	yes	7.98637	4.78449	-0.739174	0.00055	0.00285583	yes
LOC109801489	NC_033809.1:12065819-12067378	23.3051	8.16436	-1.51324	5e-05	0.000340038	yes	23.3051	7.55441	-1.62526	5e-05	0.000340038	yes	23.3051	4.61593	-2.33595	5e-05	0.000340038	yes	8.16436	7.55441	-0.112021	0.61615	0.750722	no	8.16436	4.61593	-0.822718	0.00075	0.00373202	yes	7.55441	4.61593	-0.710697	0.004	0.0153176	yes
LOC114915304	NW_017984990.1:81525-85600	17.0293	3.18153	-2.42023	5e-05	0.000340038	yes	17.0293	3.4563	-2.30072	5e-05	0.000340038	yes	17.0293	1.7923	-3.24814	5e-05	0.000340038	yes	3.18153	3.4563	0.119505	0.68125	0.799003	no	3.18153	1.7923	-0.827912	0.01335	0.041563	yes	3.4563	1.7923	-0.947416	0.00455	0.0170654	yes
LOC109813891	NW_017984142.1:479627-480365	753.566	237.936	-1.66316	5e-05	0.000340038	yes	753.566	160.609	-2.23018	5e-05	0.000340038	yes	753.566	73.7318	-3.35337	5e-05	0.000340038	yes	237.936	160.609	-0.567024	0.0021	0.00896205	yes	237.936	73.7318	-1.69021	5e-05	0.000340038	yes	160.609	73.7318	-1.12319	5e-05	0.000340038	yes
LOC109817894	NC_033805.1:31424259-31425924	32.2441	5.22978	-2.62422	5e-05	0.000340038	yes	32.2441	8.09417	-1.99408	5e-05	0.000340038	yes	32.2441	14.7639	-1.12696	5e-05	0.000340038	yes	5.22978	8.09417	0.630133	0.0189	0.0551419	no	5.22978	14.7639	1.49726	5e-05	0.000340038	yes	8.09417	14.7639	0.867123	0.00055	0.00285583	yes
LOC109802274	NC_033810.1:17540684-17558955	6.71786	3.80676	-0.819436	5e-05	0.000340038	yes	6.71786	2.83638	-1.24395	5e-05	0.000340038	yes	6.71786	1.77924	-1.91674	5e-05	0.000340038	yes	3.80676	2.83638	-0.424513	0.0275	0.0746974	no	3.80676	1.77924	-1.0973	5e-05	0.000340038	yes	2.83638	1.77924	-0.672791	0.001	0.00477927	yes
LOC109795484	NC_033805.1:25444592-25447875	5.76787	2.83938	-1.02246	0.00025	0.00144234	yes	5.76787	2.38367	-1.27486	5e-05	0.000340038	yes	5.76787	1.20007	-2.26492	5e-05	0.000340038	yes	2.83938	2.38367	-0.252394	0.33865	0.504152	no	2.83938	1.20007	-1.24246	0.0001	0.000638728	yes	2.38367	1.20007	-0.990062	0.00115	0.00538874	yes
LOC109797444	NC_033806.1:17882343-17883037	10.8461	4.89218	-1.14862	0.0004	0.0021701	yes	10.8461	3.08671	-1.81303	5e-05	0.000340038	yes	10.8461	1.24586	-3.12196	5e-05	0.000340038	yes	4.89218	3.08671	-0.664408	0.05995	0.139141	no	4.89218	1.24586	-1.97334	0.0002	0.00118501	yes	3.08671	1.24586	-1.30893	0.0062	0.0220539	yes
LOC109797518	NC_033806.1:13743827-13745700	0.747894	2.22733	1.57441	0.00015	0.00091698	yes	0.747894	3.09313	2.04816	5e-05	0.000340038	yes	0.747894	5.01498	2.74534	5e-05	0.000340038	yes	2.22733	3.09313	0.473751	0.11165	0.225518	no	2.22733	5.01498	1.17093	0.00015	0.00091698	yes	3.09313	5.01498	0.697177	0.0104	0.0338586	yes
LOC109818617	NW_017984380.1:130198-134028	9.4548	2.24563	-2.07393	5e-05	0.000340038	yes	9.4548	1.49144	-2.66434	5e-05	0.000340038	yes	9.4548	0.39493	-4.58138	5e-05	0.000340038	yes	2.24563	1.49144	-0.590414	0.0966	0.201772	no	2.24563	0.39493	-2.50745	5e-05	0.000340038	yes	1.49144	0.39493	-1.91704	0.0014	0.00636213	yes
LOC109791560	NW_017985073.1:27151-30385	1.55238	10.4216	2.74703	5e-05	0.000340038	yes	1.55238	13.0582	3.0724	5e-05	0.000340038	yes	1.55238	35.3832	4.51051	5e-05	0.000340038	yes	10.4216	13.0582	0.325371	0.25335	0.41143	no	10.4216	35.3832	1.76348	5e-05	0.000340038	yes	13.0582	35.3832	1.43811	5e-05	0.000340038	yes
LOC109805439	NC_033813.1:21876393-21878229	42.5153	6.78023	-2.64858	5e-05	0.000340038	yes	42.5153	7.8732	-2.43296	5e-05	0.000340038	yes	42.5153	4.01915	-3.40302	5e-05	0.000340038	yes	6.78023	7.8732	0.215616	0.30585	0.469542	no	6.78023	4.01915	-0.754445	0.00125	0.005782	yes	7.8732	4.01915	-0.970061	5e-05	0.000340038	yes
LOC109798070	NC_033806.1:8905577-8907378	5.63223	2.54838	-1.14413	0.0001	0.000638728	yes	5.63223	1.50912	-1.9	5e-05	0.000340038	yes	5.63223	0.519113	-3.43959	5e-05	0.000340038	yes	2.54838	1.50912	-0.75587	0.03385	0.0883356	no	2.54838	0.519113	-2.29546	5e-05	0.000340038	yes	1.50912	0.519113	-1.53959	0.002	0.00860545	yes
LOC109807892	NC_033814.1:16446154-16450757	6.0138	3.16067	-0.928049	5e-05	0.000340038	yes	6.0138	2.46251	-1.28815	5e-05	0.000340038	yes	6.0138	1.37688	-2.12688	5e-05	0.000340038	yes	3.16067	2.46251	-0.360098	0.09995	0.20712	no	3.16067	1.37688	-1.19883	5e-05	0.000340038	yes	2.46251	1.37688	-0.83873	0.00065	0.0032981	yes
LOC109799262	NC_033807.1:10503403-10505122	8.43933	3.33788	-1.3382	0.0001	0.000638728	yes	8.43933	4.34358	-0.958244	0.0011	0.00518825	yes	8.43933	1.35792	-2.63573	5e-05	0.000340038	yes	3.33788	4.34358	0.379952	0.2344	0.389996	no	3.33788	1.35792	-1.29754	0.0016	0.007126	yes	4.34358	1.35792	-1.67749	5e-05	0.000340038	yes
LOC109805493	NC_033813.1:17112385-17133759	0.489622	1.7642	1.84928	0.01645	0.0492601	yes	0.489622	3.46636	2.82368	0.00105	0.00498632	yes	0.489622	10.5587	4.43062	5e-05	0.000340038	yes	1.7642	3.46636	0.974407	0.1723	0.311355	no	1.7642	10.5587	2.58134	0.0004	0.0021701	yes	3.46636	10.5587	1.60693	0.0149	0.045445	yes
LOC109814774	NW_017984173.1:106967-123254	17.9294	61.6624	1.78206	5e-05	0.000340038	yes	17.9294	84.5602	2.23765	5e-05	0.000340038	yes	17.9294	135.343	2.91623	5e-05	0.000340038	yes	61.6624	84.5602	0.455588	0.0877	0.187163	no	61.6624	135.343	1.13416	5e-05	0.000340038	yes	84.5602	135.343	0.678572	0.0099	0.0324915	yes
LOC109798645	NC_033807.1:7379193-7384787	17.6969	7.5247	-1.23379	5e-05	0.000340038	yes	17.6969	6.13519	-1.52832	5e-05	0.000340038	yes	17.6969	3.94931	-2.16383	5e-05	0.000340038	yes	7.5247	6.13519	-0.294527	0.15605	0.289532	no	7.5247	3.94931	-0.930033	5e-05	0.000340038	yes	6.13519	3.94931	-0.635506	0.00445	0.0167627	yes
LOC109815261	NW_017984192.1:112577-115530	12.0684	3.0675	-1.9761	5e-05	0.000340038	yes	12.0684	3.0916	-1.96482	5e-05	0.000340038	yes	12.0684	1.76162	-2.77627	5e-05	0.000340038	yes	3.0675	3.0916	0.011288	0.95905	0.976388	no	3.0675	1.76162	-0.800163	0.0014	0.00636213	yes	3.0916	1.76162	-0.811451	0.00105	0.00498632	yes
LOC109808510	NC_033814.1:48535982-48539627	14.5427	8.78195	-0.727681	0.0009	0.00436631	yes	14.5427	6.65957	-1.12679	5e-05	0.000340038	yes	14.5427	3.84899	-1.91774	5e-05	0.000340038	yes	8.78195	6.65957	-0.399112	0.0897	0.190516	no	8.78195	3.84899	-1.19006	5e-05	0.000340038	yes	6.65957	3.84899	-0.79095	0.0035	0.0137317	yes
LOC109811607	NW_017984081.1:341482-343291	23.9562	9.30426	-1.36444	5e-05	0.000340038	yes	23.9562	6.91988	-1.79158	5e-05	0.000340038	yes	23.9562	4.21534	-2.50668	5e-05	0.000340038	yes	9.30426	6.91988	-0.427146	0.0489	0.118459	no	9.30426	4.21534	-1.14224	5e-05	0.000340038	yes	6.91988	4.21534	-0.715097	0.00355	0.0138948	yes
LOC109808868	NC_033814.1:5216636-5217792	2.8741	4.9348	0.779882	0.0095	0.0313975	yes	2.8741	7.18319	1.32151	5e-05	0.000340038	yes	2.8741	12.0899	2.07262	5e-05	0.000340038	yes	4.9348	7.18319	0.541633	0.0401	0.10128	no	4.9348	12.0899	1.29274	5e-05	0.000340038	yes	7.18319	12.0899	0.75111	0.0019	0.00824691	yes
LOC109804371	NC_033811.1:7518631-7520571	4.47355	18.9864	2.08547	5e-05	0.000340038	yes	4.47355	17.6086	1.97679	5e-05	0.000340038	yes	4.47355	8.57702	0.939055	0.003	0.0120672	yes	18.9864	17.6086	-0.108681	0.6405	0.76931	no	18.9864	8.57702	-1.14642	5e-05	0.000340038	yes	17.6086	8.57702	-1.03774	0.00025	0.00144234	yes
LOC109800483	NC_033809.1:16455292-16464937	1.62146	3.87826	1.25811	0.00015	0.00091698	yes	1.62146	4.3836	1.43482	5e-05	0.000340038	yes	1.62146	6.72351	2.05192	5e-05	0.000340038	yes	3.87826	4.3836	0.176706	0.46125	0.622502	no	3.87826	6.72351	0.793806	0.0007	0.00351529	yes	4.3836	6.72351	0.6171	0.0069	0.0240907	yes
LOC109798296	NC_033807.1:8810619-8813819	5.31326	1.38162	-1.94323	5e-05	0.000340038	yes	5.31326	1.32396	-2.00473	5e-05	0.000340038	yes	5.31326	0.520911	-3.35049	5e-05	0.000340038	yes	1.38162	1.32396	-0.0615012	0.85995	0.918527	no	1.38162	0.520911	-1.40725	0.00245	0.010193	yes	1.32396	0.520911	-1.34575	0.00355	0.0138948	yes
LOC109797790	NC_033806.1:24213128-24213888	3.69809	1.90726	-0.955279	0.0109	0.0351622	yes	3.69809	1.45449	-1.34627	0.00095	0.0045718	yes	3.69809	0.455857	-3.02013	5e-05	0.000340038	yes	1.90726	1.45449	-0.390988	0.3286	0.49385	no	1.90726	0.455857	-2.06485	0.0016	0.007126	yes	1.45449	0.455857	-1.67386	0.00685	0.0239447	yes
LOC109802215	NC_033804.1:14188505-14194285	1.61551	0.912942	-0.823398	0.01625	0.048772	yes	1.61551	0.855473	-0.917198	0.0112	0.0359608	yes	1.61551	5.60562	1.79488	5e-05	0.000340038	yes	0.912942	0.855473	-0.0938	0.7995	0.879288	no	0.912942	5.60562	2.61828	5e-05	0.000340038	yes	0.855473	5.60562	2.71208	5e-05	0.000340038	yes
LOC109815717	NW_017984212.1:256448-260659	8.41322	4.76784	-0.819321	0.0002	0.00118501	yes	8.41322	3.23991	-1.3767	5e-05	0.000340038	yes	8.41322	1.65382	-2.34685	5e-05	0.000340038	yes	4.76784	3.23991	-0.557382	0.02475	0.068617	no	4.76784	1.65382	-1.52753	5e-05	0.000340038	yes	3.23991	1.65382	-0.970152	0.0015	0.00674701	yes
LOC109817025	NW_017984281.1:299670-304177	5.91469	2.08272	-1.50584	5e-05	0.000340038	yes	5.91469	2.21653	-1.416	5e-05	0.000340038	yes	5.91469	1.30029	-2.18547	5e-05	0.000340038	yes	2.08272	2.21653	0.0898392	0.6952	0.808634	no	2.08272	1.30029	-0.679631	0.00805	0.0273754	yes	2.21653	1.30029	-0.76947	0.00195	0.00843147	yes
LOC109792855	NW_017985634.1:13657-19669	424.62	103.476	-2.03688	5e-05	0.000340038	yes	424.62	84.3033	-2.33251	5e-05	0.000340038	yes	424.62	41.6798	-3.34875	5e-05	0.000340038	yes	103.476	84.3033	-0.295628	0.1107	0.224081	no	103.476	41.6798	-1.31187	5e-05	0.000340038	yes	84.3033	41.6798	-1.01624	5e-05	0.000340038	yes
LOC109799749	NC_033808.1:85677-86814	1.07407	7.83873	2.86753	5e-05	0.000340038	yes	1.07407	8.94407	3.05784	5e-05	0.000340038	yes	1.07407	4.64742	2.11334	5e-05	0.000340038	yes	7.83873	8.94407	0.190311	0.48375	0.642623	no	7.83873	4.64742	-0.754191	0.01105	0.0355707	yes	8.94407	4.64742	-0.944502	0.0019	0.00824691	yes
LOC109807403	NC_033814.1:47209498-47210487	8.08773	2.88873	-1.4853	0.0001	0.000638728	yes	8.08773	2.64604	-1.6119	5e-05	0.000340038	yes	8.08773	1.02371	-2.98193	5e-05	0.000340038	yes	2.88873	2.64604	-0.126598	0.70775	0.817273	no	2.88873	1.02371	-1.49663	0.0011	0.00518825	yes	2.64604	1.02371	-1.37003	0.0024	0.0100263	yes
LOC109792536	NW_017985446.1:18576-19935	22.2158	7.75067	-1.51919	5e-05	0.000340038	yes	22.2158	6.1582	-1.851	5e-05	0.000340038	yes	22.2158	2.29248	-3.2766	5e-05	0.000340038	yes	7.75067	6.1582	-0.331813	0.17295	0.312265	no	7.75067	2.29248	-1.75741	5e-05	0.000340038	yes	6.1582	2.29248	-1.4256	5e-05	0.000340038	yes
LOC109813093	NC_033804.1:9125334-9133088	11.393	2.91214	-1.968	5e-05	0.000340038	yes	11.393	1.99903	-2.51078	5e-05	0.000340038	yes	11.393	0.630038	-4.17657	5e-05	0.000340038	yes	2.91214	1.99903	-0.542779	0.0445	0.110056	no	2.91214	0.630038	-2.20857	5e-05	0.000340038	yes	1.99903	0.630038	-1.66579	0.00015	0.00091698	yes
LOC109803952	NC_033811.1:2239735-2246614	27.3135	13.7402	-0.991207	5e-05	0.000340038	yes	27.3135	9.71546	-1.49126	5e-05	0.000340038	yes	27.3135	6.26726	-2.12371	5e-05	0.000340038	yes	13.7402	9.71546	-0.500052	0.00855	0.0287621	yes	13.7402	6.26726	-1.1325	5e-05	0.000340038	yes	9.71546	6.26726	-0.632448	0.0017	0.00750297	yes
LOC109810775	NW_017984068.1:284202-297416	7.96587	2.44354	-1.70486	5e-05	0.000340038	yes	7.96587	1.58632	-2.32814	5e-05	0.000340038	yes	7.96587	0.873117	-3.18958	5e-05	0.000340038	yes	2.44354	1.58632	-0.623282	0.02115	0.0604061	no	2.44354	0.873117	-1.48472	5e-05	0.000340038	yes	1.58632	0.873117	-0.861442	0.0054	0.0196756	yes
LOC109805763	NC_033813.1:2509013-2512532	20.8005	10.9293	-0.928419	5e-05	0.000340038	yes	20.8005	10.6867	-0.960804	5e-05	0.000340038	yes	20.8005	6.79817	-1.6134	5e-05	0.000340038	yes	10.9293	10.6867	-0.032385	0.8634	0.920802	no	10.9293	6.79817	-0.684979	0.00045	0.00240191	yes	10.6867	6.79817	-0.652594	0.0006	0.00307972	yes
LOC114915864	NC_033806.1:3302250-3302936	15.2948	7.46978	-1.03391	0.0011	0.00518825	yes	15.2948	6.85993	-1.15678	0.00035	0.00193346	yes	15.2948	3.30336	-2.21104	5e-05	0.000340038	yes	7.46978	6.85993	-0.122872	0.7099	0.818691	no	7.46978	3.30336	-1.17713	0.00275	0.0112214	yes	6.85993	3.30336	-1.05426	0.00665	0.0233717	yes
LOC109816152	NW_017984235.1:334572-339296	10.6661	26.1602	1.29434	5e-05	0.000340038	yes	10.6661	28.0455	1.39473	5e-05	0.000340038	yes	10.6661	42.8193	2.00523	5e-05	0.000340038	yes	26.1602	28.0455	0.100396	0.5927	0.732681	no	26.1602	42.8193	0.710888	0.0003	0.00169136	yes	28.0455	42.8193	0.610492	0.0008	0.00394432	yes
LOC109793291	NW_017985978.1:32093-32900	5.25466	22.0588	2.06968	5e-05	0.000340038	yes	5.25466	23.1704	2.14061	5e-05	0.000340038	yes	5.25466	36.4742	2.79521	5e-05	0.000340038	yes	22.0588	23.1704	0.0709324	0.7607	0.853403	no	22.0588	36.4742	0.725523	0.00155	0.00693731	yes	23.1704	36.4742	0.654591	0.0032	0.0127336	yes
LOC109818677	NW_017984386.1:172423-174633	4.68582	1.39143	-1.75174	5e-05	0.000340038	yes	4.68582	1.23665	-1.92187	5e-05	0.000340038	yes	4.68582	0.484915	-3.2725	5e-05	0.000340038	yes	1.39143	1.23665	-0.170133	0.62515	0.757712	no	1.39143	0.484915	-1.52076	0.0014	0.00636213	yes	1.23665	0.484915	-1.35063	0.004	0.0153176	yes
LOC109810288	NW_017984062.1:1013107-1020006	5.04981	3.3573	-0.58893	0.00315	0.0125637	yes	5.04981	3.19277	-0.661423	0.0016	0.007126	yes	5.04981	1.61967	-1.64053	5e-05	0.000340038	yes	3.3573	3.19277	-0.0724929	0.71345	0.820976	no	3.3573	1.61967	-1.0516	5e-05	0.000340038	yes	3.19277	1.61967	-0.979108	5e-05	0.000340038	yes
LOC109791143	NW_017984957.1:14633-18583	30.754	11.3584	-1.43701	5e-05	0.000340038	yes	30.754	7.82922	-1.97383	5e-05	0.000340038	yes	30.754	4.87165	-2.65829	5e-05	0.000340038	yes	11.3584	7.82922	-0.536823	0.0174	0.0515845	no	11.3584	4.87165	-1.22128	5e-05	0.000340038	yes	7.82922	4.87165	-0.684459	0.0047	0.0175321	yes
LOC109817000	NC_033805.1:8907751-8909271	292.867	939.804	1.68212	5e-05	0.000340038	yes	292.867	1398.4	2.25547	5e-05	0.000340038	yes	292.867	2268.09	2.95316	5e-05	0.000340038	yes	939.804	1398.4	0.573349	0.01605	0.0482731	yes	939.804	2268.09	1.27105	5e-05	0.000340038	yes	1398.4	2268.09	0.697698	0.00585	0.0210155	yes
LOC109809886	NC_033814.1:41388616-41390398	28.7946	4.24771	-2.76104	5e-05	0.000340038	yes	28.7946	3.00479	-3.26046	5e-05	0.000340038	yes	28.7946	1.46172	-4.30005	5e-05	0.000340038	yes	4.24771	3.00479	-0.499422	0.07395	0.163964	no	4.24771	1.46172	-1.53901	5e-05	0.000340038	yes	3.00479	1.46172	-1.03959	0.00265	0.0108796	yes
LOC109801091	NC_033809.1:16750849-16756061	3.7949	2.51229	-0.595061	0.0098	0.0322192	yes	3.7949	2.38067	-0.672694	0.00495	0.0182953	yes	3.7949	1.29908	-1.54657	5e-05	0.000340038	yes	2.51229	2.38067	-0.0776329	0.75305	0.848164	no	2.51229	1.29908	-0.95151	0.00045	0.00240191	yes	2.38067	1.29908	-0.873877	0.0017	0.00750297	yes
LOC109796805	NC_033806.1:20488716-20497634	18.9655	10.3492	-0.873856	5e-05	0.000340038	yes	18.9655	12.4628	-0.605752	0.00215	0.00913619	yes	18.9655	5.67551	-1.74056	5e-05	0.000340038	yes	10.3492	12.4628	0.268103	0.17385	0.313441	no	10.3492	5.67551	-0.866701	5e-05	0.000340038	yes	12.4628	5.67551	-1.1348	5e-05	0.000340038	yes
LOC109810235	NW_017984061.1:1304014-1307296	12.834	31.8277	1.31032	5e-05	0.000340038	yes	12.834	38.4373	1.58254	5e-05	0.000340038	yes	12.834	62.0952	2.27452	5e-05	0.000340038	yes	31.8277	38.4373	0.272223	0.16855	0.306259	no	31.8277	62.0952	0.964198	5e-05	0.000340038	yes	38.4373	62.0952	0.691975	0.0002	0.00118501	yes
LOC109799564	NC_033804.1:13184301-13188738	97.6781	158.603	0.699315	0.00015	0.00091698	yes	97.6781	189.442	0.95565	5e-05	0.000340038	yes	97.6781	340.843	1.803	5e-05	0.000340038	yes	158.603	189.442	0.256335	0.1572	0.291076	no	158.603	340.843	1.10369	5e-05	0.000340038	yes	189.442	340.843	0.847351	5e-05	0.000340038	yes
LOC109810381	NW_017984063.1:747745-750740	11.9887	6.96154	-0.784199	0.0003	0.00169136	yes	11.9887	6.40773	-0.903791	5e-05	0.000340038	yes	11.9887	4.099	-1.54833	5e-05	0.000340038	yes	6.96154	6.40773	-0.119592	0.59085	0.731157	no	6.96154	4.099	-0.764134	0.0017	0.00750297	yes	6.40773	4.099	-0.644542	0.0082	0.0277976	yes
LOC109789286	NW_017984633.1:7562-9045	152.281	93.3445	-0.706096	0.0001	0.000638728	yes	152.281	78.7334	-0.951686	5e-05	0.000340038	yes	152.281	50.7098	-1.5864	5e-05	0.000340038	yes	93.3445	78.7334	-0.24559	0.20185	0.349787	no	93.3445	50.7098	-0.8803	5e-05	0.000340038	yes	78.7334	50.7098	-0.63471	0.0015	0.00674701	yes
LOC109792504	NC_033805.1:27315390-27316816	30.5402	12.8082	-1.25365	5e-05	0.000340038	yes	30.5402	8.71305	-1.80946	5e-05	0.000340038	yes	30.5402	5.27934	-2.53228	5e-05	0.000340038	yes	12.8082	8.71305	-0.555813	0.0177	0.0522967	no	12.8082	5.27934	-1.27863	5e-05	0.000340038	yes	8.71305	5.27934	-0.722821	0.00555	0.0201221	yes
LOC109797127	NC_033806.1:27292994-27293798	865.85	2180.09	1.3322	5e-05	0.000340038	yes	865.85	3015.45	1.80019	5e-05	0.000340038	yes	865.85	5281.01	2.60862	5e-05	0.000340038	yes	2180.09	3015.45	0.467989	0.0486	0.117893	no	2180.09	5281.01	1.27643	5e-05	0.000340038	yes	3015.45	5281.01	0.808439	0.002	0.00860545	yes
LOC109808860	NC_033814.1:33833189-33835294	13.2072	36.9823	1.48551	5e-05	0.000340038	yes	13.2072	42.4255	1.6836	5e-05	0.000340038	yes	13.2072	64.471	2.28732	5e-05	0.000340038	yes	36.9823	42.4255	0.198097	0.2965	0.459447	no	36.9823	64.471	0.801816	5e-05	0.000340038	yes	42.4255	64.471	0.603719	0.0012	0.00558487	yes
LOC109805837	NC_033813.1:11302172-11303882	432.424	271.665	-0.670618	0.0002	0.00118501	yes	432.424	187.795	-1.20329	5e-05	0.000340038	yes	432.424	108.836	-1.99029	5e-05	0.000340038	yes	271.665	187.795	-0.532667	0.00385	0.0148426	yes	271.665	108.836	-1.31967	5e-05	0.000340038	yes	187.795	108.836	-0.787005	5e-05	0.000340038	yes
LOC109813069	NW_017984117.1:520390-525743	3.50645	9.88215	1.49481	5e-05	0.000340038	yes	3.50645	11.5629	1.72142	5e-05	0.000340038	yes	3.50645	17.7215	2.33742	5e-05	0.000340038	yes	9.88215	11.5629	0.226603	0.27575	0.43666	no	9.88215	17.7215	0.842603	0.0001	0.000638728	yes	11.5629	17.7215	0.615999	0.0022	0.00931962	yes
LOC109804114	NC_033811.1:13703841-13705578	25.076	5.5233	-2.1827	5e-05	0.000340038	yes	25.076	4.30237	-2.5431	5e-05	0.000340038	yes	25.076	1.9235	-3.7045	5e-05	0.000340038	yes	5.5233	4.30237	-0.3604	0.1762	0.316699	no	5.5233	1.9235	-1.52179	5e-05	0.000340038	yes	4.30237	1.9235	-1.16139	0.0004	0.0021701	yes
LOC109811668	NW_017984082.1:476637-477507	13.9882	3.06123	-2.19203	5e-05	0.000340038	yes	13.9882	1.71605	-3.02705	5e-05	0.000340038	yes	13.9882	0.7092	-4.30188	5e-05	0.000340038	yes	3.06123	1.71605	-0.83502	0.02825	0.0763156	no	3.06123	0.7092	-2.10985	0.0002	0.00118501	yes	1.71605	0.7092	-1.27483	0.0109	0.0351622	yes
LOC109804041	NC_033811.1:10065101-10072715	9.99091	3.9595	-1.3353	5e-05	0.000340038	yes	9.99091	3.81015	-1.39077	5e-05	0.000340038	yes	9.99091	2.21746	-2.17171	5e-05	0.000340038	yes	3.9595	3.81015	-0.0554696	0.7839	0.86906	no	3.9595	2.21746	-0.836409	0.00015	0.00091698	yes	3.81015	2.21746	-0.780939	0.0004	0.0021701	yes
LOC109818286	NW_017984357.1:145417-149428	3.88862	10.1967	1.39078	5e-05	0.000340038	yes	3.88862	10.1363	1.38221	5e-05	0.000340038	yes	3.88862	6.39983	0.718776	0.0016	0.007126	yes	10.1967	10.1363	-0.00857215	0.9647	0.979478	no	10.1967	6.39983	-0.672003	0.0014	0.00636213	yes	10.1363	6.39983	-0.663431	0.0015	0.00674701	yes
LOC109807962	NC_033814.1:32680290-32680954	4.40639	8.14737	0.886737	0.00975	0.0320872	yes	4.40639	10.2286	1.21494	0.0004	0.0021701	yes	4.40639	18.2782	2.05246	5e-05	0.000340038	yes	8.14737	10.2286	0.328199	0.26765	0.427605	no	8.14737	18.2782	1.16572	0.0001	0.000638728	yes	10.2286	18.2782	0.83752	0.00275	0.0112214	yes
LOC109797346	NC_033806.1:15837806-15840509	2.33121	9.94505	2.0929	5e-05	0.000340038	yes	2.33121	10.0327	2.10555	5e-05	0.000340038	yes	2.33121	6.44225	1.46648	5e-05	0.000340038	yes	9.94505	10.0327	0.0126567	0.95485	0.974083	no	9.94505	6.44225	-0.626414	0.009	0.0300047	yes	10.0327	6.44225	-0.639071	0.0075	0.0258287	yes
LOC109815381	NW_017984198.1:194053-195553	2.42487	4.12821	0.76761	0.004	0.0153176	yes	2.42487	4.29229	0.823842	0.00215	0.00913619	yes	2.42487	6.5749	1.43906	5e-05	0.000340038	yes	4.12821	4.29229	0.0562322	0.81635	0.890154	no	4.12821	6.5749	0.671454	0.00465	0.0173793	yes	4.29229	6.5749	0.615221	0.00885	0.0295989	yes
LOC109790734	NW_017984859.1:84478-90231	4.74323	1.72921	-1.45576	5e-05	0.000340038	yes	4.74323	1.60835	-1.56029	5e-05	0.000340038	yes	4.74323	0.811291	-2.54758	5e-05	0.000340038	yes	1.72921	1.60835	-0.10453	0.6948	0.808378	no	1.72921	0.811291	-1.09182	0.00035	0.00193346	yes	1.60835	0.811291	-0.987292	0.0016	0.007126	yes
LOC109808532	NC_033814.1:48540558-48542605	124.495	65.7718	-0.920543	5e-05	0.000340038	yes	124.495	56.5372	-1.13881	5e-05	0.000340038	yes	124.495	34.8667	-1.83616	5e-05	0.000340038	yes	65.7718	56.5372	-0.218268	0.24435	0.40139	no	65.7718	34.8667	-0.915616	5e-05	0.000340038	yes	56.5372	34.8667	-0.697349	0.0004	0.0021701	yes
LOC109806822	NC_033814.1:3821291-3824639	42.0238	24.7207	-0.765489	5e-05	0.000340038	yes	42.0238	20.5087	-1.03497	5e-05	0.000340038	yes	42.0238	11.2546	-1.90069	5e-05	0.000340038	yes	24.7207	20.5087	-0.269481	0.14455	0.273678	no	24.7207	11.2546	-1.1352	5e-05	0.000340038	yes	20.5087	11.2546	-0.865722	5e-05	0.000340038	yes
LOC109812384	NW_017984098.1:553173-554588	13.1989	8.04832	-0.713656	0.00175	0.00769209	yes	13.1989	7.71108	-0.77541	0.00065	0.0032981	yes	13.1989	4.86374	-1.44028	5e-05	0.000340038	yes	8.04832	7.71108	-0.0617538	0.7934	0.875223	no	8.04832	4.86374	-0.726621	0.004	0.0153176	yes	7.71108	4.86374	-0.664867	0.00805	0.0273754	yes
LOC109789571	NW_017984675.1:37648-38734	11.8429	6.21168	-0.930969	0.0007	0.00351529	yes	11.8429	7.10187	-0.737753	0.00525	0.0192247	yes	11.8429	3.55171	-1.73744	5e-05	0.000340038	yes	6.21168	7.10187	0.193216	0.4848	0.643515	no	6.21168	3.55171	-0.80647	0.0086	0.0288988	yes	7.10187	3.55171	-0.999686	0.00135	0.0061756	yes
LOC109806263	NC_033813.1:14436392-14437740	33.525	15.0568	-1.15482	5e-05	0.000340038	yes	33.525	15.0786	-1.15273	5e-05	0.000340038	yes	33.525	9.00445	-1.89653	5e-05	0.000340038	yes	15.0568	15.0786	0.00208652	0.9955	0.996733	no	15.0568	9.00445	-0.741706	0.00105	0.00498632	yes	15.0786	9.00445	-0.743793	0.001	0.00477927	yes
LOC109797289	NC_033806.1:29350427-29355683	74.0144	32.0486	-1.20755	5e-05	0.000340038	yes	74.0144	26.8451	-1.46315	5e-05	0.000340038	yes	74.0144	16.7896	-2.14024	5e-05	0.000340038	yes	32.0486	26.8451	-0.2556	0.1689	0.306752	no	32.0486	16.7896	-0.932691	5e-05	0.000340038	yes	26.8451	16.7896	-0.677091	0.0008	0.00394432	yes
LOC109812088	NW_017984091.1:554008-556734	16.2032	4.52152	-1.8414	5e-05	0.000340038	yes	16.2032	3.432	-2.23916	5e-05	0.000340038	yes	16.2032	1.79736	-3.17233	5e-05	0.000340038	yes	4.52152	3.432	-0.397756	0.1191	0.236861	no	4.52152	1.79736	-1.33093	5e-05	0.000340038	yes	3.432	1.79736	-0.93317	0.0031	0.0123988	yes
LOC109807734	NC_033814.1:23684419-23687094	125.052	331.201	1.40518	5e-05	0.000340038	yes	125.052	388.675	1.63603	5e-05	0.000340038	yes	125.052	672.029	2.426	5e-05	0.000340038	yes	331.201	388.675	0.230856	0.21825	0.37025	no	331.201	672.029	1.02082	5e-05	0.000340038	yes	388.675	672.029	0.789961	5e-05	0.000340038	yes
LOC109800583	NC_033809.1:20463454-20466692	17.8694	32.7797	0.875316	5e-05	0.000340038	yes	17.8694	48.5955	1.44334	5e-05	0.000340038	yes	17.8694	73.8516	2.04714	5e-05	0.000340038	yes	32.7797	48.5955	0.568019	0.0021	0.00896205	yes	32.7797	73.8516	1.17183	5e-05	0.000340038	yes	48.5955	73.8516	0.603806	0.00075	0.00373202	yes
LOC109813772	NW_017984137.1:85290-87481	13.4897	3.92989	-1.7793	5e-05	0.000340038	yes	13.4897	3.86167	-1.80456	5e-05	0.000340038	yes	13.4897	1.78159	-2.92062	5e-05	0.000340038	yes	3.92989	3.86167	-0.0252652	0.91335	0.950867	no	3.92989	1.78159	-1.14133	5e-05	0.000340038	yes	3.86167	1.78159	-1.11606	5e-05	0.000340038	yes
LOC109796947	NC_033806.1:22715270-22717212	8.86515	35.0875	1.98474	5e-05	0.000340038	yes	8.86515	35.9885	2.02132	5e-05	0.000340038	yes	8.86515	20.5256	1.21121	5e-05	0.000340038	yes	35.0875	35.9885	0.0365781	0.8363	0.902948	no	35.0875	20.5256	-0.773529	5e-05	0.000340038	yes	35.9885	20.5256	-0.810107	5e-05	0.000340038	yes
LOC109789992	NW_017984735.1:44518-48716	40.3243	24.1412	-0.740155	5e-05	0.000340038	yes	40.3243	16.1676	-1.31854	5e-05	0.000340038	yes	40.3243	6.15528	-2.71175	5e-05	0.000340038	yes	24.1412	16.1676	-0.578389	0.00185	0.00806632	yes	24.1412	6.15528	-1.9716	5e-05	0.000340038	yes	16.1676	6.15528	-1.39321	5e-05	0.000340038	yes
LOC109806451	NC_033813.1:16190272-16203303	54.0624	81.6802	0.595361	0.00095	0.0045718	yes	54.0624	103.129	0.931753	5e-05	0.000340038	yes	54.0624	157.085	1.53884	5e-05	0.000340038	yes	81.6802	103.129	0.336392	0.0684	0.154326	no	81.6802	157.085	0.943483	5e-05	0.000340038	yes	103.129	157.085	0.607091	0.0014	0.00636213	yes
LOC109800278	NC_033809.1:4104426-4108417	5.23676	2.74042	-0.93428	5e-05	0.000340038	yes	5.23676	2.47488	-1.08131	5e-05	0.000340038	yes	5.23676	1.58747	-1.72195	5e-05	0.000340038	yes	2.74042	2.47488	-0.147035	0.54835	0.697076	no	2.74042	1.58747	-0.787667	0.003	0.0120672	yes	2.47488	1.58747	-0.640632	0.01665	0.0497523	yes
LOC109811656	NW_017984082.1:466064-466905	17.5721	10.0194	-0.810489	0.00055	0.00285583	yes	17.5721	7.31469	-1.26442	5e-05	0.000340038	yes	17.5721	4.41666	-1.99226	5e-05	0.000340038	yes	10.0194	7.31469	-0.453927	0.08205	0.177779	no	10.0194	4.41666	-1.18177	0.00015	0.00091698	yes	7.31469	4.41666	-0.727842	0.0128	0.0401406	yes
LOC109801428	NC_033809.1:15857884-15859315	445.936	1483.47	1.73407	5e-05	0.000340038	yes	445.936	1220.83	1.45295	5e-05	0.000340038	yes	445.936	786.38	0.818391	0.00015	0.00091698	yes	1483.47	1220.83	-0.281115	0.17715	0.318109	no	1483.47	786.38	-0.915674	5e-05	0.000340038	yes	1220.83	786.38	-0.634559	0.0017	0.00750297	yes
LOC109814759	NW_017984172.1:257402-258879	3.65492	14.3712	1.97526	5e-05	0.000340038	yes	3.65492	14.2317	1.9612	5e-05	0.000340038	yes	3.65492	8.11951	1.15155	5e-05	0.000340038	yes	14.3712	14.2317	-0.0140671	0.9468	0.969913	no	14.3712	8.11951	-0.823712	0.00045	0.00240191	yes	14.2317	8.11951	-0.809645	0.00065	0.0032981	yes
LOC109817698	NW_017984317.1:161695-167773	26.8525	3.79985	-2.82104	5e-05	0.000340038	yes	26.8525	4.81351	-2.4799	5e-05	0.000340038	yes	26.8525	2.36033	-3.508	5e-05	0.000340038	yes	3.79985	4.81351	0.341147	0.17305	0.312397	no	3.79985	2.36033	-0.686955	0.0105	0.0341254	yes	4.81351	2.36033	-1.0281	0.00025	0.00144234	yes
LOC109792711	NW_017985541.1:9420-14760	9.2063	5.77678	-0.672356	0.0015	0.00674701	yes	9.2063	4.92771	-0.901703	5e-05	0.000340038	yes	9.2063	3.28253	-1.48782	5e-05	0.000340038	yes	5.77678	4.92771	-0.229347	0.2885	0.45063	no	5.77678	3.28253	-0.815459	0.00015	0.00091698	yes	4.92771	3.28253	-0.586112	0.01055	0.0342546	yes
LOC109790046	NW_017984740.1:21452-25018	7.97835	3.2311	-1.30407	5e-05	0.000340038	yes	7.97835	4.29345	-0.893954	5e-05	0.000340038	yes	7.97835	1.55955	-2.35496	5e-05	0.000340038	yes	3.2311	4.29345	0.410113	0.09405	0.197646	no	3.2311	1.55955	-1.05089	0.0005	0.00262952	yes	4.29345	1.55955	-1.461	5e-05	0.000340038	yes
LOC109815530	NW_017984205.1:99098-107667	13.0341	21.8164	0.743116	5e-05	0.000340038	yes	13.0341	25.9579	0.99388	5e-05	0.000340038	yes	13.0341	44.0613	1.75722	5e-05	0.000340038	yes	21.8164	25.9579	0.250764	0.1661	0.30307	no	21.8164	44.0613	1.0141	5e-05	0.000340038	yes	25.9579	44.0613	0.763335	5e-05	0.000340038	yes
LOC109788194	NW_017984501.1:169373-171862	4.62291	2.66087	-0.796902	0.00305	0.0122314	yes	4.62291	2.06085	-1.16556	5e-05	0.000340038	yes	4.62291	1.11251	-2.05498	5e-05	0.000340038	yes	2.66087	2.06085	-0.368659	0.2023	0.350329	no	2.66087	1.11251	-1.25808	0.0004	0.0021701	yes	2.06085	1.11251	-0.889417	0.0082	0.0277976	yes
LOC109788277	NW_017984513.1:80300-81918	110.467	28.7791	-1.94052	5e-05	0.000340038	yes	110.467	31.7626	-1.79822	5e-05	0.000340038	yes	110.467	13.5909	-3.0229	5e-05	0.000340038	yes	28.7791	31.7626	0.142305	0.43025	0.593809	no	28.7791	13.5909	-1.08238	5e-05	0.000340038	yes	31.7626	13.5909	-1.22468	5e-05	0.000340038	yes
LOC109806596	NC_033813.1:798567-802593	62.5421	33.9918	-0.87964	5e-05	0.000340038	yes	62.5421	33.959	-0.881031	5e-05	0.000340038	yes	62.5421	22.6124	-1.46772	5e-05	0.000340038	yes	33.9918	33.959	-0.00139165	0.99375	0.995874	no	33.9918	22.6124	-0.588076	0.0012	0.00558487	yes	33.959	22.6124	-0.586684	0.0011	0.00518825	yes
LOC109802359	NC_033810.1:5213206-5215419	7.94269	30.3012	1.93168	5e-05	0.000340038	yes	7.94269	41.9907	2.40237	5e-05	0.000340038	yes	7.94269	18.3144	1.20528	5e-05	0.000340038	yes	30.3012	41.9907	0.470693	0.01	0.0327692	yes	30.3012	18.3144	-0.726398	5e-05	0.000340038	yes	41.9907	18.3144	-1.19709	5e-05	0.000340038	yes
LOC114915896	NC_033806.1:13746935-13747157	39.0376	121.797	1.64154	0.002	0.00860545	yes	39.0376	142.441	1.86743	0.00095	0.0045718	yes	39.0376	271.347	2.7972	5e-05	0.000340038	yes	121.797	142.441	0.225889	0.5145	0.668705	no	121.797	271.347	1.15567	0.00135	0.0061756	yes	142.441	271.347	0.929777	0.00505	0.0186027	yes
LOC109788179	NC_033805.1:10248915-10251408	3.33999	1.41105	-1.24308	5e-05	0.000340038	yes	3.33999	1.17985	-1.50124	5e-05	0.000340038	yes	3.33999	0.522026	-2.67765	5e-05	0.000340038	yes	1.41105	1.17985	-0.258161	0.4492	0.611704	no	1.41105	0.522026	-1.43457	0.00205	0.00878256	yes	1.17985	0.522026	-1.17641	0.0089	0.0297364	yes
LOC109796480	NC_033806.1:24525679-24526096	2.18201	14.2819	2.71046	5e-05	0.000340038	yes	2.18201	17.4113	2.9963	5e-05	0.000340038	yes	2.18201	29.0424	3.73443	5e-05	0.000340038	yes	14.2819	17.4113	0.285838	0.3406	0.506156	no	14.2819	29.0424	1.02397	0.00095	0.0045718	yes	17.4113	29.0424	0.738135	0.00955	0.0315308	yes
LOC109798261	NC_033807.1:6682093-6684185	36.0402	15.9678	-1.17444	5e-05	0.000340038	yes	36.0402	14.9625	-1.26825	5e-05	0.000340038	yes	36.0402	9.81033	-1.87723	5e-05	0.000340038	yes	15.9678	14.9625	-0.0938104	0.6429	0.771102	no	15.9678	9.81033	-0.702791	0.0011	0.00518825	yes	14.9625	9.81033	-0.608981	0.0037	0.014373	yes
LOC114915911	NC_033807.1:3658278-3659968	4.12497	9.2614	1.16685	5e-05	0.000340038	yes	4.12497	9.76832	1.24372	5e-05	0.000340038	yes	4.12497	15.5983	1.91894	5e-05	0.000340038	yes	9.2614	9.76832	0.0768798	0.7308	0.833254	no	9.2614	15.5983	0.75209	0.00035	0.00193346	yes	9.76832	15.5983	0.67521	0.0017	0.00750297	yes
LOC109802220	NC_033810.1:16105473-16107035	29.1712	12.7847	-1.19013	5e-05	0.000340038	yes	29.1712	9.94299	-1.55279	5e-05	0.000340038	yes	29.1712	4.9006	-2.57351	5e-05	0.000340038	yes	12.7847	9.94299	-0.362666	0.08565	0.183785	no	12.7847	4.9006	-1.38339	5e-05	0.000340038	yes	9.94299	4.9006	-1.02072	5e-05	0.000340038	yes
LOC109790744	NC_033805.1:28827183-28829594	0.204665	1.04523	2.35249	0.0116	0.03702	yes	0.204665	1.2371	2.59563	0.008	0.0272386	yes	0.204665	3.19037	3.96239	0.0019	0.00824691	yes	1.04523	1.2371	0.24314	0.5873	0.72824	no	1.04523	3.19037	1.6099	0.00095	0.0045718	yes	1.2371	3.19037	1.36676	0.00165	0.00731534	yes
LOC109794597	NC_033805.1:30447601-30448638	2.03097	4.01823	0.98439	0.00905	0.0301422	yes	2.03097	5.17557	1.34955	0.00095	0.0045718	yes	2.03097	8.65563	2.09147	5e-05	0.000340038	yes	4.01823	5.17557	0.365157	0.24135	0.397895	no	4.01823	8.65563	1.10708	0.0005	0.00262952	yes	5.17557	8.65563	0.741921	0.00835	0.0282058	yes
LOC109794949	NC_033805.1:7966853-7968698	6.26632	20.6578	1.721	5e-05	0.000340038	yes	6.26632	17.8741	1.51218	5e-05	0.000340038	yes	6.26632	11.3482	0.856771	0.0011	0.00518825	yes	20.6578	17.8741	-0.208817	0.3197	0.484536	no	20.6578	11.3482	-0.864228	0.0002	0.00118501	yes	17.8741	11.3482	-0.655412	0.0024	0.0100263	yes
LOC109795100	NC_033805.1:13381257-13383181	252.278	427.36	0.760437	0.0001	0.000638728	yes	252.278	478.491	0.923475	5e-05	0.000340038	yes	252.278	758.41	1.58796	5e-05	0.000340038	yes	427.36	478.491	0.163039	0.3954	0.561094	no	427.36	758.41	0.827526	5e-05	0.000340038	yes	478.491	758.41	0.664487	0.00115	0.00538874	yes
LOC109801177	NC_033809.1:10124087-10129373	8.56475	2.74368	-1.6423	5e-05	0.000340038	yes	8.56475	2.39584	-1.83788	5e-05	0.000340038	yes	8.56475	1.19647	-2.83963	5e-05	0.000340038	yes	2.74368	2.39584	-0.195581	0.43605	0.599457	no	2.74368	1.19647	-1.19733	5e-05	0.000340038	yes	2.39584	1.19647	-1.00175	0.00065	0.0032981	yes
LOC109796193	NC_033806.1:14926850-14931849	46.732	18.6196	-1.32759	5e-05	0.000340038	yes	46.732	16.1685	-1.53123	5e-05	0.000340038	yes	46.732	8.36091	-2.48268	5e-05	0.000340038	yes	18.6196	16.1685	-0.203637	0.26485	0.42423	no	18.6196	8.36091	-1.15509	5e-05	0.000340038	yes	16.1685	8.36091	-0.951455	5e-05	0.000340038	yes
LOC109795996	NC_033806.1:11352293-11353210	1.07287	2.87451	1.42184	0.00235	0.00985605	yes	1.07287	3.75387	1.80691	0.00025	0.00144234	yes	1.07287	9.20239	3.10054	5e-05	0.000340038	yes	2.87451	3.75387	0.385062	0.25665	0.415076	no	2.87451	9.20239	1.67869	5e-05	0.000340038	yes	3.75387	9.20239	1.29363	0.0001	0.000638728	yes
LOC109797647	NC_033806.1:15607882-15608886	25.6065	58.4398	1.19044	5e-05	0.000340038	yes	25.6065	53.4813	1.06253	5e-05	0.000340038	yes	25.6065	94.208	1.87934	5e-05	0.000340038	yes	58.4398	53.4813	-0.127916	0.4858	0.644368	no	58.4398	94.208	0.688898	0.0002	0.00118501	yes	53.4813	94.208	0.816814	5e-05	0.000340038	yes
LOC109802225	NC_033810.1:11670014-11681479	6.05803	10.0299	0.727386	0.00075	0.00373202	yes	6.05803	10.0958	0.736835	0.00055	0.00285583	yes	6.05803	15.5969	1.36434	5e-05	0.000340038	yes	10.0299	10.0958	0.00944847	0.96255	0.978295	no	10.0299	15.5969	0.636952	0.00195	0.00843147	yes	10.0958	15.5969	0.627504	0.00175	0.00769209	yes
LOC109803903	NC_033811.1:10158696-10170575	2.26327	1.1388	-0.990894	0.00025	0.00144234	yes	2.26327	1.37064	-0.72356	0.0095	0.0313975	yes	2.26327	0.53765	-2.07367	5e-05	0.000340038	yes	1.1388	1.37064	0.267334	0.35365	0.519712	no	1.1388	0.53765	-1.08278	0.00145	0.00655404	yes	1.37064	0.53765	-1.35011	0.0002	0.00118501	yes
LOC109805996	NC_033813.1:10847088-10853229	5.20369	14.2688	1.45525	5e-05	0.000340038	yes	5.20369	18.3844	1.82088	5e-05	0.000340038	yes	5.20369	28.2357	2.43991	5e-05	0.000340038	yes	14.2688	18.3844	0.365624	0.06665	0.151213	no	14.2688	28.2357	0.984657	5e-05	0.000340038	yes	18.3844	28.2357	0.619033	0.0014	0.00636213	yes
LOC109818843	NW_017984401.1:135519-139383	13.2886	8.28397	-0.681793	0.0002	0.00118501	yes	13.2886	5.9483	-1.15964	5e-05	0.000340038	yes	13.2886	3.03503	-2.1304	5e-05	0.000340038	yes	8.28397	5.9483	-0.477844	0.014	0.0432092	yes	8.28397	3.03503	-1.44861	5e-05	0.000340038	yes	5.9483	3.03503	-0.970767	5e-05	0.000340038	yes
LOC109815181	NW_017984189.1:65144-66492	5.40389	2.54277	-1.0876	0.00075	0.00373202	yes	5.40389	1.41783	-1.93032	5e-05	0.000340038	yes	5.40389	0.254689	-4.40719	5e-05	0.000340038	yes	2.54277	1.41783	-0.842717	0.02335	0.0654695	no	2.54277	0.254689	-3.31959	0.0004	0.0021701	yes	1.41783	0.254689	-2.47687	0.00185	0.00806632	yes
LOC109802872	NC_033810.1:18824510-18825529	76.2508	32.4045	-1.23456	5e-05	0.000340038	yes	76.2508	38.2492	-0.995321	5e-05	0.000340038	yes	76.2508	19.1766	-1.99141	5e-05	0.000340038	yes	32.4045	38.2492	0.239235	0.2199	0.372386	no	32.4045	19.1766	-0.756853	0.0009	0.00436631	yes	38.2492	19.1766	-0.996088	5e-05	0.000340038	yes
LOC109790168	NW_017984761.1:62113-66950	11.3686	30.1662	1.40788	5e-05	0.000340038	yes	11.3686	43.3225	1.93006	5e-05	0.000340038	yes	11.3686	66.8618	2.55613	5e-05	0.000340038	yes	30.1662	43.3225	0.522181	0.0042	0.0159677	yes	30.1662	66.8618	1.14825	5e-05	0.000340038	yes	43.3225	66.8618	0.626066	0.0008	0.00394432	yes
LOC109804182	NC_033811.1:599464-603283	18.3905	9.29373	-0.984632	5e-05	0.000340038	yes	18.3905	10.6211	-0.792031	5e-05	0.000340038	yes	18.3905	5.65968	-1.70017	5e-05	0.000340038	yes	9.29373	10.6211	0.1926	0.30315	0.46646	no	9.29373	5.65968	-0.715537	0.0001	0.000638728	yes	10.6211	5.65968	-0.908137	5e-05	0.000340038	yes
LOC109798514	NC_033807.1:524987-528399	7.20719	3.23046	-1.1577	5e-05	0.000340038	yes	7.20719	2.22938	-1.6928	5e-05	0.000340038	yes	7.20719	0.89979	-3.00178	5e-05	0.000340038	yes	3.23046	2.22938	-0.535098	0.02025	0.0582872	no	3.23046	0.89979	-1.84408	5e-05	0.000340038	yes	2.22938	0.89979	-1.30898	5e-05	0.000340038	yes
LOC109793071	NW_017985783.1:27986-32134	6.95762	2.10848	-1.72239	5e-05	0.000340038	yes	6.95762	2.27769	-1.61102	5e-05	0.000340038	yes	6.95762	1.27013	-2.45362	5e-05	0.000340038	yes	2.10848	2.27769	0.11137	0.678	0.796594	no	2.10848	1.27013	-0.731222	0.01615	0.0485241	yes	2.27769	1.27013	-0.842592	0.0054	0.0196756	yes
LOC109796252	NC_033806.1:6230329-6232367	2.50336	1.46888	-0.769154	0.0114	0.036484	yes	2.50336	1.19587	-1.0658	0.0006	0.00307972	yes	2.50336	0.26938	-3.21615	5e-05	0.000340038	yes	1.46888	1.19587	-0.29665	0.3561	0.522305	no	1.46888	0.26938	-2.447	0.0001	0.000638728	yes	1.19587	0.26938	-2.15035	0.00035	0.00193346	yes
LOC109802419	NC_033810.1:19358784-19372594	17.2027	8.12471	-1.08225	5e-05	0.000340038	yes	17.2027	6.91464	-1.31491	5e-05	0.000340038	yes	17.2027	4.14093	-2.05461	5e-05	0.000340038	yes	8.12471	6.91464	-0.232661	0.2701	0.430428	no	8.12471	4.14093	-0.972361	5e-05	0.000340038	yes	6.91464	4.14093	-0.7397	0.0015	0.00674701	yes
LOC109789697	NW_017984692.1:62170-63259	18.2034	9.15898	-0.990947	0.00015	0.00091698	yes	18.2034	6.64145	-1.45464	5e-05	0.000340038	yes	18.2034	2.30322	-2.98248	5e-05	0.000340038	yes	9.15898	6.64145	-0.463688	0.10295	0.211846	no	9.15898	2.30322	-1.99154	5e-05	0.000340038	yes	6.64145	2.30322	-1.52785	0.00015	0.00091698	yes
LOC109792894	NW_017985662.1:35018-37157	48.2993	15.1904	-1.66884	5e-05	0.000340038	yes	48.2993	11.2863	-2.09743	5e-05	0.000340038	yes	48.2993	3.35546	-3.84742	5e-05	0.000340038	yes	15.1904	11.2863	-0.428594	0.04685	0.114567	no	15.1904	3.35546	-2.17858	5e-05	0.000340038	yes	11.2863	3.35546	-1.74999	5e-05	0.000340038	yes
LOC109805548	NC_033813.1:3259259-3268358	28.8264	6.61784	-2.12296	5e-05	0.000340038	yes	28.8264	7.0575	-2.03016	5e-05	0.000340038	yes	28.8264	4.20342	-2.77776	5e-05	0.000340038	yes	6.61784	7.0575	0.092796	0.6336	0.764185	no	6.61784	4.20342	-0.654799	0.00115	0.00538874	yes	7.0575	4.20342	-0.747595	0.0003	0.00169136	yes
LOC109813557	NW_017984130.1:212285-213076	9.00295	14.1458	0.6519	0.0143	0.0439673	yes	9.00295	19.5851	1.12129	0.00015	0.00091698	yes	9.00295	29.9693	1.73501	5e-05	0.000340038	yes	14.1458	19.5851	0.469388	0.05895	0.137287	no	14.1458	29.9693	1.08311	5e-05	0.000340038	yes	19.5851	29.9693	0.613726	0.0069	0.0240907	yes
LOC109801210	NC_033809.1:2989238-2990769	115.276	44.3449	-1.37825	5e-05	0.000340038	yes	115.276	35.0555	-1.71738	5e-05	0.000340038	yes	115.276	20.2219	-2.5111	5e-05	0.000340038	yes	44.3449	35.0555	-0.339126	0.06715	0.152121	no	44.3449	20.2219	-1.13285	5e-05	0.000340038	yes	35.0555	20.2219	-0.793723	5e-05	0.000340038	yes
LOC109796091	NC_033806.1:18836079-18843120	5.73068	1.89259	-1.59834	5e-05	0.000340038	yes	5.73068	1.81764	-1.65664	5e-05	0.000340038	yes	5.73068	0.934316	-2.61672	5e-05	0.000340038	yes	1.89259	1.81764	-0.0582965	0.8001	0.879684	no	1.89259	0.934316	-1.01838	0.00035	0.00193346	yes	1.81764	0.934316	-0.960083	0.00045	0.00240191	yes
LOC109789638	NW_017984684.1:83011-84717	49.4642	21.2228	-1.22077	5e-05	0.000340038	yes	49.4642	16.2822	-1.60309	5e-05	0.000340038	yes	49.4642	4.43032	-3.4809	5e-05	0.000340038	yes	21.2228	16.2822	-0.382314	0.08605	0.184445	no	21.2228	4.43032	-2.26013	5e-05	0.000340038	yes	16.2822	4.43032	-1.87782	5e-05	0.000340038	yes
LOC109789291	NW_017984634.1:110664-115150	19.0032	69.7451	1.87585	5e-05	0.000340038	yes	19.0032	84.6722	2.15565	5e-05	0.000340038	yes	19.0032	37.7729	0.991109	5e-05	0.000340038	yes	69.7451	84.6722	0.279798	0.1557	0.289097	no	69.7451	37.7729	-0.88474	5e-05	0.000340038	yes	84.6722	37.7729	-1.16454	5e-05	0.000340038	yes
LOC109795195	NC_033805.1:8144670-8149433	43.5489	22.8339	-0.931458	5e-05	0.000340038	yes	43.5489	17.4495	-1.31945	5e-05	0.000340038	yes	43.5489	5.61666	-2.95485	5e-05	0.000340038	yes	22.8339	17.4495	-0.387992	0.06595	0.149976	no	22.8339	5.61666	-2.02339	5e-05	0.000340038	yes	17.4495	5.61666	-1.6354	5e-05	0.000340038	yes
LOC109800754	NC_033809.1:23634670-23636272	23.1943	5.99172	-1.95273	5e-05	0.000340038	yes	23.1943	5.23142	-2.1485	5e-05	0.000340038	yes	23.1943	9.44066	-1.29681	5e-05	0.000340038	yes	5.99172	5.23142	-0.195767	0.44135	0.604362	no	5.99172	9.44066	0.655917	0.0074	0.0255353	yes	5.23142	9.44066	0.851684	0.00075	0.00373202	yes
LOC109800379	NC_033809.1:10166636-10168465	3.76695	1.68777	-1.15828	0.00115	0.00538874	yes	3.76695	1.01129	-1.8972	5e-05	0.000340038	yes	3.76695	0.331299	-3.50719	5e-05	0.000340038	yes	1.68777	1.01129	-0.738924	0.0523	0.12495	no	1.68777	0.331299	-2.34891	0.00035	0.00193346	yes	1.01129	0.331299	-1.60999	0.0073	0.0252482	yes
LOC109810837	NW_017984070.1:308187-308847	39.7187	11.3682	-1.80482	5e-05	0.000340038	yes	39.7187	11.5157	-1.78622	5e-05	0.000340038	yes	39.7187	4.25697	-3.22192	5e-05	0.000340038	yes	11.3682	11.5157	0.0185987	0.94315	0.96784	no	11.3682	4.25697	-1.41711	0.0001	0.000638728	yes	11.5157	4.25697	-1.4357	0.0001	0.000638728	yes
LOC109797506	NC_033806.1:15170173-15172821	4.82589	2.59603	-0.894486	0.0029	0.0117273	yes	4.82589	1.77979	-1.43909	5e-05	0.000340038	yes	4.82589	0.77821	-2.63256	5e-05	0.000340038	yes	2.59603	1.77979	-0.544605	0.0954	0.199785	no	2.59603	0.77821	-1.73808	0.00015	0.00091698	yes	1.77979	0.77821	-1.19347	0.00415	0.0158084	yes
LOC109801578	NC_033809.1:16713113-16715022	9.21066	22.2823	1.27452	5e-05	0.000340038	yes	9.21066	28.617	1.6355	5e-05	0.000340038	yes	9.21066	44.218	2.26326	5e-05	0.000340038	yes	22.2823	28.617	0.360977	0.08355	0.180292	no	22.2823	44.218	0.988737	5e-05	0.000340038	yes	28.617	44.218	0.62776	0.0007	0.00351529	yes
LOC109793407	NW_017986075.1:16616-29137	2.25291	3.50722	0.638541	0.01025	0.0334464	yes	2.25291	4.03958	0.842419	0.00065	0.0032981	yes	2.25291	7.40882	1.71746	5e-05	0.000340038	yes	3.50722	4.03958	0.203878	0.3522	0.518251	no	3.50722	7.40882	1.07892	5e-05	0.000340038	yes	4.03958	7.40882	0.875037	0.00015	0.00091698	yes
LOC109802992	NC_033810.1:13215272-13220268	4.70539	19.7607	2.07025	5e-05	0.000340038	yes	4.70539	20.7827	2.143	5e-05	0.000340038	yes	4.70539	32.9811	2.80925	5e-05	0.000340038	yes	19.7607	20.7827	0.0727504	0.7235	0.827885	no	19.7607	32.9811	0.739009	0.00055	0.00285583	yes	20.7827	32.9811	0.666259	0.00095	0.0045718	yes
LOC109792253	NW_017985310.1:43755-47533	10.8555	3.1407	-1.78927	5e-05	0.000340038	yes	10.8555	3.19946	-1.76253	5e-05	0.000340038	yes	10.8555	5.91574	-0.8758	0.00015	0.00091698	yes	3.1407	3.19946	0.0267427	0.92205	0.956189	no	3.1407	5.91574	0.913473	0.00025	0.00144234	yes	3.19946	5.91574	0.88673	0.00045	0.00240191	yes
LOC109816619	NW_017984258.1:204105-208451	148.043	86.7269	-0.771463	5e-05	0.000340038	yes	148.043	75.8948	-0.963943	5e-05	0.000340038	yes	148.043	48.8514	-1.59954	5e-05	0.000340038	yes	86.7269	75.8948	-0.19248	0.2868	0.448716	no	86.7269	48.8514	-0.82808	5e-05	0.000340038	yes	75.8948	48.8514	-0.635601	0.00045	0.00240191	yes
LOC109792147	NW_017985265.1:48587-50984	30.1421	145.729	2.27344	5e-05	0.000340038	yes	30.1421	214.05	2.8281	5e-05	0.000340038	yes	30.1421	332.768	3.46467	5e-05	0.000340038	yes	145.729	214.05	0.554659	0.00395	0.0151608	yes	145.729	332.768	1.19123	5e-05	0.000340038	yes	214.05	332.768	0.636567	0.00145	0.00655404	yes
LOC109801933	NC_033810.1:15648895-15655282	17.0455	3.46496	-2.29848	5e-05	0.000340038	yes	17.0455	2.3601	-2.85247	5e-05	0.000340038	yes	17.0455	1.31996	-3.69082	5e-05	0.000340038	yes	3.46496	2.3601	-0.553991	0.02515	0.0694861	no	3.46496	1.31996	-1.39234	5e-05	0.000340038	yes	2.3601	1.31996	-0.838352	0.0021	0.00896205	yes
LOC109795343	NC_033805.1:14361761-14364771	0.755624	6.26183	3.05084	5e-05	0.000340038	yes	0.755624	7.93379	3.39227	5e-05	0.000340038	yes	0.755624	1.61185	1.09298	0.0105	0.0341254	yes	6.26183	7.93379	0.341425	0.1707	0.309207	no	6.26183	1.61185	-1.95787	5e-05	0.000340038	yes	7.93379	1.61185	-2.29929	5e-05	0.000340038	yes
LOC109814588	NW_017984166.1:213887-217399	22.4734	12.5752	-0.837637	5e-05	0.000340038	yes	22.4734	10.4242	-1.10828	5e-05	0.000340038	yes	22.4734	6.48255	-1.79359	5e-05	0.000340038	yes	12.5752	10.4242	-0.270641	0.1889	0.333292	no	12.5752	6.48255	-0.955949	5e-05	0.000340038	yes	10.4242	6.48255	-0.685308	0.0016	0.007126	yes
LOC109809424	NC_033814.1:24398606-24399561	22.2214	12.5863	-0.8201	0.00015	0.00091698	yes	22.2214	9.4065	-1.24022	5e-05	0.000340038	yes	22.2214	4.22952	-2.39338	5e-05	0.000340038	yes	12.5863	9.4065	-0.420119	0.0779	0.170832	no	12.5863	4.22952	-1.57328	5e-05	0.000340038	yes	9.4065	4.22952	-1.15316	0.0002	0.00118501	yes
LOC109797971	NC_033804.1:362861-365881	5.93381	2.10264	-1.49675	5e-05	0.000340038	yes	5.93381	1.47397	-2.00925	5e-05	0.000340038	yes	5.93381	0.584729	-3.34312	5e-05	0.000340038	yes	2.10264	1.47397	-0.512498	0.0843	0.18154	no	2.10264	0.584729	-1.84637	5e-05	0.000340038	yes	1.47397	0.584729	-1.33387	0.00115	0.00538874	yes
LOC109789881	NW_017984719.1:13934-14847	11.2394	20.2431	0.848867	0.0005	0.00262952	yes	11.2394	27.1291	1.27128	5e-05	0.000340038	yes	11.2394	65.2253	2.53687	5e-05	0.000340038	yes	20.2431	27.1291	0.422409	0.05335	0.126859	no	20.2431	65.2253	1.688	5e-05	0.000340038	yes	27.1291	65.2253	1.26559	5e-05	0.000340038	yes
LOC109800910	NC_033809.1:20504410-20506254	4.24286	8.3783	0.98162	0.0002	0.00118501	yes	4.24286	12.1223	1.51455	5e-05	0.000340038	yes	4.24286	19.1741	2.17605	5e-05	0.000340038	yes	8.3783	12.1223	0.532932	0.0165	0.0493833	yes	8.3783	19.1741	1.19443	5e-05	0.000340038	yes	12.1223	19.1741	0.661496	0.0018	0.00788172	yes
LOC109806621	NC_033813.1:2079529-2082883	42.6662	18.2006	-1.2291	5e-05	0.000340038	yes	42.6662	12.7262	-1.74529	5e-05	0.000340038	yes	42.6662	8.29481	-2.36281	5e-05	0.000340038	yes	18.2006	12.7262	-0.516191	0.00845	0.0284821	yes	18.2006	8.29481	-1.13371	5e-05	0.000340038	yes	12.7262	8.29481	-0.617517	0.00265	0.0108796	yes
LOC109812663	NW_017984104.1:512898-515066	38.6865	7.81806	-2.30695	5e-05	0.000340038	yes	38.6865	5.70188	-2.76232	5e-05	0.000340038	yes	38.6865	2.54124	-3.92823	5e-05	0.000340038	yes	7.81806	5.70188	-0.455372	0.04625	0.113405	no	7.81806	2.54124	-1.62128	5e-05	0.000340038	yes	5.70188	2.54124	-1.16591	5e-05	0.000340038	yes
LOC109801919	NC_033810.1:19526575-19527950	4.75948	17.8965	1.91081	5e-05	0.000340038	yes	4.75948	17.5615	1.88354	5e-05	0.000340038	yes	4.75948	9.89652	1.05612	0.0002	0.00118501	yes	17.8965	17.5615	-0.0272666	0.8934	0.938904	no	17.8965	9.89652	-0.854688	0.00015	0.00091698	yes	17.5615	9.89652	-0.827421	0.0002	0.00118501	yes
LOC109805431	NC_033813.1:3195209-3196844	97.2234	24.9804	-1.9605	5e-05	0.000340038	yes	97.2234	17.5764	-2.46766	5e-05	0.000340038	yes	97.2234	5.92163	-4.03724	5e-05	0.000340038	yes	24.9804	17.5764	-0.507158	0.01075	0.0347846	yes	24.9804	5.92163	-2.07673	5e-05	0.000340038	yes	17.5764	5.92163	-1.56957	5e-05	0.000340038	yes
LOC109812794	NW_017984107.1:377495-378393	17.3494	2.16558	-3.00206	5e-05	0.000340038	yes	17.3494	2.0022	-3.11523	5e-05	0.000340038	yes	17.3494	0.811673	-4.41784	5e-05	0.000340038	yes	2.16558	2.0022	-0.11317	0.7561	0.85035	no	2.16558	0.811673	-1.41578	0.0028	0.0113877	yes	2.0022	0.811673	-1.30261	0.0053	0.0193769	yes
LOC109799284	NC_033807.1:3332327-3333653	5.1577	2.33645	-1.14241	0.00105	0.00498632	yes	5.1577	2.13432	-1.27295	0.00015	0.00091698	yes	5.1577	0.963457	-2.42043	5e-05	0.000340038	yes	2.33645	2.13432	-0.130543	0.7056	0.815923	no	2.33645	0.963457	-1.27803	0.0042	0.0159677	yes	2.13432	0.963457	-1.14748	0.0093	0.0308435	yes
LOC109816304	NW_017984244.1:343058-345131	10.1344	23.5637	1.2173	5e-05	0.000340038	yes	10.1344	30.6056	1.59453	5e-05	0.000340038	yes	10.1344	48.8452	2.26895	5e-05	0.000340038	yes	23.5637	30.6056	0.37723	0.0539	0.127876	no	23.5637	48.8452	1.05165	5e-05	0.000340038	yes	30.6056	48.8452	0.674422	0.0005	0.00262952	yes
LOC109791260	NW_017984989.1:2607-4416	63.8125	324.421	2.34595	5e-05	0.000340038	yes	63.8125	236.606	1.89057	5e-05	0.000340038	yes	63.8125	140.532	1.13899	5e-05	0.000340038	yes	324.421	236.606	-0.455381	0.02005	0.0578364	no	324.421	140.532	-1.20697	5e-05	0.000340038	yes	236.606	140.532	-0.751585	5e-05	0.000340038	yes
LOC109788717	NW_017984558.1:32209-34975	47.7023	13.9087	-1.77807	5e-05	0.000340038	yes	47.7023	9.98212	-2.25664	5e-05	0.000340038	yes	47.7023	4.43332	-3.4276	5e-05	0.000340038	yes	13.9087	9.98212	-0.478572	0.0308	0.081839	no	13.9087	4.43332	-1.64953	5e-05	0.000340038	yes	9.98212	4.43332	-1.17096	5e-05	0.000340038	yes
LOC109790508	NW_017984813.1:37882-42171	8.26972	2.02851	-2.02741	5e-05	0.000340038	yes	8.26972	2.06339	-2.00282	5e-05	0.000340038	yes	8.26972	3.67997	-1.16815	5e-05	0.000340038	yes	2.02851	2.06339	0.0245959	0.92405	0.957425	no	2.02851	3.67997	0.859269	0.0012	0.00558487	yes	2.06339	3.67997	0.834673	0.0031	0.0123988	yes
LOC109797538	NC_033804.1:14758919-14762760	21.7014	9.53801	-1.18603	5e-05	0.000340038	yes	21.7014	10.6369	-1.02871	5e-05	0.000340038	yes	21.7014	3.86986	-2.48743	5e-05	0.000340038	yes	9.53801	10.6369	0.157321	0.4137	0.578478	no	9.53801	3.86986	-1.3014	5e-05	0.000340038	yes	10.6369	3.86986	-1.45873	5e-05	0.000340038	yes
LOC109808421	NC_033814.1:8861953-8863288	60.2799	232.723	1.94887	5e-05	0.000340038	yes	60.2799	316.49	2.39241	5e-05	0.000340038	yes	60.2799	509.493	3.07931	5e-05	0.000340038	yes	232.723	316.49	0.443545	0.0167	0.049875	yes	232.723	509.493	1.13045	5e-05	0.000340038	yes	316.49	509.493	0.686903	0.0004	0.0021701	yes
LOC109791207	NW_017984977.1:39095-41407	26.7006	10.1751	-1.39183	5e-05	0.000340038	yes	26.7006	9.18945	-1.53882	5e-05	0.000340038	yes	26.7006	4.49991	-2.5689	5e-05	0.000340038	yes	10.1751	9.18945	-0.146991	0.47275	0.632692	no	10.1751	4.49991	-1.17707	5e-05	0.000340038	yes	9.18945	4.49991	-1.03008	5e-05	0.000340038	yes
LOC109805202	NC_033812.1:8796116-8796827	175.748	22.7452	-2.94987	5e-05	0.000340038	yes	175.748	18.9997	-3.20946	5e-05	0.000340038	yes	175.748	39.1055	-2.16806	5e-05	0.000340038	yes	22.7452	18.9997	-0.259586	0.3296	0.494814	no	22.7452	39.1055	0.781809	0.00155	0.00693731	yes	18.9997	39.1055	1.04139	0.00025	0.00144234	yes
LOC109818001	NW_017984338.1:129805-131832	31.1473	9.3474	-1.73647	5e-05	0.000340038	yes	31.1473	6.63548	-2.23083	5e-05	0.000340038	yes	31.1473	2.27295	-3.77647	5e-05	0.000340038	yes	9.3474	6.63548	-0.494364	0.0473	0.115461	no	9.3474	2.27295	-2.04	5e-05	0.000340038	yes	6.63548	2.27295	-1.54563	5e-05	0.000340038	yes
LOC114917007	NW_017984210.1:143593-143815	31.7623	147.844	2.21869	0.0003	0.00169136	yes	31.7623	167.527	2.39901	0.0002	0.00118501	yes	31.7623	328.498	3.3705	5e-05	0.000340038	yes	147.844	167.527	0.180322	0.58355	0.725224	no	147.844	328.498	1.15181	0.00065	0.0032981	yes	167.527	328.498	0.971489	0.00175	0.00769209	yes
LOC109808608	NC_033814.1:3046631-3056718	92.1064	49.1103	-0.907277	5e-05	0.000340038	yes	92.1064	48.2896	-0.931588	5e-05	0.000340038	yes	92.1064	27.9838	-1.71871	5e-05	0.000340038	yes	49.1103	48.2896	-0.0243105	0.8987	0.942174	no	49.1103	27.9838	-0.811433	5e-05	0.000340038	yes	48.2896	27.9838	-0.787122	0.0001	0.000638728	yes
LOC109788512	NW_017984536.1:895-3390	2.70217	5.47362	1.01838	0.0016	0.007126	yes	2.70217	6.71898	1.31412	0.00015	0.00091698	yes	2.70217	15.517	2.52166	5e-05	0.000340038	yes	5.47362	6.71898	0.295747	0.2744	0.435139	no	5.47362	15.517	1.50328	5e-05	0.000340038	yes	6.71898	15.517	1.20754	5e-05	0.000340038	yes
LOC109815333	NC_033805.1:15572671-15580501	12.5304	6.62092	-0.920328	5e-05	0.000340038	yes	12.5304	5.54167	-1.17704	5e-05	0.000340038	yes	12.5304	3.55437	-1.81777	5e-05	0.000340038	yes	6.62092	5.54167	-0.256712	0.20195	0.349898	no	6.62092	3.55437	-0.897439	5e-05	0.000340038	yes	5.54167	3.55437	-0.640727	0.0025	0.0103654	yes
LOC109806120	NC_033813.1:20594619-20596704	28.5036	333.053	3.54654	5e-05	0.000340038	yes	28.5036	406.365	3.83356	5e-05	0.000340038	yes	28.5036	165.048	2.53367	5e-05	0.000340038	yes	333.053	406.365	0.287024	0.14415	0.273092	no	333.053	165.048	-1.01287	5e-05	0.000340038	yes	406.365	165.048	-1.29989	5e-05	0.000340038	yes
LOC109818749	NW_017984392.1:173378-176176	9.37869	5.41675	-0.791959	0.00095	0.0045718	yes	9.37869	4.58436	-1.03267	5e-05	0.000340038	yes	9.37869	2.70283	-1.79492	5e-05	0.000340038	yes	5.41675	4.58436	-0.240707	0.32695	0.492102	no	5.41675	2.70283	-1.00296	0.00055	0.00285583	yes	4.58436	2.70283	-0.762251	0.00645	0.0227856	yes
LOC109791840	NW_017985159.1:51426-52931	54.9736	527.48	3.26231	5e-05	0.000340038	yes	54.9736	609.808	3.47154	5e-05	0.000340038	yes	54.9736	1426.47	4.69757	5e-05	0.000340038	yes	527.48	609.808	0.209238	0.3672	0.533288	no	527.48	1426.47	1.43526	5e-05	0.000340038	yes	609.808	1426.47	1.22602	5e-05	0.000340038	yes
LOC109808632	NC_033814.1:31695009-31698182	7.14436	2.32572	-1.61913	5e-05	0.000340038	yes	7.14436	1.97477	-1.85512	5e-05	0.000340038	yes	7.14436	3.59271	-0.991732	0.0001	0.000638728	yes	2.32572	1.97477	-0.235992	0.3728	0.538944	no	2.32572	3.59271	0.627394	0.0126	0.0396364	yes	1.97477	3.59271	0.863386	0.0015	0.00674701	yes
LOC109811863	NW_017984087.1:194337-200552	3.43085	1.65319	-1.05331	0.0003	0.00169136	yes	3.43085	1.61116	-1.09047	5e-05	0.000340038	yes	3.43085	0.881689	-1.96022	5e-05	0.000340038	yes	1.65319	1.61116	-0.0371525	0.88955	0.936762	no	1.65319	0.881689	-0.906911	0.0037	0.014373	yes	1.61116	0.881689	-0.869759	0.0048	0.0178297	yes
LOC109819022	NW_017984419.1:168625-173157	44.1419	14.6965	-1.58667	5e-05	0.000340038	yes	44.1419	13.8478	-1.6725	5e-05	0.000340038	yes	44.1419	6.65017	-2.73069	5e-05	0.000340038	yes	14.6965	13.8478	-0.0858246	0.64715	0.774291	no	14.6965	6.65017	-1.14401	5e-05	0.000340038	yes	13.8478	6.65017	-1.05819	5e-05	0.000340038	yes
LOC109797636	NC_033806.1:4628797-4631250	14.0721	8.86319	-0.666937	0.00065	0.0032981	yes	14.0721	9.35669	-0.588766	0.00245	0.010193	yes	14.0721	5.77968	-1.28377	5e-05	0.000340038	yes	8.86319	9.35669	0.0781712	0.70525	0.815663	no	8.86319	5.77968	-0.616837	0.0036	0.0140544	yes	9.35669	5.77968	-0.695008	0.00055	0.00285583	yes
LOC109797876	NC_033806.1:19263307-19264160	39.4953	18.9834	-1.05694	5e-05	0.000340038	yes	39.4953	14.2841	-1.46727	5e-05	0.000340038	yes	39.4953	4.69162	-3.07352	5e-05	0.000340038	yes	18.9834	14.2841	-0.410326	0.1239	0.24392	no	18.9834	4.69162	-2.01658	5e-05	0.000340038	yes	14.2841	4.69162	-1.60625	5e-05	0.000340038	yes
LOC109799417	NC_033808.1:1084183-1087038	7.84212	13.9202	0.827863	5e-05	0.000340038	yes	7.84212	20.7298	1.40239	5e-05	0.000340038	yes	7.84212	31.4083	2.00183	5e-05	0.000340038	yes	13.9202	20.7298	0.574528	0.0023	0.00967611	yes	13.9202	31.4083	1.17397	5e-05	0.000340038	yes	20.7298	31.4083	0.599441	0.00135	0.0061756	yes
LOC109812453	NW_017984099.1:635118-639809	65.1714	29.2223	-1.15717	5e-05	0.000340038	yes	65.1714	37.205	-0.808744	5e-05	0.000340038	yes	65.1714	16.588	-1.9741	5e-05	0.000340038	yes	29.2223	37.205	0.348425	0.05515	0.130199	no	29.2223	16.588	-0.816928	5e-05	0.000340038	yes	37.205	16.588	-1.16535	5e-05	0.000340038	yes
LOC109818521	NW_017984374.1:182037-183718	9.33553	4.37675	-1.09287	5e-05	0.000340038	yes	9.33553	3.33393	-1.48551	5e-05	0.000340038	yes	9.33553	0.84414	-3.46718	5e-05	0.000340038	yes	4.37675	3.33393	-0.392634	0.13325	0.257557	no	4.37675	0.84414	-2.3743	5e-05	0.000340038	yes	3.33393	0.84414	-1.98167	5e-05	0.000340038	yes
LOC109801321	NC_033809.1:8532623-8534275	4.14358	1.35496	-1.61263	5e-05	0.000340038	yes	4.14358	1.34386	-1.62449	5e-05	0.000340038	yes	4.14358	0.268243	-3.94927	5e-05	0.000340038	yes	1.35496	1.34386	-0.0118667	0.97545	0.985325	no	1.35496	0.268243	-2.33664	0.0012	0.00558487	yes	1.34386	0.268243	-2.32478	0.0013	0.00598189	yes
LOC109796589	NC_033806.1:18650896-18654046	11.1738	5.78748	-0.949108	5e-05	0.000340038	yes	11.1738	5.57452	-1.00319	5e-05	0.000340038	yes	11.1738	3.67666	-1.60365	5e-05	0.000340038	yes	5.78748	5.57452	-0.0540856	0.79775	0.878105	no	5.78748	3.67666	-0.654539	0.00315	0.0125637	yes	5.57452	3.67666	-0.600453	0.007	0.024384	yes
LOC109792273	NW_017985315.1:7081-13285	3.15392	10.108	1.68028	5e-05	0.000340038	yes	3.15392	9.21859	1.5474	5e-05	0.000340038	yes	3.15392	5.87192	0.896685	0.00075	0.00373202	yes	10.108	9.21859	-0.132883	0.55495	0.702632	no	10.108	5.87192	-0.783597	0.00135	0.0061756	yes	9.21859	5.87192	-0.650714	0.00645	0.0227856	yes
LOC109789507	NW_017984663.1:52610-56080	7.53121	2.44028	-1.62583	5e-05	0.000340038	yes	7.53121	1.93661	-1.95935	5e-05	0.000340038	yes	7.53121	1.20445	-2.64451	5e-05	0.000340038	yes	2.44028	1.93661	-0.333516	0.1893	0.333782	no	2.44028	1.20445	-1.01867	0.00045	0.00240191	yes	1.93661	1.20445	-0.685159	0.0159	0.0478981	yes
LOC109801143	NC_033809.1:23435034-23437461	4.35548	11.328	1.37899	0.0001	0.000638728	yes	4.35548	10.2484	1.2345	0.00055	0.00285583	yes	4.35548	21.9542	2.33359	5e-05	0.000340038	yes	11.328	10.2484	-0.144492	0.6194	0.753234	no	11.328	21.9542	0.954598	0.0005	0.00262952	yes	10.2484	21.9542	1.09909	0.00015	0.00091698	yes
LOC109812226	NW_017984094.1:560644-562010	29.4207	48.6206	0.724735	0.0003	0.00169136	yes	29.4207	55.2365	0.90879	5e-05	0.000340038	yes	29.4207	89.4302	1.60393	5e-05	0.000340038	yes	48.6206	55.2365	0.184055	0.3175	0.482212	no	48.6206	89.4302	0.879196	5e-05	0.000340038	yes	55.2365	89.4302	0.695141	0.00015	0.00091698	yes
LOC109801289	NC_033809.1:21961983-21967353	7.78652	4.20297	-0.88957	0.0002	0.00118501	yes	7.78652	3.65302	-1.09189	5e-05	0.000340038	yes	7.78652	1.99883	-1.96182	5e-05	0.000340038	yes	4.20297	3.65302	-0.202319	0.40405	0.569296	no	4.20297	1.99883	-1.07225	0.00015	0.00091698	yes	3.65302	1.99883	-0.869936	0.0019	0.00824691	yes
LOC109803545	NC_033811.1:16151191-16152724	1.30084	3.18133	1.29019	0.00015	0.00091698	yes	1.30084	4.69366	1.85127	5e-05	0.000340038	yes	1.30084	9.01775	2.79332	5e-05	0.000340038	yes	3.18133	4.69366	0.561083	0.03725	0.0953721	no	3.18133	9.01775	1.50314	5e-05	0.000340038	yes	4.69366	9.01775	0.942054	0.0001	0.000638728	yes
LOC109799069	NC_033804.1:15760116-15760934	25.0028	5.84994	-2.0956	5e-05	0.000340038	yes	25.0028	3.922	-2.67243	5e-05	0.000340038	yes	25.0028	1.91172	-3.70915	5e-05	0.000340038	yes	5.84994	3.922	-0.576831	0.074	0.164053	no	5.84994	1.91172	-1.61355	0.00025	0.00144234	yes	3.922	1.91172	-1.03672	0.00735	0.0253882	yes
LOC109816818	NW_017984269.1:72605-76601	5.41475	1.3709	-1.98178	5e-05	0.000340038	yes	5.41475	1.72506	-1.65025	5e-05	0.000340038	yes	5.41475	0.733365	-2.88429	5e-05	0.000340038	yes	1.3709	1.72506	0.331526	0.21445	0.365591	no	1.3709	0.733365	-0.902516	0.0036	0.0140544	yes	1.72506	0.733365	-1.23404	5e-05	0.000340038	yes
LOC109791354	NW_017985016.1:59983-62522	5.43591	1.51832	-1.84004	5e-05	0.000340038	yes	5.43591	1.51038	-1.84761	5e-05	0.000340038	yes	5.43591	0.856535	-2.66594	5e-05	0.000340038	yes	1.51832	1.51038	-0.00756586	0.9755	0.985358	no	1.51832	0.856535	-0.825894	0.00695	0.0242386	yes	1.51038	0.856535	-0.818329	0.00785	0.0268151	yes
LOC109807889	NC_033814.1:16346150-16352148	6.66906	2.87369	-1.21458	5e-05	0.000340038	yes	6.66906	2.42993	-1.45657	5e-05	0.000340038	yes	6.66906	1.37033	-2.28296	5e-05	0.000340038	yes	2.87369	2.42993	-0.241987	0.26025	0.419066	no	2.87369	1.37033	-1.06838	5e-05	0.000340038	yes	2.42993	1.37033	-0.826389	0.00035	0.00193346	yes
LOC109809464	NC_033814.1:41710498-41712041	118.962	64.4949	-0.883243	5e-05	0.000340038	yes	118.962	76.3813	-0.639208	0.00095	0.0045718	yes	118.962	34.6599	-1.77916	5e-05	0.000340038	yes	64.4949	76.3813	0.244035	0.20855	0.358284	no	64.4949	34.6599	-0.895918	5e-05	0.000340038	yes	76.3813	34.6599	-1.13995	5e-05	0.000340038	yes
LOC109818103	NW_017984344.1:249693-251315	396.659	258.773	-0.616214	0.0022	0.00931962	yes	396.659	179.838	-1.1412	5e-05	0.000340038	yes	396.659	114.886	-1.7877	5e-05	0.000340038	yes	258.773	179.838	-0.52499	0.0067	0.0235143	yes	258.773	114.886	-1.17148	5e-05	0.000340038	yes	179.838	114.886	-0.646494	0.00045	0.00240191	yes
LOC109818576	NW_017984377.1:108784-111331	0.677356	1.55269	1.19678	0.0008	0.00394432	yes	0.677356	2.4224	1.83845	5e-05	0.000340038	yes	0.677356	3.9514	2.54438	5e-05	0.000340038	yes	1.55269	2.4224	0.641673	0.0248	0.0687183	no	1.55269	3.9514	1.3476	5e-05	0.000340038	yes	2.4224	3.9514	0.705926	0.00645	0.0227856	yes
LOC109791790	NW_017985144.1:35000-37922	3.74846	6.13088	0.709796	0.0026	0.0107084	yes	3.74846	8.10924	1.11327	5e-05	0.000340038	yes	3.74846	12.8747	1.78017	5e-05	0.000340038	yes	6.13088	8.10924	0.403472	0.05175	0.123949	no	6.13088	12.8747	1.07037	5e-05	0.000340038	yes	8.10924	12.8747	0.666901	0.00115	0.00538874	yes
LOC109801606	NC_033809.1:22181501-22185128	12.6577	3.29941	-1.93973	5e-05	0.000340038	yes	12.6577	4.59448	-1.46204	5e-05	0.000340038	yes	12.6577	7.01524	-0.851446	5e-05	0.000340038	yes	3.29941	4.59448	0.477695	0.0228	0.0641914	no	3.29941	7.01524	1.08829	5e-05	0.000340038	yes	4.59448	7.01524	0.610591	0.00435	0.0164601	yes
LOC109799563	NC_033808.1:4736144-4737638	68.4221	112.842	0.721775	5e-05	0.000340038	yes	68.4221	128.771	0.912271	5e-05	0.000340038	yes	68.4221	208.234	1.60567	5e-05	0.000340038	yes	112.842	128.771	0.190496	0.29275	0.455267	no	112.842	208.234	0.883897	5e-05	0.000340038	yes	128.771	208.234	0.693401	0.00015	0.00091698	yes
LOC109805477	NC_033813.1:5543442-5544270	6.96334	2.95172	-1.23822	0.00045	0.00240191	yes	6.96334	3.30521	-1.07504	0.0011	0.00518825	yes	6.96334	0.695736	-3.32317	5e-05	0.000340038	yes	2.95172	3.30521	0.163186	0.63365	0.764222	no	2.95172	0.695736	-2.08494	0.0004	0.0021701	yes	3.30521	0.695736	-2.24813	0.0003	0.00169136	yes
LOC109809003	NC_033814.1:43556030-43558689	5.90538	2.81377	-1.06953	5e-05	0.000340038	yes	5.90538	2.12572	-1.47408	5e-05	0.000340038	yes	5.90538	1.23798	-2.25404	5e-05	0.000340038	yes	2.81377	2.12572	-0.404551	0.1393	0.266205	no	2.81377	1.23798	-1.18451	0.00025	0.00144234	yes	2.12572	1.23798	-0.779959	0.0113	0.0362233	yes
LOC109788848	NW_017984573.1:28347-31531	22.997	13.6078	-0.757014	0.00015	0.00091698	yes	22.997	9.07836	-1.34094	5e-05	0.000340038	yes	22.997	4.89426	-2.23228	5e-05	0.000340038	yes	13.6078	9.07836	-0.583927	0.0048	0.0178297	yes	13.6078	4.89426	-1.47527	5e-05	0.000340038	yes	9.07836	4.89426	-0.891339	0.0001	0.000638728	yes
LOC109803001	NC_033810.1:15119067-15122937	13.0221	25.8935	0.991624	5e-05	0.000340038	yes	13.0221	34.494	1.40538	5e-05	0.000340038	yes	13.0221	55.392	2.08871	5e-05	0.000340038	yes	25.8935	34.494	0.413756	0.024	0.0669318	no	25.8935	55.392	1.09709	5e-05	0.000340038	yes	34.494	55.392	0.683331	0.00015	0.00091698	yes
LOC109788398	NC_033805.1:27758355-27759579	46.288	18.4686	-1.32556	5e-05	0.000340038	yes	46.288	13.8843	-1.73718	5e-05	0.000340038	yes	46.288	6.38386	-2.85814	5e-05	0.000340038	yes	18.4686	13.8843	-0.411616	0.07305	0.162436	no	18.4686	6.38386	-1.53257	5e-05	0.000340038	yes	13.8843	6.38386	-1.12096	5e-05	0.000340038	yes
LOC109807661	NC_033814.1:47565759-47566609	4.52858	2.25498	-1.00594	0.0044	0.0166123	yes	4.52858	1.82535	-1.31089	0.0004	0.0021701	yes	4.52858	0.781256	-2.53519	5e-05	0.000340038	yes	2.25498	1.82535	-0.304946	0.41235	0.577217	no	2.25498	0.781256	-1.52925	0.00175	0.00769209	yes	1.82535	0.781256	-1.2243	0.009	0.0300047	yes
LOC109816738	NW_017984265.1:139193-140606	15.4856	24.0647	0.635997	0.00455	0.0170654	yes	15.4856	24.2935	0.649646	0.0038	0.0146836	yes	15.4856	42.8927	1.46981	5e-05	0.000340038	yes	24.0647	24.2935	0.0136494	0.9444	0.968521	no	24.0647	42.8927	0.833812	0.0001	0.000638728	yes	24.2935	42.8927	0.820163	5e-05	0.000340038	yes
LOC109802303	NC_033810.1:15979555-15981733	26.2636	8.87592	-1.5651	5e-05	0.000340038	yes	26.2636	10.9323	-1.26447	5e-05	0.000340038	yes	26.2636	5.74655	-2.1923	5e-05	0.000340038	yes	8.87592	10.9323	0.300625	0.1298	0.252516	no	8.87592	5.74655	-0.627199	0.00265	0.0108796	yes	10.9323	5.74655	-0.927824	5e-05	0.000340038	yes
LOC109805467	NC_033813.1:11263552-11267648	8.69088	3.4773	-1.32153	5e-05	0.000340038	yes	8.69088	3.52027	-1.30381	5e-05	0.000340038	yes	8.69088	2.30851	-1.91254	5e-05	0.000340038	yes	3.4773	3.52027	0.0177187	0.9323	0.961918	no	3.4773	2.30851	-0.591006	0.0068	0.0238018	yes	3.52027	2.30851	-0.608725	0.00485	0.0179875	yes
LOC109806714	NC_033813.1:13232114-13234174	3.33504	1.28016	-1.38138	5e-05	0.000340038	yes	3.33504	1.48554	-1.16672	0.00025	0.00144234	yes	3.33504	0.657578	-2.34247	5e-05	0.000340038	yes	1.28016	1.48554	0.214665	0.5149	0.669047	no	1.28016	0.657578	-0.961087	0.01075	0.0347846	yes	1.48554	0.657578	-1.17575	0.0026	0.0107084	yes
LOC109816164	NW_017984236.1:147741-149214	10.4371	5.146	-1.0202	5e-05	0.000340038	yes	10.4371	5.23469	-0.995549	0.00015	0.00091698	yes	10.4371	1.64093	-2.66914	5e-05	0.000340038	yes	5.146	5.23469	0.0246526	0.9257	0.958262	no	5.146	1.64093	-1.64894	5e-05	0.000340038	yes	5.23469	1.64093	-1.67359	5e-05	0.000340038	yes
LOC109792709	NC_033805.1:27416341-27419086	5.20414	0.695445	-2.90365	5e-05	0.000340038	yes	5.20414	0.715814	-2.86201	5e-05	0.000340038	yes	5.20414	1.59599	-1.70521	5e-05	0.000340038	yes	0.695445	0.715814	0.0416479	0.91995	0.954889	no	0.695445	1.59599	1.19845	0.00485	0.0179875	yes	0.715814	1.59599	1.1568	0.0064	0.0226424	yes
LOC109807518	NC_033814.1:41183001-41187466	4.09599	1.04992	-1.96393	5e-05	0.000340038	yes	4.09599	1.34111	-1.61079	5e-05	0.000340038	yes	4.09599	0.452262	-3.17898	5e-05	0.000340038	yes	1.04992	1.34111	0.353144	0.28605	0.447955	no	1.04992	0.452262	-1.21505	0.004	0.0153176	yes	1.34111	0.452262	-1.5682	0.0005	0.00262952	yes
LOC109808262	NC_033814.1:35813350-35815173	9.38984	3.97555	-1.23994	5e-05	0.000340038	yes	9.38984	3.80005	-1.30508	5e-05	0.000340038	yes	9.38984	2.03889	-2.20332	5e-05	0.000340038	yes	3.97555	3.80005	-0.0651394	0.80885	0.885286	no	3.97555	2.03889	-0.963374	0.0025	0.0103654	yes	3.80005	2.03889	-0.898234	0.0042	0.0159677	yes
LOC109790787	NW_017984871.1:67218-70168	4.40661	1.22808	-1.84327	5e-05	0.000340038	yes	4.40661	1.27348	-1.79089	5e-05	0.000340038	yes	4.40661	0.709267	-2.63527	5e-05	0.000340038	yes	1.22808	1.27348	0.0523763	0.85735	0.916927	no	1.22808	0.709267	-0.791999	0.01465	0.0448271	yes	1.27348	0.709267	-0.844376	0.0093	0.0308435	yes
LOC109815540	NW_017984206.1:186058-188178	3.45678	1.65629	-1.06148	0.00045	0.00240191	yes	3.45678	1.32038	-1.38847	0.0001	0.000638728	yes	3.45678	0.641005	-2.43102	5e-05	0.000340038	yes	1.65629	1.32038	-0.326996	0.29005	0.452358	no	1.65629	0.641005	-1.36954	0.00055	0.00285583	yes	1.32038	0.641005	-1.04255	0.0051	0.0187533	yes
LOC109799020	NC_033807.1:4378134-4378780	9.86926	114.248	3.53309	5e-05	0.000340038	yes	9.86926	158.986	4.00981	5e-05	0.000340038	yes	9.86926	254.833	4.69047	5e-05	0.000340038	yes	114.248	158.986	0.476723	0.00795	0.0270974	yes	114.248	254.833	1.15738	5e-05	0.000340038	yes	158.986	254.833	0.680656	0.0006	0.00307972	yes
LOC109816153	NW_017984235.1:118557-120770	5.27969	1.90221	-1.47277	5e-05	0.000340038	yes	5.27969	1.97678	-1.4173	5e-05	0.000340038	yes	5.27969	3.45228	-0.612905	0.0115	0.0367569	yes	1.90221	1.97678	0.0554728	0.84385	0.908156	no	1.90221	3.45228	0.859868	0.0018	0.00788172	yes	1.97678	3.45228	0.804395	0.00275	0.0112214	yes
LOC109810543	NW_017984065.1:972802-975505	10.463	6.64848	-0.6542	0.00415	0.0158084	yes	10.463	4.8239	-1.11702	5e-05	0.000340038	yes	10.463	2.19762	-2.25128	5e-05	0.000340038	yes	6.64848	4.8239	-0.462824	0.0341	0.0888595	no	6.64848	2.19762	-1.59708	5e-05	0.000340038	yes	4.8239	2.19762	-1.13426	5e-05	0.000340038	yes
LOC109803578	NC_033811.1:1832973-1834831	45.6223	14.9805	-1.60665	5e-05	0.000340038	yes	45.6223	10.3682	-2.13758	5e-05	0.000340038	yes	45.6223	3.9089	-3.5449	5e-05	0.000340038	yes	14.9805	10.3682	-0.53093	0.01495	0.0455643	yes	14.9805	3.9089	-1.93826	5e-05	0.000340038	yes	10.3682	3.9089	-1.40733	5e-05	0.000340038	yes
LOC109816181	NW_017984237.1:303466-305732	14.4015	23.7701	0.72293	0.00055	0.00285583	yes	14.4015	30.5207	1.08357	5e-05	0.000340038	yes	14.4015	58.9628	2.03359	5e-05	0.000340038	yes	23.7701	30.5207	0.360641	0.06705	0.151941	no	23.7701	58.9628	1.31066	5e-05	0.000340038	yes	30.5207	58.9628	0.950016	5e-05	0.000340038	yes
LOC109815734	NW_017984213.1:335424-336619	5.81912	19.9418	1.77692	5e-05	0.000340038	yes	5.81912	14.7465	1.3415	5e-05	0.000340038	yes	5.81912	42.4552	2.86707	5e-05	0.000340038	yes	19.9418	14.7465	-0.435418	0.0464	0.113699	no	19.9418	42.4552	1.09015	5e-05	0.000340038	yes	14.7465	42.4552	1.52556	5e-05	0.000340038	yes
LOC109816197	NW_017984238.1:274248-275962	17.0113	7.32777	-1.21504	5e-05	0.000340038	yes	17.0113	6.95783	-1.28978	5e-05	0.000340038	yes	17.0113	4.22105	-2.01082	5e-05	0.000340038	yes	7.32777	6.95783	-0.0747365	0.76105	0.853657	no	7.32777	4.22105	-0.795773	0.0022	0.00931962	yes	6.95783	4.22105	-0.721037	0.0067	0.0235143	yes
LOC109803415	NC_033811.1:3195629-3196625	33.0604	103.48	1.64618	5e-05	0.000340038	yes	33.0604	130.333	1.97902	5e-05	0.000340038	yes	33.0604	218.03	2.72135	5e-05	0.000340038	yes	103.48	130.333	0.332847	0.06335	0.145272	no	103.48	218.03	1.07518	5e-05	0.000340038	yes	130.333	218.03	0.742329	5e-05	0.000340038	yes
LOC109792133	NW_017985261.1:54165-57129	7.86309	1.48489	-2.40474	5e-05	0.000340038	yes	7.86309	1.41935	-2.46987	5e-05	0.000340038	yes	7.86309	0.859307	-3.19385	5e-05	0.000340038	yes	1.48489	1.41935	-0.0651235	0.80475	0.882661	no	1.48489	0.859307	-0.789105	0.0071	0.0246729	yes	1.41935	0.859307	-0.723982	0.0135	0.041952	yes
LOC109806228	NC_033813.1:11788886-11795327	25.2165	38.011	0.592048	0.00155	0.00693731	yes	25.2165	49.0097	0.958698	5e-05	0.000340038	yes	25.2165	80.6374	1.67708	5e-05	0.000340038	yes	38.011	49.0097	0.36665	0.0439	0.108875	no	38.011	80.6374	1.08503	5e-05	0.000340038	yes	49.0097	80.6374	0.718382	5e-05	0.000340038	yes
LOC109792106	NW_017985247.1:40201-41163	4.38328	1.99571	-1.13511	0.00135	0.0061756	yes	4.38328	2.03474	-1.10716	0.0013	0.00598189	yes	4.38328	0.939136	-2.2226	5e-05	0.000340038	yes	1.99571	2.03474	0.0279452	0.93955	0.966074	no	1.99571	0.939136	-1.0875	0.0108	0.0349107	yes	2.03474	0.939136	-1.11544	0.0093	0.0308435	yes
LOC109812731	NW_017984105.1:321981-326114	59.266	182.658	1.62386	5e-05	0.000340038	yes	59.266	107.86	0.863876	5e-05	0.000340038	yes	59.266	57.9403	-0.0326396	0.8575	0.916979	no	182.658	107.86	-0.759988	0.00015	0.00091698	yes	182.658	57.9403	-1.6565	5e-05	0.000340038	yes	107.86	57.9403	-0.896515	5e-05	0.000340038	yes
LOC109805139	NC_033812.1:4742793-4743672	10.7339	29.8057	1.47341	5e-05	0.000340038	yes	10.7339	17.8823	0.736354	0.00415	0.0158084	yes	10.7339	7.18562	-0.578992	0.04745	0.115718	no	29.8057	17.8823	-0.737057	0.00155	0.00693731	yes	29.8057	7.18562	-2.0524	5e-05	0.000340038	yes	17.8823	7.18562	-1.31535	5e-05	0.000340038	yes
LOC109800706	NC_033804.1:15781425-15782125	16.0799	24.3828	0.600606	0.0143	0.0439673	yes	16.0799	5.18628	-1.63249	5e-05	0.000340038	yes	16.0799	15.4253	-0.0599644	0.8036	0.882043	no	24.3828	5.18628	-2.23309	5e-05	0.000340038	yes	24.3828	15.4253	-0.66057	0.00755	0.0259696	yes	5.18628	15.4253	1.57252	5e-05	0.000340038	yes
LOC109815225	NW_017984191.1:5844-7077	1.87632	9.22212	2.2972	5e-05	0.000340038	yes	1.87632	5.25577	1.486	0.00025	0.00144234	yes	1.87632	1.99775	0.0904706	0.8056	0.883205	no	9.22212	5.25577	-0.811198	0.00225	0.00949643	yes	9.22212	1.99775	-2.20672	5e-05	0.000340038	yes	5.25577	1.99775	-1.39553	0.00015	0.00091698	yes
LOC109798185	NC_033804.1:12471258-12474676	6.07954	1.59099	-1.93404	5e-05	0.000340038	yes	6.07954	3.31509	-0.874912	0.00085	0.00415676	yes	6.07954	8.45898	0.476521	0.03345	0.0875138	no	1.59099	3.31509	1.05913	0.0005	0.00262952	yes	1.59099	8.45898	2.41056	5e-05	0.000340038	yes	3.31509	8.45898	1.35143	5e-05	0.000340038	yes
LOC109798886	NC_033804.1:12875375-12889483	117.646	42.0619	-1.48386	5e-05	0.000340038	yes	117.646	70.5042	-0.738667	0.00015	0.00091698	yes	117.646	119.374	0.0210428	0.9131	0.950759	no	42.0619	70.5042	0.745196	0.00015	0.00091698	yes	42.0619	119.374	1.50491	5e-05	0.000340038	yes	70.5042	119.374	0.75971	5e-05	0.000340038	yes
LOC109794920	NW_017998758.1:8-523	7.58662	3.47623	-1.12593	0.0077	0.0263996	yes	7.58662	26.2074	1.78845	5e-05	0.000340038	yes	7.58662	11.6112	0.613992	0.0775	0.170153	no	3.47623	26.2074	2.91438	5e-05	0.000340038	yes	3.47623	11.6112	1.73992	0.0001	0.000638728	yes	26.2074	11.6112	-1.17446	0.00025	0.00144234	yes
LOC109791274	NW_017984992.1:7771-10557	533.233	183.271	-1.54079	5e-05	0.000340038	yes	533.233	281.499	-0.921634	5e-05	0.000340038	yes	533.233	683.008	0.357137	0.106	0.21667	no	183.271	281.499	0.619152	0.00175	0.00769209	yes	183.271	683.008	1.89792	5e-05	0.000340038	yes	281.499	683.008	1.27877	5e-05	0.000340038	yes
LOC109797856	NC_033806.1:21229628-21232549	10.7844	58.6802	2.44392	5e-05	0.000340038	yes	10.7844	31.8668	1.56311	5e-05	0.000340038	yes	10.7844	16.1197	0.579876	0.0081	0.0275191	yes	58.6802	31.8668	-0.880819	5e-05	0.000340038	yes	58.6802	16.1197	-1.86405	5e-05	0.000340038	yes	31.8668	16.1197	-0.98323	5e-05	0.000340038	yes
LOC109789002	NW_017984594.1:101803-107294	29.6208	10.2176	-1.53555	5e-05	0.000340038	yes	29.6208	16.9013	-0.809475	5e-05	0.000340038	yes	29.6208	30.5737	0.0456784	0.80455	0.882524	no	10.2176	16.9013	0.726074	0.00015	0.00091698	yes	10.2176	30.5737	1.58123	5e-05	0.000340038	yes	16.9013	30.5737	0.855154	5e-05	0.000340038	yes
LOC109800044	NC_033809.1:21052180-21056831	37.7284	108.102	1.51867	5e-05	0.000340038	yes	37.7284	65.3854	0.793318	5e-05	0.000340038	yes	37.7284	37.2087	-0.0200099	0.917	0.953042	no	108.102	65.3854	-0.725356	5e-05	0.000340038	yes	108.102	37.2087	-1.53868	5e-05	0.000340038	yes	65.3854	37.2087	-0.813328	5e-05	0.000340038	yes
LOC109806615	NC_033805.1:11294033-11294750	27.8251	94.7792	1.76818	5e-05	0.000340038	yes	27.8251	62.081	1.15776	5e-05	0.000340038	yes	27.8251	32.2665	0.213652	0.34505	0.510833	no	94.7792	62.081	-0.61042	0.0015	0.00674701	yes	94.7792	32.2665	-1.55453	5e-05	0.000340038	yes	62.081	32.2665	-0.944112	5e-05	0.000340038	yes
LOC109814067	NW_017984148.1:153033-155796	2.82577	8.29043	1.5528	5e-05	0.000340038	yes	2.82577	4.56845	0.693061	0.0112	0.0359608	yes	2.82577	2.84649	0.0105402	0.9715	0.983173	no	8.29043	4.56845	-0.859743	0.00065	0.0032981	yes	8.29043	2.84649	-1.54226	5e-05	0.000340038	yes	4.56845	2.84649	-0.682521	0.013	0.0406601	yes
LOC109804983	NC_033812.1:3512692-3513697	4.31469	1.82192	-1.2438	0.0003	0.00169136	yes	4.31469	0.657984	-2.71313	5e-05	0.000340038	yes	4.31469	5.53189	0.358514	0.17865	0.320062	no	1.82192	0.657984	-1.46934	0.00265	0.0108796	yes	1.82192	5.53189	1.60231	5e-05	0.000340038	yes	0.657984	5.53189	3.07165	5e-05	0.000340038	yes
LOC109817193	NW_017984290.1:129870-130865	7.93455	29.4886	1.89393	5e-05	0.000340038	yes	7.93455	16.1154	1.02222	5e-05	0.000340038	yes	7.93455	9.03189	0.186879	0.4527	0.614856	no	29.4886	16.1154	-0.871712	0.00015	0.00091698	yes	29.4886	9.03189	-1.70706	5e-05	0.000340038	yes	16.1154	9.03189	-0.835344	0.00045	0.00240191	yes
LOC109805395	NC_033813.1:17609823-17611730	4.54205	2.05922	-1.14124	5e-05	0.000340038	yes	4.54205	4.80424	0.0809659	0.72565	0.829414	no	4.54205	9.26082	1.0278	5e-05	0.000340038	yes	2.05922	4.80424	1.22221	5e-05	0.000340038	yes	2.05922	9.26082	2.16904	5e-05	0.000340038	yes	4.80424	9.26082	0.946831	5e-05	0.000340038	yes
LOC109810493	NW_017984064.1:572740-580086	42.892	25.4528	-0.752884	5e-05	0.000340038	yes	42.892	41.9794	-0.0310292	0.8673	0.923366	no	42.892	84.8923	0.984924	5e-05	0.000340038	yes	25.4528	41.9794	0.721854	0.0001	0.000638728	yes	25.4528	84.8923	1.73781	5e-05	0.000340038	yes	41.9794	84.8923	1.01595	5e-05	0.000340038	yes
LOC109789596	NW_017984678.1:50017-51513	56.8253	90.3256	0.668601	0.00035	0.00193346	yes	56.8253	53.5204	-0.0864454	0.6413	0.769947	no	56.8253	25.7062	-1.14442	5e-05	0.000340038	yes	90.3256	53.5204	-0.755046	0.0001	0.000638728	yes	90.3256	25.7062	-1.81302	5e-05	0.000340038	yes	53.5204	25.7062	-1.05797	5e-05	0.000340038	yes
LOC109815084	NW_017984186.1:379008-388360	4.9268	7.81762	0.666077	0.00565	0.0204234	yes	4.9268	4.73245	-0.0580658	0.81735	0.890723	no	4.9268	2.00579	-1.29649	0.0002	0.00118501	yes	7.81762	4.73245	-0.724142	0.003	0.0120672	yes	7.81762	2.00579	-1.96256	5e-05	0.000340038	yes	4.73245	2.00579	-1.23842	0.00025	0.00144234	yes
LOC109788121	NW_017984493.1:64966-68021	6.21828	12.2065	0.973068	5e-05	0.000340038	yes	6.21828	4.94972	-0.329168	0.17845	0.319777	no	6.21828	2.04276	-1.60599	5e-05	0.000340038	yes	12.2065	4.94972	-1.30224	5e-05	0.000340038	yes	12.2065	2.04276	-2.57906	5e-05	0.000340038	yes	4.94972	2.04276	-1.27682	5e-05	0.000340038	yes
LOC109789730	NW_017984697.1:120871-125266	8.05079	2.88704	-1.47954	5e-05	0.000340038	yes	8.05079	9.93243	0.303017	0.1954	0.341655	no	8.05079	20.2322	1.32945	5e-05	0.000340038	yes	2.88704	9.93243	1.78256	5e-05	0.000340038	yes	2.88704	20.2322	2.80899	5e-05	0.000340038	yes	9.93243	20.2322	1.02643	5e-05	0.000340038	yes
LOC109811117	NW_017984073.1:533105-539288	4.57158	6.88686	0.591154	0.0072	0.0249575	yes	4.57158	3.91331	-0.224303	0.3356	0.500941	no	4.57158	2.57306	-0.829209	0.001	0.00477927	yes	6.88686	3.91331	-0.815457	0.0002	0.00118501	yes	6.88686	2.57306	-1.42036	5e-05	0.000340038	yes	3.91331	2.57306	-0.604906	0.0155	0.0469041	yes
LOC109806004	NC_033813.1:4592953-4594701	4.48691	8.84817	0.979656	5e-05	0.000340038	yes	4.48691	4.37684	-0.035833	0.89	0.937042	no	4.48691	2.06074	-1.12256	0.00025	0.00144234	yes	8.84817	4.37684	-1.01549	0.0001	0.000638728	yes	8.84817	2.06074	-2.10222	5e-05	0.000340038	yes	4.37684	2.06074	-1.08673	0.00035	0.00193346	yes
LOC109804052	NC_033811.1:3717593-3721600	2.89739	1.24716	-1.2161	5e-05	0.000340038	yes	2.89739	2.07927	-0.478677	0.07625	0.16806	no	2.89739	6.03618	1.05888	5e-05	0.000340038	yes	1.24716	2.07927	0.737423	0.01555	0.0470274	yes	1.24716	6.03618	2.27498	5e-05	0.000340038	yes	2.07927	6.03618	1.53756	5e-05	0.000340038	yes
LOC109800651	NC_033809.1:21756360-21760271	10.7309	6.03174	-0.831123	0.0002	0.00118501	yes	10.7309	11.5372	0.104527	0.6107	0.746627	no	10.7309	24.4983	1.19091	5e-05	0.000340038	yes	6.03174	11.5372	0.93565	5e-05	0.000340038	yes	6.03174	24.4983	2.02203	5e-05	0.000340038	yes	11.5372	24.4983	1.08638	5e-05	0.000340038	yes
LOC109799602	NC_033808.1:3108782-3109816	19.7275	11.3261	-0.800551	0.00015	0.00091698	yes	19.7275	17.9059	-0.139774	0.49185	0.649622	no	19.7275	34.3047	0.798197	0.0001	0.000638728	yes	11.3261	17.9059	0.660777	0.0018	0.00788172	yes	11.3261	34.3047	1.59875	5e-05	0.000340038	yes	17.9059	34.3047	0.937971	5e-05	0.000340038	yes
LOC109805216	NC_033812.1:1051101-1055070	17.4768	11.4478	-0.61037	0.0034	0.0133967	yes	17.4768	17.9038	0.0348186	0.8611	0.919211	no	17.4768	34.1217	0.965243	5e-05	0.000340038	yes	11.4478	17.9038	0.645189	0.002	0.00860545	yes	11.4478	34.1217	1.57561	5e-05	0.000340038	yes	17.9038	34.1217	0.930425	5e-05	0.000340038	yes
LOC109802052	NC_033810.1:16526680-16530548	23.4444	15.087	-0.635938	0.00045	0.00240191	yes	23.4444	23.5208	0.00469466	0.97955	0.987662	no	23.4444	36.0689	0.621514	0.0004	0.0021701	yes	15.087	23.5208	0.640632	0.00115	0.00538874	yes	15.087	36.0689	1.25745	5e-05	0.000340038	yes	23.5208	36.0689	0.61682	0.00085	0.00415676	yes
LOC109806420	NC_033813.1:1071197-1073973	24.9353	14.6356	-0.768709	0.0001	0.000638728	yes	24.9353	24.3084	-0.0367302	0.8451	0.908908	no	24.9353	54.4146	1.12581	5e-05	0.000340038	yes	14.6356	24.3084	0.731979	0.00025	0.00144234	yes	14.6356	54.4146	1.89452	5e-05	0.000340038	yes	24.3084	54.4146	1.16254	5e-05	0.000340038	yes
LOC109806619	NC_033813.1:2852037-2854139	2.01603	3.57302	0.825624	0.0125	0.0393799	yes	2.01603	1.54439	-0.384482	0.28005	0.441389	no	2.01603	0.61673	-1.70881	0.00125	0.005782	yes	3.57302	1.54439	-1.21011	0.0006	0.00307972	yes	3.57302	0.61673	-2.53443	5e-05	0.000340038	yes	1.54439	0.61673	-1.32433	0.00505	0.0186027	yes
LOC109803979	NC_033811.1:12106806-12109253	7.33523	3.08065	-1.25161	5e-05	0.000340038	yes	7.33523	5.72692	-0.357082	0.1568	0.290537	no	7.33523	12.6122	0.781904	0.00095	0.0045718	yes	3.08065	5.72692	0.894524	0.0027	0.0110512	yes	3.08065	12.6122	2.03351	5e-05	0.000340038	yes	5.72692	12.6122	1.13899	5e-05	0.000340038	yes
LOC109817635	NW_017984315.1:52827-54577	3.5391	1.53544	-1.20473	0.00015	0.00091698	yes	3.5391	3.77623	0.0935648	0.715	0.82201	no	3.5391	6.77968	0.937835	0.0004	0.0021701	yes	1.53544	3.77623	1.2983	5e-05	0.000340038	yes	1.53544	6.77968	2.14257	5e-05	0.000340038	yes	3.77623	6.77968	0.844271	0.00025	0.00144234	yes
LOC109793255	NW_017985948.1:22290-23978	233.118	438.796	0.912491	5e-05	0.000340038	yes	233.118	252.282	0.113977	0.554	0.701853	no	233.118	128.918	-0.854602	5e-05	0.000340038	yes	438.796	252.282	-0.798514	0.0001	0.000638728	yes	438.796	128.918	-1.76709	5e-05	0.000340038	yes	252.282	128.918	-0.968579	5e-05	0.000340038	yes
LOC109812497	NW_017984101.1:234835-236658	7.115	12.3221	0.792317	0.00245	0.010193	yes	7.115	7.44396	0.0652054	0.80775	0.884635	no	7.115	3.41556	-1.05874	0.00075	0.00373202	yes	12.3221	7.44396	-0.727111	0.00355	0.0138948	yes	12.3221	3.41556	-1.85106	5e-05	0.000340038	yes	7.44396	3.41556	-1.12395	0.0004	0.0021701	yes
LOC109797904	NC_033804.1:9311553-9312217	684.566	1263.64	0.884328	5e-05	0.000340038	yes	684.566	673.452	-0.0236145	0.90145	0.94391	no	684.566	367.821	-0.896184	5e-05	0.000340038	yes	1263.64	673.452	-0.907943	5e-05	0.000340038	yes	1263.64	367.821	-1.78051	5e-05	0.000340038	yes	673.452	367.821	-0.87257	5e-05	0.000340038	yes
LOC109809026	NC_033814.1:15848966-15852392	26.061	16.2211	-0.684026	0.00045	0.00240191	yes	26.061	30.4051	0.222417	0.2435	0.400448	no	26.061	52.2055	1.00231	5e-05	0.000340038	yes	16.2211	30.4051	0.906443	5e-05	0.000340038	yes	16.2211	52.2055	1.68633	5e-05	0.000340038	yes	30.4051	52.2055	0.779892	5e-05	0.000340038	yes
LOC109801635	NC_033809.1:17339453-17344196	6.2833	12.3526	0.975219	5e-05	0.000340038	yes	6.2833	6.98464	0.152662	0.46875	0.629335	no	6.2833	4.02514	-0.642484	0.00515	0.0189087	yes	12.3526	6.98464	-0.822557	0.0002	0.00118501	yes	12.3526	4.02514	-1.6177	5e-05	0.000340038	yes	6.98464	4.02514	-0.795146	0.00025	0.00144234	yes
LOC109803088	NC_033810.1:10712601-10716477	10.1599	3.93101	-1.36991	5e-05	0.000340038	yes	10.1599	9.03891	-0.168662	0.40365	0.568917	no	10.1599	16.9268	0.736427	0.0002	0.00118501	yes	3.93101	9.03891	1.20125	5e-05	0.000340038	yes	3.93101	16.9268	2.10634	5e-05	0.000340038	yes	9.03891	16.9268	0.905088	5e-05	0.000340038	yes
LOC109799866	NC_033804.1:17665546-17668095	7.32619	12.8638	0.812183	5e-05	0.000340038	yes	7.32619	7.77269	0.0853504	0.67715	0.795906	no	7.32619	3.74442	-0.968319	5e-05	0.000340038	yes	12.8638	7.77269	-0.726832	0.0001	0.000638728	yes	12.8638	3.74442	-1.7805	5e-05	0.000340038	yes	7.77269	3.74442	-1.05367	5e-05	0.000340038	yes
LOC109801896	NC_033810.1:264422-273525	8.61746	4.67116	-0.883482	5e-05	0.000340038	yes	8.61746	8.09106	-0.0909331	0.644	0.771885	no	8.61746	13.4477	0.642024	0.001	0.00477927	yes	4.67116	8.09106	0.792548	5e-05	0.000340038	yes	4.67116	13.4477	1.52551	5e-05	0.000340038	yes	8.09106	13.4477	0.732957	0.0002	0.00118501	yes
LOC109800721	NC_033809.1:13891573-13893900	266.971	530.773	0.991411	5e-05	0.000340038	yes	266.971	312.721	0.228191	0.2268	0.380853	no	266.971	158.805	-0.749424	5e-05	0.000340038	yes	530.773	312.721	-0.76322	5e-05	0.000340038	yes	530.773	158.805	-1.74084	5e-05	0.000340038	yes	312.721	158.805	-0.977616	5e-05	0.000340038	yes
LOC109809572	NC_033814.1:14105407-14106673	1.81928	0.33323	-2.44877	0.00155	0.00693731	yes	1.81928	1.57275	-0.210071	0.57865	0.721574	no	1.81928	3.39023	0.898021	0.0124	0.0391174	yes	0.33323	1.57275	2.2387	0.0028	0.0113877	yes	0.33323	3.39023	3.34679	0.0002	0.00118501	yes	1.57275	3.39023	1.10809	0.0036	0.0140544	yes
LOC109809589	NC_033814.1:2029102-2030038	13.5604	23.1817	0.773588	0.00065	0.0032981	yes	13.5604	13.2121	-0.0375415	0.87135	0.925778	no	13.5604	7.84598	-0.789376	0.0022	0.00931962	yes	23.1817	13.2121	-0.81113	0.00035	0.00193346	yes	23.1817	7.84598	-1.56296	5e-05	0.000340038	yes	13.2121	7.84598	-0.751834	0.0037	0.014373	yes
LOC114916527	NC_033814.1:12404479-12422235	5.8294	3.27186	-0.833239	0.00185	0.00806632	yes	5.8294	5.9898	0.0391601	0.8713	0.92575	no	5.8294	11.5003	0.980255	5e-05	0.000340038	yes	3.27186	5.9898	0.872399	0.00215	0.00913619	yes	3.27186	11.5003	1.81349	5e-05	0.000340038	yes	5.9898	11.5003	0.941095	0.0003	0.00169136	yes
LOC109812076	NW_017984091.1:659311-660066	6.80802	21.0341	1.62742	5e-05	0.000340038	yes	6.80802	6.14386	-0.14809	0.60965	0.745841	no	6.80802	2.4876	-1.45248	0.00015	0.00091698	yes	21.0341	6.14386	-1.77551	5e-05	0.000340038	yes	21.0341	2.4876	-3.07991	5e-05	0.000340038	yes	6.14386	2.4876	-1.30439	0.0005	0.00262952	yes
LOC109817072	NW_017984283.1:28930-29609	3.74344	11.1891	1.57965	5e-05	0.000340038	yes	3.74344	3.14246	-0.252472	0.47795	0.637272	no	3.74344	1.19932	-1.64215	0.0013	0.00598189	yes	11.1891	3.14246	-1.83212	5e-05	0.000340038	yes	11.1891	1.19932	-3.2218	5e-05	0.000340038	yes	3.14246	1.19932	-1.38968	0.00525	0.0192247	yes
LOC109801330	NC_033809.1:7917339-7918761	5.04098	9.51076	0.915855	0.0012	0.00558487	yes	5.04098	4.54395	-0.149757	0.61895	0.752859	no	5.04098	2.6165	-0.946064	0.0039	0.0149999	yes	9.51076	4.54395	-1.06561	0.0002	0.00118501	yes	9.51076	2.6165	-1.86192	5e-05	0.000340038	yes	4.54395	2.6165	-0.796306	0.0165	0.0493833	yes
LOC109814807	NW_017984174.1:49034-54357	2.70293	0.896197	-1.59264	5e-05	0.000340038	yes	2.70293	2.50394	-0.110325	0.6926	0.806947	no	2.70293	8.10901	1.585	5e-05	0.000340038	yes	0.896197	2.50394	1.48231	5e-05	0.000340038	yes	0.896197	8.10901	3.17764	5e-05	0.000340038	yes	2.50394	8.10901	1.69532	5e-05	0.000340038	yes
LOC109800883	NC_033809.1:17074533-17076505	17.0379	27.1881	0.67423	0.00115	0.00538874	yes	17.0379	14.4207	-0.240607	0.2974	0.460458	no	17.0379	7.52357	-1.17926	5e-05	0.000340038	yes	27.1881	14.4207	-0.914838	0.0001	0.000638728	yes	27.1881	7.52357	-1.85349	5e-05	0.000340038	yes	14.4207	7.52357	-0.938649	0.0005	0.00262952	yes
LOC109816027	NW_017984230.1:55813-57503	3.52755	2.11358	-0.738978	0.0063	0.0223439	yes	3.52755	3.59827	0.0286391	0.9075	0.947486	no	3.52755	6.53772	0.890121	0.00025	0.00144234	yes	2.11358	3.59827	0.767618	0.0055	0.0199767	yes	2.11358	6.53772	1.6291	5e-05	0.000340038	yes	3.59827	6.53772	0.861482	0.0005	0.00262952	yes
LOC109795253	NC_033805.1:28975479-28976285	21.5146	41.4167	0.944897	5e-05	0.000340038	yes	21.5146	26.1195	0.27981	0.2249	0.378573	no	21.5146	6.90598	-1.6394	5e-05	0.000340038	yes	41.4167	26.1195	-0.665088	0.00365	0.0142141	yes	41.4167	6.90598	-2.58429	5e-05	0.000340038	yes	26.1195	6.90598	-1.91921	5e-05	0.000340038	yes
LOC109799431	NC_033808.1:5052407-5058059	91.8217	80.9104	-0.18251	0.32285	0.487866	no	91.8217	51.0361	-0.847317	5e-05	0.000340038	yes	91.8217	27.4752	-1.7407	5e-05	0.000340038	yes	80.9104	51.0361	-0.664807	0.00015	0.00091698	yes	80.9104	27.4752	-1.55819	5e-05	0.000340038	yes	51.0361	27.4752	-0.893385	5e-05	0.000340038	yes
LOC109803254	NC_033811.1:12588037-12593207	21.6614	19.6003	-0.144249	0.4716	0.631679	no	21.6614	10.7545	-1.01019	5e-05	0.000340038	yes	21.6614	3.63141	-2.57652	5e-05	0.000340038	yes	19.6003	10.7545	-0.86594	0.0001	0.000638728	yes	19.6003	3.63141	-2.43227	5e-05	0.000340038	yes	10.7545	3.63141	-1.56633	5e-05	0.000340038	yes
LOC109801965	NC_033810.1:16623344-16642118	10.6391	11.5143	0.114046	0.58675	0.727758	no	10.6391	21.3462	1.00459	5e-05	0.000340038	yes	10.6391	67.8666	2.67332	5e-05	0.000340038	yes	11.5143	21.3462	0.890549	5e-05	0.000340038	yes	11.5143	67.8666	2.55927	5e-05	0.000340038	yes	21.3462	67.8666	1.66872	5e-05	0.000340038	yes
LOC109812271	NW_017984094.1:180422-186096	4.44733	4.8456	0.123735	0.56235	0.708794	no	4.44733	2.93009	-0.601995	0.0073	0.0252482	yes	4.44733	1.03289	-2.10626	5e-05	0.000340038	yes	4.8456	2.93009	-0.72573	0.0012	0.00558487	yes	4.8456	1.03289	-2.22999	5e-05	0.000340038	yes	2.93009	1.03289	-1.50427	5e-05	0.000340038	yes
LOC109797413	NC_033806.1:18023253-18025878	16.8462	18.8511	0.162228	0.3948	0.560554	no	16.8462	10.122	-0.734931	0.0001	0.000638728	yes	16.8462	4.87764	-1.78817	5e-05	0.000340038	yes	18.8511	10.122	-0.897159	5e-05	0.000340038	yes	18.8511	4.87764	-1.95039	5e-05	0.000340038	yes	10.122	4.87764	-1.05324	5e-05	0.000340038	yes
LOC109814166	NW_017984151.1:276717-282286	13.4513	11.3161	-0.249373	0.19085	0.335838	no	13.4513	23.5879	0.8103	5e-05	0.000340038	yes	13.4513	38.2313	1.50701	5e-05	0.000340038	yes	11.3161	23.5879	1.05967	5e-05	0.000340038	yes	11.3161	38.2313	1.75638	5e-05	0.000340038	yes	23.5879	38.2313	0.696711	5e-05	0.000340038	yes
LOC109793078	NW_017985792.1:16354-17122	20.3335	19.4112	-0.0669701	0.7711	0.860509	no	20.3335	10.9975	-0.886692	0.00095	0.0045718	yes	20.3335	5.8608	-1.79469	5e-05	0.000340038	yes	19.4112	10.9975	-0.819722	0.0023	0.00967611	yes	19.4112	5.8608	-1.72772	5e-05	0.000340038	yes	10.9975	5.8608	-0.907999	0.0027	0.0110512	yes
LOC109801354	NC_033809.1:20837194-20839357	11.9488	10.3217	-0.211192	0.37985	0.546013	no	11.9488	3.91858	-1.60847	5e-05	0.000340038	yes	11.9488	1.97898	-2.59404	5e-05	0.000340038	yes	10.3217	3.91858	-1.39727	5e-05	0.000340038	yes	10.3217	1.97898	-2.38285	5e-05	0.000340038	yes	3.91858	1.97898	-0.985576	0.0024	0.0100263	yes
LOC109796163	NC_033806.1:566954-585235	22.064	21.8322	-0.0152409	0.9353	0.963555	no	22.064	45.1687	1.03363	5e-05	0.000340038	yes	22.064	93.9065	2.08953	5e-05	0.000340038	yes	21.8322	45.1687	1.04887	5e-05	0.000340038	yes	21.8322	93.9065	2.10477	5e-05	0.000340038	yes	45.1687	93.9065	1.0559	5e-05	0.000340038	yes
LOC109790917	NW_017984896.1:58995-59722	36.118	29.983	-0.268574	0.1829	0.325438	no	36.118	19.9247	-0.858158	5e-05	0.000340038	yes	36.118	11.1693	-1.69318	5e-05	0.000340038	yes	29.983	19.9247	-0.589584	0.00555	0.0201221	yes	29.983	11.1693	-1.4246	5e-05	0.000340038	yes	19.9247	11.1693	-0.835017	0.00045	0.00240191	yes
LOC109790042	NC_033805.1:30727994-30729224	18.9775	13.6626	-0.474059	0.02375	0.066364	no	18.9775	7.99833	-1.24652	5e-05	0.000340038	yes	18.9775	3.58226	-2.40535	5e-05	0.000340038	yes	13.6626	7.99833	-0.772462	0.00105	0.00498632	yes	13.6626	3.58226	-1.93129	5e-05	0.000340038	yes	7.99833	3.58226	-1.15883	5e-05	0.000340038	yes
LOC109809951	NC_033814.1:35431605-35432560	5.68679	3.74997	-0.600734	0.03915	0.0993365	no	5.68679	1.95746	-1.53863	5e-05	0.000340038	yes	5.68679	0.720955	-2.97963	5e-05	0.000340038	yes	3.74997	1.95746	-0.937898	0.00625	0.0221994	yes	3.74997	0.720955	-2.3789	0.0001	0.000638728	yes	1.95746	0.720955	-1.441	0.00305	0.0122314	yes
LOC109802278	NC_033810.1:17633174-17634482	998.241	683.928	-0.545545	0.0073	0.0252482	yes	998.241	332.456	-1.58622	5e-05	0.000340038	yes	998.241	171.365	-2.54232	5e-05	0.000340038	yes	683.928	332.456	-1.04068	5e-05	0.000340038	yes	683.928	171.365	-1.99677	5e-05	0.000340038	yes	332.456	171.365	-0.956092	5e-05	0.000340038	yes
LOC109802040	NC_033810.1:15546944-15552945	2.17303	2.40883	0.148621	0.55425	0.702064	no	2.17303	3.81871	0.813374	0.00075	0.00373202	yes	2.17303	6.85799	1.65808	5e-05	0.000340038	yes	2.40883	3.81871	0.664754	0.0052	0.0190648	yes	2.40883	6.85799	1.50945	5e-05	0.000340038	yes	3.81871	6.85799	0.844701	5e-05	0.000340038	yes
LOC109804528	NC_033811.1:18714809-18715662	75.3954	50.9482	-0.565445	0.00275	0.0112214	yes	75.3954	33.509	-1.16993	5e-05	0.000340038	yes	75.3954	13.3157	-2.50135	5e-05	0.000340038	yes	50.9482	33.509	-0.604484	0.0024	0.0100263	yes	50.9482	13.3157	-1.9359	5e-05	0.000340038	yes	33.509	13.3157	-1.33142	5e-05	0.000340038	yes
LOC109817401	NW_017984301.1:33934-36010	27.9454	31.3032	0.163701	0.39685	0.562504	no	27.9454	11.6118	-1.26702	5e-05	0.000340038	yes	27.9454	6.33836	-2.14043	5e-05	0.000340038	yes	31.3032	11.6118	-1.43072	5e-05	0.000340038	yes	31.3032	6.33836	-2.30413	5e-05	0.000340038	yes	11.6118	6.33836	-0.873406	0.00025	0.00144234	yes
LOC109805288	NC_033812.1:4264010-4266290	15.0497	10.8893	-0.466821	0.0249	0.0689351	no	15.0497	5.58044	-1.43129	5e-05	0.000340038	yes	15.0497	3.12563	-2.26751	5e-05	0.000340038	yes	10.8893	5.58044	-0.964465	5e-05	0.000340038	yes	10.8893	3.12563	-1.80069	5e-05	0.000340038	yes	5.58044	3.12563	-0.836229	0.0022	0.00931962	yes
LOC109796710	NC_033806.1:10408612-10410614	50.4936	57.1521	0.178704	0.3239	0.488904	no	50.4936	24.4088	-1.0487	5e-05	0.000340038	yes	50.4936	14.7571	-1.77469	5e-05	0.000340038	yes	57.1521	24.4088	-1.2274	5e-05	0.000340038	yes	57.1521	14.7571	-1.9534	5e-05	0.000340038	yes	24.4088	14.7571	-0.725991	0.0002	0.00118501	yes
LOC109818866	NC_033805.1:18828566-18832460	4.77877	3.44966	-0.470184	0.0477	0.116183	no	4.77877	1.99277	-1.26186	5e-05	0.000340038	yes	4.77877	0.739444	-2.69213	5e-05	0.000340038	yes	3.44966	1.99277	-0.791679	0.00515	0.0189087	yes	3.44966	0.739444	-2.22194	5e-05	0.000340038	yes	1.99277	0.739444	-1.43026	0.0001	0.000638728	yes
LOC109800286	NC_033809.1:6094056-6101244	15.5602	18.3184	0.235433	0.22825	0.38268	no	15.5602	9.42922	-0.722647	0.0005	0.00262952	yes	15.5602	5.94375	-1.38841	5e-05	0.000340038	yes	18.3184	9.42922	-0.95808	5e-05	0.000340038	yes	18.3184	5.94375	-1.62385	5e-05	0.000340038	yes	9.42922	5.94375	-0.665766	0.00145	0.00655404	yes
LOC109815388	NW_017984198.1:262333-266168	0.867014	0.927865	0.0978599	0.78175	0.867629	no	0.867014	1.87552	1.11317	0.00115	0.00538874	yes	0.867014	5.1717	2.57651	5e-05	0.000340038	yes	0.927865	1.87552	1.01531	0.00275	0.0112214	yes	0.927865	5.1717	2.47865	5e-05	0.000340038	yes	1.87552	5.1717	1.46335	5e-05	0.000340038	yes
LOC109807238	NC_033804.1:3380228-3385107	61.7903	46.4529	-0.411611	0.02305	0.0647863	no	61.7903	27.3699	-1.17479	5e-05	0.000340038	yes	61.7903	12.1813	-2.34271	5e-05	0.000340038	yes	46.4529	27.3699	-0.76318	5e-05	0.000340038	yes	46.4529	12.1813	-1.93109	5e-05	0.000340038	yes	27.3699	12.1813	-1.16791	5e-05	0.000340038	yes
LOC109809149	NC_033814.1:41902606-41904548	183.379	131.098	-0.484187	0.00795	0.0270974	yes	183.379	46.8132	-1.96984	5e-05	0.000340038	yes	183.379	12.2692	-3.90172	5e-05	0.000340038	yes	131.098	46.8132	-1.48565	5e-05	0.000340038	yes	131.098	12.2692	-3.41753	5e-05	0.000340038	yes	46.8132	12.2692	-1.93187	5e-05	0.000340038	yes
LOC109797128	NC_033806.1:2784959-2786474	318.865	289.045	-0.141654	0.44695	0.609525	no	318.865	131.814	-1.27444	5e-05	0.000340038	yes	318.865	63.9958	-2.3169	5e-05	0.000340038	yes	289.045	131.814	-1.13278	5e-05	0.000340038	yes	289.045	63.9958	-2.17524	5e-05	0.000340038	yes	131.814	63.9958	-1.04246	5e-05	0.000340038	yes
LOC109810852	NW_017984070.1:821042-830985	7.05218	6.90277	-0.0308928	0.8739	0.927554	no	7.05218	11.5318	0.709478	0.00015	0.00091698	yes	7.05218	19.6943	1.48164	5e-05	0.000340038	yes	6.90277	11.5318	0.740371	0.00015	0.00091698	yes	6.90277	19.6943	1.51253	5e-05	0.000340038	yes	11.5318	19.6943	0.772159	5e-05	0.000340038	yes
LOC109818850	NW_017984402.1:161973-163077	247.303	169.119	-0.548236	0.00355	0.0138948	yes	247.303	91.7787	-1.43005	5e-05	0.000340038	yes	247.303	59.9201	-2.04517	5e-05	0.000340038	yes	169.119	91.7787	-0.881812	5e-05	0.000340038	yes	169.119	59.9201	-1.49693	5e-05	0.000340038	yes	91.7787	59.9201	-0.615118	0.0008	0.00394432	yes
LOC109797399	NC_033806.1:16052414-16053402	7.12696	4.78084	-0.576024	0.04905	0.118734	no	7.12696	2.22283	-1.68089	5e-05	0.000340038	yes	7.12696	0.811887	-3.13394	5e-05	0.000340038	yes	4.78084	2.22283	-1.10486	0.00205	0.00878256	yes	4.78084	0.811887	-2.55791	5e-05	0.000340038	yes	2.22283	0.811887	-1.45305	0.00285	0.0115574	yes
LOC109816909	NW_017984273.1:137894-138630	53.3518	64.7733	0.279862	0.13805	0.264429	no	53.3518	28.5241	-0.903356	5e-05	0.000340038	yes	53.3518	10.113	-2.39933	5e-05	0.000340038	yes	64.7733	28.5241	-1.18322	5e-05	0.000340038	yes	64.7733	10.113	-2.67919	5e-05	0.000340038	yes	28.5241	10.113	-1.49598	5e-05	0.000340038	yes
LOC109800663	NC_033809.1:20660254-20661832	6.16916	8.06853	0.387233	0.1146	0.230057	no	6.16916	3.37086	-0.871956	0.0015	0.00674701	yes	6.16916	1.89166	-1.70542	5e-05	0.000340038	yes	8.06853	3.37086	-1.25919	5e-05	0.000340038	yes	8.06853	1.89166	-2.09265	5e-05	0.000340038	yes	3.37086	1.89166	-0.833463	0.0118	0.0375418	yes
LOC109801369	NC_033809.1:15196205-15198773	194.816	154.804	-0.331665	0.06695	0.151755	no	194.816	101.117	-0.946084	5e-05	0.000340038	yes	194.816	63.7674	-1.61122	5e-05	0.000340038	yes	154.804	101.117	-0.614419	0.001	0.00477927	yes	154.804	63.7674	-1.27955	5e-05	0.000340038	yes	101.117	63.7674	-0.665133	0.00035	0.00193346	yes
LOC109816662	NW_017984260.1:220902-222441	8.04574	6.04764	-0.411851	0.0798	0.173961	no	8.04574	3.15818	-1.34913	5e-05	0.000340038	yes	8.04574	0.851141	-3.24075	5e-05	0.000340038	yes	6.04764	3.15818	-0.937278	0.00035	0.00193346	yes	6.04764	0.851141	-2.8289	5e-05	0.000340038	yes	3.15818	0.851141	-1.89163	0.0001	0.000638728	yes
LOC109795231	NC_033805.1:9334161-9337455	11.3488	8.06063	-0.493579	0.02575	0.0708367	no	11.3488	3.53984	-1.68079	5e-05	0.000340038	yes	11.3488	1.51941	-2.90096	5e-05	0.000340038	yes	8.06063	3.53984	-1.18721	5e-05	0.000340038	yes	8.06063	1.51941	-2.40738	5e-05	0.000340038	yes	3.53984	1.51941	-1.22018	0.00035	0.00193346	yes
LOC109799448	NC_033808.1:269072-273592	24.5335	18.5265	-0.405163	0.03025	0.0806371	no	24.5335	8.5916	-1.51376	5e-05	0.000340038	yes	24.5335	5.51596	-2.15307	5e-05	0.000340038	yes	18.5265	8.5916	-1.10859	5e-05	0.000340038	yes	18.5265	5.51596	-1.74791	5e-05	0.000340038	yes	8.5916	5.51596	-0.639315	0.0015	0.00674701	yes
LOC109793443	NW_017986115.1:12506-16971	241.276	263.295	0.125991	0.50065	0.657239	no	241.276	145.61	-0.728578	5e-05	0.000340038	yes	241.276	92.8103	-1.37833	5e-05	0.000340038	yes	263.295	145.61	-0.854569	5e-05	0.000340038	yes	263.295	92.8103	-1.50432	5e-05	0.000340038	yes	145.61	92.8103	-0.649752	0.0006	0.00307972	yes
LOC109797184	NC_033806.1:24605633-24607562	16.175	11.2053	-0.529589	0.009	0.0300047	yes	16.175	6.59983	-1.29326	5e-05	0.000340038	yes	16.175	3.98382	-2.02154	5e-05	0.000340038	yes	11.2053	6.59983	-0.763676	0.00125	0.005782	yes	11.2053	3.98382	-1.49195	5e-05	0.000340038	yes	6.59983	3.98382	-0.728276	0.0042	0.0159677	yes
LOC109815360	NW_017984197.1:181816-186545	3.75992	3.09901	-0.278894	0.1859	0.329372	no	3.75992	1.79507	-1.06666	5e-05	0.000340038	yes	3.75992	1.01828	-1.88456	5e-05	0.000340038	yes	3.09901	1.79507	-0.787766	0.0009	0.00436631	yes	3.09901	1.01828	-1.60567	5e-05	0.000340038	yes	1.79507	1.01828	-0.817905	0.00255	0.0105351	yes
LOC109812724	NW_017984105.1:518513-520320	28.5287	41.5139	0.541177	0.00385	0.0148426	yes	28.5287	17.0203	-0.745161	5e-05	0.000340038	yes	28.5287	7.74136	-1.88176	5e-05	0.000340038	yes	41.5139	17.0203	-1.28634	5e-05	0.000340038	yes	41.5139	7.74136	-2.42294	5e-05	0.000340038	yes	17.0203	7.74136	-1.1366	5e-05	0.000340038	yes
LOC109797676	NC_033806.1:156631-167448	8.13656	10.9417	0.427352	0.25715	0.415632	no	8.13656	18.3721	1.17502	0.01135	0.0363588	yes	8.13656	31.5237	1.95395	0.0001	0.000638728	yes	10.9417	18.3721	0.747671	0.0031	0.0123988	yes	10.9417	31.5237	1.5266	5e-05	0.000340038	yes	18.3721	31.5237	0.778925	0.0006	0.00307972	yes
LOC109790965	NW_017984907.1:45311-53336	13.6143	11.2402	-0.276451	0.15835	0.292687	no	13.6143	7.2065	-0.917753	5e-05	0.000340038	yes	13.6143	2.56291	-2.40927	5e-05	0.000340038	yes	11.2402	7.2065	-0.641302	0.0021	0.00896205	yes	11.2402	2.56291	-2.13282	5e-05	0.000340038	yes	7.2065	2.56291	-1.49152	5e-05	0.000340038	yes
LOC109796185	NC_033806.1:5481114-5482904	10.5657	9.52001	-0.15035	0.4955	0.652898	no	10.5657	16.8311	0.671743	0.00125	0.005782	yes	10.5657	27.7941	1.39539	5e-05	0.000340038	yes	9.52001	16.8311	0.822093	0.00025	0.00144234	yes	9.52001	27.7941	1.54574	5e-05	0.000340038	yes	16.8311	27.7941	0.723651	0.00035	0.00193346	yes
LOC109809707	NC_033814.1:36751436-36756244	1.17283	1.70275	0.537872	0.1187	0.236306	no	1.17283	5.23626	2.15854	5e-05	0.000340038	yes	1.17283	11.7286	3.32196	5e-05	0.000340038	yes	1.70275	5.23626	1.62067	5e-05	0.000340038	yes	1.70275	11.7286	2.78409	5e-05	0.000340038	yes	5.23626	11.7286	1.16342	5e-05	0.000340038	yes
LOC109795298	NC_033805.1:33170420-33171137	7.69824	5.23258	-0.557007	0.05715	0.133955	no	7.69824	2.18065	-1.81977	5e-05	0.000340038	yes	7.69824	0.761878	-3.3369	5e-05	0.000340038	yes	5.23258	2.18065	-1.26277	0.00155	0.00693731	yes	5.23258	0.761878	-2.77989	0.00015	0.00091698	yes	2.18065	0.761878	-1.51712	0.00635	0.0224933	yes
LOC109815603	NW_017984209.1:146150-156062	12.7893	16.4058	0.359276	0.0777	0.17049	no	12.7893	6.45825	-0.985717	5e-05	0.000340038	yes	12.7893	3.76222	-1.76528	5e-05	0.000340038	yes	16.4058	6.45825	-1.34499	5e-05	0.000340038	yes	16.4058	3.76222	-2.12455	5e-05	0.000340038	yes	6.45825	3.76222	-0.77956	0.0014	0.00636213	yes
LOC109803082	NC_033810.1:16963413-16965432	20.7742	14.2402	-0.544823	0.00705	0.0245312	yes	20.7742	7.45183	-1.47913	5e-05	0.000340038	yes	20.7742	3.81289	-2.44584	5e-05	0.000340038	yes	14.2402	7.45183	-0.934307	5e-05	0.000340038	yes	14.2402	3.81289	-1.90101	5e-05	0.000340038	yes	7.45183	3.81289	-0.966707	0.00065	0.0032981	yes
LOC109797557	NC_033806.1:201675-203727	8.84895	10.448	0.239654	0.2796	0.440828	no	8.84895	17.2393	0.962124	5e-05	0.000340038	yes	8.84895	28.6774	1.69634	5e-05	0.000340038	yes	10.448	17.2393	0.722469	0.00035	0.00193346	yes	10.448	28.6774	1.45668	5e-05	0.000340038	yes	17.2393	28.6774	0.734213	0.0003	0.00169136	yes
LOC109788207	NW_017984502.1:47483-48415	93.4329	133.837	0.518477	0.00455	0.0170654	yes	93.4329	202.714	1.11744	5e-05	0.000340038	yes	93.4329	319.973	1.77595	5e-05	0.000340038	yes	133.837	202.714	0.598967	0.0008	0.00394432	yes	133.837	319.973	1.25747	5e-05	0.000340038	yes	202.714	319.973	0.658504	0.0004	0.0021701	yes
LOC109797229	NC_033806.1:6067657-6069280	340.219	347.371	0.0300119	0.872	0.926259	no	340.219	201.481	-0.75582	5e-05	0.000340038	yes	340.219	117.299	-1.53627	5e-05	0.000340038	yes	347.371	201.481	-0.785832	5e-05	0.000340038	yes	347.371	117.299	-1.56628	5e-05	0.000340038	yes	201.481	117.299	-0.780453	0.0001	0.000638728	yes
LOC109801817	NC_033810.1:12586061-12603766	16.3175	11.0673	-0.560114	0.05445	0.128897	no	16.3175	26.9287	0.722722	0.0018	0.00788172	yes	16.3175	47.9486	1.55507	5e-05	0.000340038	yes	11.0673	26.9287	1.28284	5e-05	0.000340038	yes	11.0673	47.9486	2.11518	5e-05	0.000340038	yes	26.9287	47.9486	0.832344	0.0001	0.000638728	yes
LOC109815050	NW_017984184.1:72862-75412	1.0584	1.2108	0.194074	0.59185	0.731931	no	1.0584	4.94038	2.22274	5e-05	0.000340038	yes	1.0584	9.63385	3.18623	5e-05	0.000340038	yes	1.2108	4.94038	2.02866	5e-05	0.000340038	yes	1.2108	9.63385	2.99215	5e-05	0.000340038	yes	4.94038	9.63385	0.963491	0.0002	0.00118501	yes
LOC109802874	NC_033810.1:15896125-15899561	12.1037	13.001	0.103175	0.61855	0.752583	no	12.1037	21.1274	0.803665	5e-05	0.000340038	yes	12.1037	36.949	1.61008	5e-05	0.000340038	yes	13.001	21.1274	0.700489	0.00025	0.00144234	yes	13.001	36.949	1.50691	5e-05	0.000340038	yes	21.1274	36.949	0.80642	0.00015	0.00091698	yes
LOC109794318	NW_017988355.1:1785-3722	72.5848	52.2632	-0.473872	0.00805	0.0273754	yes	72.5848	25.9407	-1.48445	5e-05	0.000340038	yes	72.5848	15.8256	-2.1974	5e-05	0.000340038	yes	52.2632	25.9407	-1.01058	5e-05	0.000340038	yes	52.2632	15.8256	-1.72353	5e-05	0.000340038	yes	25.9407	15.8256	-0.712956	0.00015	0.00091698	yes
LOC109788304	NW_017984515.1:4816-6018	740.876	532.597	-0.476189	0.00905	0.0301422	yes	740.876	238.242	-1.63681	5e-05	0.000340038	yes	740.876	90.6082	-3.03152	5e-05	0.000340038	yes	532.597	238.242	-1.16062	5e-05	0.000340038	yes	532.597	90.6082	-2.55533	5e-05	0.000340038	yes	238.242	90.6082	-1.39471	5e-05	0.000340038	yes
LOC109789928	NW_017984725.1:43383-44924	79.8736	93.4067	0.225809	0.2602	0.419014	no	79.8736	168.516	1.0771	0.0001	0.000638728	yes	79.8736	35.5145	-1.16931	5e-05	0.000340038	yes	93.4067	168.516	0.85129	0.00065	0.0032981	yes	93.4067	35.5145	-1.39512	5e-05	0.000340038	yes	168.516	35.5145	-2.24641	5e-05	0.000340038	yes
LOC109788826	NW_017984571.1:88184-90648	20.3534	14.2738	-0.511896	0.02275	0.0640829	no	20.3534	9.26394	-1.13557	5e-05	0.000340038	yes	20.3534	5.7023	-1.83565	5e-05	0.000340038	yes	14.2738	9.26394	-0.623676	0.0067	0.0235143	yes	14.2738	5.7023	-1.32376	5e-05	0.000340038	yes	9.26394	5.7023	-0.700081	0.0027	0.0110512	yes
LOC109788681	NW_017984554.1:50480-51090	23.5575	27.0936	0.201766	0.43195	0.59544	no	23.5575	10.6174	-1.14976	0.0003	0.00169136	yes	23.5575	3.73445	-2.65722	5e-05	0.000340038	yes	27.0936	10.6174	-1.35152	0.0001	0.000638728	yes	27.0936	3.73445	-2.85898	5e-05	0.000340038	yes	10.6174	3.73445	-1.50746	0.00025	0.00144234	yes
LOC109799415	NC_033808.1:1716298-1727307	5.89254	4.79741	-0.296634	0.145	0.274295	no	5.89254	9.2543	0.651233	0.0009	0.00436631	yes	5.89254	21.6232	1.87562	5e-05	0.000340038	yes	4.79741	9.2543	0.947867	5e-05	0.000340038	yes	4.79741	21.6232	2.17225	5e-05	0.000340038	yes	9.2543	21.6232	1.22438	5e-05	0.000340038	yes
LOC109792773	NW_017985588.1:18067-19324	35.7075	51.8642	0.538511	0.0044	0.0166123	yes	35.7075	120.917	1.75971	5e-05	0.000340038	yes	35.7075	191.641	2.4241	5e-05	0.000340038	yes	51.8642	120.917	1.2212	5e-05	0.000340038	yes	51.8642	191.641	1.88559	5e-05	0.000340038	yes	120.917	191.641	0.664393	0.0003	0.00169136	yes
LOC109804835	NC_033812.1:2313793-2317081	545.14	703.907	0.368758	0.08835	0.188235	no	545.14	1171.34	1.10346	5e-05	0.000340038	yes	545.14	1862.93	1.77288	5e-05	0.000340038	yes	703.907	1171.34	0.734707	0.0014	0.00636213	yes	703.907	1862.93	1.40412	5e-05	0.000340038	yes	1171.34	1862.93	0.669414	0.0058	0.0208666	yes
LOC109796795	NC_033806.1:66797-69480	72.3857	66.1279	-0.130445	0.4692	0.629701	no	72.3857	35.0324	-1.04702	5e-05	0.000340038	yes	72.3857	18.4442	-1.97254	5e-05	0.000340038	yes	66.1279	35.0324	-0.916571	5e-05	0.000340038	yes	66.1279	18.4442	-1.84209	5e-05	0.000340038	yes	35.0324	18.4442	-0.925519	5e-05	0.000340038	yes
LOC109813713	NW_017984135.1:387767-391804	0.227438	0.894741	1.976	0.0018	0.00788172	yes	0.227438	3.46099	3.92764	5e-05	0.000340038	yes	0.227438	7.84699	5.1086	5e-05	0.000340038	yes	0.894741	3.46099	1.95164	5e-05	0.000340038	yes	0.894741	7.84699	3.1326	5e-05	0.000340038	yes	3.46099	7.84699	1.18096	5e-05	0.000340038	yes
LOC109815293	NW_017984194.1:196251-199858	24.5915	17.5907	-0.483346	0.0098	0.0322192	yes	24.5915	10.6166	-1.21184	5e-05	0.000340038	yes	24.5915	6.10822	-2.00934	5e-05	0.000340038	yes	17.5907	10.6166	-0.728491	0.0006	0.00307972	yes	17.5907	6.10822	-1.52599	5e-05	0.000340038	yes	10.6166	6.10822	-0.7975	0.00015	0.00091698	yes
LOC109799003	NC_033807.1:12282841-12286407	17.9705	15.138	-0.247456	0.21965	0.372054	no	17.9705	7.16496	-1.3266	5e-05	0.000340038	yes	17.9705	2.49666	-2.84756	5e-05	0.000340038	yes	15.138	7.16496	-1.07914	5e-05	0.000340038	yes	15.138	2.49666	-2.6001	5e-05	0.000340038	yes	7.16496	2.49666	-1.52096	5e-05	0.000340038	yes
LOC109816571	NW_017984256.1:153441-159604	9.71544	10.5823	0.123303	0.5249	0.677535	no	9.71544	21.8495	1.16925	5e-05	0.000340038	yes	9.71544	40.2063	2.04907	5e-05	0.000340038	yes	10.5823	21.8495	1.04594	5e-05	0.000340038	yes	10.5823	40.2063	1.92577	5e-05	0.000340038	yes	21.8495	40.2063	0.879822	5e-05	0.000340038	yes
LOC109807135	NC_033814.1:34571989-34573566	84.28	81.9029	-0.0412755	0.8316	0.899829	no	84.28	35.5484	-1.2454	5e-05	0.000340038	yes	84.28	15.04	-2.48639	5e-05	0.000340038	yes	81.9029	35.5484	-1.20413	5e-05	0.000340038	yes	81.9029	15.04	-2.44511	5e-05	0.000340038	yes	35.5484	15.04	-1.24098	5e-05	0.000340038	yes
LOC109797555	NC_033806.1:18737384-18743104	23.8458	28.2648	0.245271	0.19535	0.341598	no	23.8458	56.9111	1.25498	5e-05	0.000340038	yes	23.8458	86.6187	1.86095	5e-05	0.000340038	yes	28.2648	56.9111	1.00971	5e-05	0.000340038	yes	28.2648	86.6187	1.61567	5e-05	0.000340038	yes	56.9111	86.6187	0.605968	0.00065	0.0032981	yes
LOC109814963	NW_017984181.1:235771-237995	11.0953	12.5195	0.174231	0.39775	0.563317	no	11.0953	6.11247	-0.860119	0.0003	0.00169136	yes	11.0953	2.8845	-1.94355	5e-05	0.000340038	yes	12.5195	6.11247	-1.03435	5e-05	0.000340038	yes	12.5195	2.8845	-2.11778	5e-05	0.000340038	yes	6.11247	2.8845	-1.08343	0.0002	0.00118501	yes
LOC109813830	NW_017984140.1:26673-29334	0.654778	0.550332	-0.250703	0.60035	0.73892	no	0.654778	4.25632	2.70053	5e-05	0.000340038	yes	0.654778	13.1473	4.32761	5e-05	0.000340038	yes	0.550332	4.25632	2.95123	5e-05	0.000340038	yes	0.550332	13.1473	4.57832	5e-05	0.000340038	yes	4.25632	13.1473	1.62708	5e-05	0.000340038	yes
LOC109800882	NC_033809.1:12446507-12450124	4.51119	5.04809	0.162229	0.4389	0.60209	no	4.51119	2.41614	-0.900806	5e-05	0.000340038	yes	4.51119	1.40655	-1.68135	5e-05	0.000340038	yes	5.04809	2.41614	-1.06304	5e-05	0.000340038	yes	5.04809	1.40655	-1.84358	5e-05	0.000340038	yes	2.41614	1.40655	-0.780543	0.0033	0.0130699	yes
LOC109788317	NW_017984516.1:41411-47014	2.84403	1.92354	-0.564169	0.0317	0.0837785	no	2.84403	1.10805	-1.35991	5e-05	0.000340038	yes	2.84403	0.500926	-2.50527	5e-05	0.000340038	yes	1.92354	1.10805	-0.795744	0.01065	0.0345172	yes	1.92354	0.500926	-1.9411	5e-05	0.000340038	yes	1.10805	0.500926	-1.14535	0.0029	0.0117273	yes
LOC109802440	NC_033810.1:16383758-16384607	41.7877	43.0994	0.0445899	0.8181	0.891167	no	41.7877	87.8532	1.07202	5e-05	0.000340038	yes	41.7877	270.82	2.69618	5e-05	0.000340038	yes	43.0994	87.8532	1.02743	5e-05	0.000340038	yes	43.0994	270.82	2.65159	5e-05	0.000340038	yes	87.8532	270.82	1.62417	5e-05	0.000340038	yes
LOC109791262	NC_033805.1:2974401-2977696	14.8195	16.1359	0.122774	0.5481	0.696796	no	14.8195	9.79539	-0.597325	0.0049	0.0181391	yes	14.8195	6.45566	-1.19886	5e-05	0.000340038	yes	16.1359	9.79539	-0.720098	0.00075	0.00373202	yes	16.1359	6.45566	-1.32164	5e-05	0.000340038	yes	9.79539	6.45566	-0.601539	0.0085	0.0286218	yes
LOC109793542	NW_017986225.1:26891-27560	39.5928	49.4557	0.320901	0.1202	0.238506	no	39.5928	16.3874	-1.27265	5e-05	0.000340038	yes	39.5928	6.13451	-2.69022	5e-05	0.000340038	yes	49.4557	16.3874	-1.59355	5e-05	0.000340038	yes	49.4557	6.13451	-3.01112	5e-05	0.000340038	yes	16.3874	6.13451	-1.41757	5e-05	0.000340038	yes
LOC109812057	NW_017984091.1:385387-394462	6.11587	6.26395	0.0345143	0.86075	0.91903	no	6.11587	3.98211	-0.619025	0.00255	0.0105351	yes	6.11587	2.54424	-1.26533	5e-05	0.000340038	yes	6.26395	3.98211	-0.653539	0.00115	0.00538874	yes	6.26395	2.54424	-1.29984	5e-05	0.000340038	yes	3.98211	2.54424	-0.6463	0.0015	0.00674701	yes
LOC109818755	NC_033805.1:33046168-33051201	27.3331	21.0695	-0.375494	0.045	0.110999	no	27.3331	13.3269	-1.0363	5e-05	0.000340038	yes	27.3331	8.6744	-1.65581	5e-05	0.000340038	yes	21.0695	13.3269	-0.660809	0.00085	0.00415676	yes	21.0695	8.6744	-1.28032	5e-05	0.000340038	yes	13.3269	8.6744	-0.61951	0.0026	0.0107084	yes
LOC109807760	NC_033805.1:12958067-12964828	5.68202	4.72044	-0.26748	0.22005	0.372565	no	5.68202	10.2366	0.849262	5e-05	0.000340038	yes	5.68202	16.6647	1.55232	5e-05	0.000340038	yes	4.72044	10.2366	1.11674	5e-05	0.000340038	yes	4.72044	16.6647	1.8198	5e-05	0.000340038	yes	10.2366	16.6647	0.703055	0.00025	0.00144234	yes
LOC109791932	NW_017985188.1:32070-38070	372.304	358.427	-0.0548014	0.7856	0.870155	no	372.304	602.26	0.693906	0.0026	0.0107084	yes	372.304	970.507	1.38226	5e-05	0.000340038	yes	358.427	602.26	0.748707	0.00145	0.00655404	yes	358.427	970.507	1.43706	5e-05	0.000340038	yes	602.26	970.507	0.688353	0.00355	0.0138948	yes
LOC109815202	NW_017984190.1:125014-126916	2.86703	2.06005	-0.476876	0.0788	0.172297	no	2.86703	1.05417	-1.44345	5e-05	0.000340038	yes	2.86703	0.475505	-2.59203	5e-05	0.000340038	yes	2.06005	1.05417	-0.96657	0.00255	0.0105351	yes	2.06005	0.475505	-2.11515	5e-05	0.000340038	yes	1.05417	0.475505	-1.14858	0.00395	0.0151608	yes
LOC109815224	NW_017984191.1:252823-254766	8.02399	7.71957	-0.055799	0.832	0.900079	no	8.02399	2.62642	-1.61122	5e-05	0.000340038	yes	8.02399	1.26472	-2.6655	5e-05	0.000340038	yes	7.71957	2.62642	-1.55542	5e-05	0.000340038	yes	7.71957	1.26472	-2.6097	5e-05	0.000340038	yes	2.62642	1.26472	-1.05428	0.0135	0.041952	yes
LOC109796123	NC_033806.1:2184328-2192289	7.78555	6.32376	-0.300015	0.12215	0.241427	no	7.78555	3.21889	-1.27424	5e-05	0.000340038	yes	7.78555	1.72923	-2.17067	5e-05	0.000340038	yes	6.32376	3.21889	-0.974221	5e-05	0.000340038	yes	6.32376	1.72923	-1.87065	5e-05	0.000340038	yes	3.21889	1.72923	-0.896429	0.00025	0.00144234	yes
LOC109812461	NW_017984099.1:318093-324304	0.319768	0.783643	1.29317	0.00035	0.00193346	yes	0.319768	1.66496	2.38039	5e-05	0.000340038	yes	0.319768	3.30556	3.3698	5e-05	0.000340038	yes	0.783643	1.66496	1.08722	0.00015	0.00091698	yes	0.783643	3.30556	2.07662	5e-05	0.000340038	yes	1.66496	3.30556	0.989406	5e-05	0.000340038	yes
LOC109795921	NC_033806.1:22275857-22279660	23.5875	19.1164	-0.30321	0.10795	0.219786	no	23.5875	11.1239	-1.08437	5e-05	0.000340038	yes	23.5875	6.48951	-1.86184	5e-05	0.000340038	yes	19.1164	11.1239	-0.781157	5e-05	0.000340038	yes	19.1164	6.48951	-1.55863	5e-05	0.000340038	yes	11.1239	6.48951	-0.777475	0.0004	0.0021701	yes
LOC109813083	NW_017984117.1:297092-298738	32.0204	28.0199	-0.192537	0.3031	0.466413	no	32.0204	51.1457	0.675622	0.00045	0.00240191	yes	32.0204	86.4553	1.43296	5e-05	0.000340038	yes	28.0199	51.1457	0.868159	5e-05	0.000340038	yes	28.0199	86.4553	1.6255	5e-05	0.000340038	yes	51.1457	86.4553	0.757342	5e-05	0.000340038	yes
LOC109789705	NW_017984693.1:63255-66947	7.37543	7.24591	-0.0255601	0.92055	0.955242	no	7.37543	11.4064	0.629047	0.0082	0.0277976	yes	7.37543	18.5195	1.32825	5e-05	0.000340038	yes	7.24591	11.4064	0.654607	0.01425	0.0438411	yes	7.24591	18.5195	1.35381	5e-05	0.000340038	yes	11.4064	18.5195	0.699202	0.00125	0.005782	yes
LOC114916765	NW_017984097.1:430272-435663	19.3516	17.3639	-0.156363	0.3914	0.557455	no	19.3516	8.52342	-1.18295	5e-05	0.000340038	yes	19.3516	5.28531	-1.8724	5e-05	0.000340038	yes	17.3639	8.52342	-1.02659	5e-05	0.000340038	yes	17.3639	5.28531	-1.71603	5e-05	0.000340038	yes	8.52342	5.28531	-0.689445	0.0005	0.00262952	yes
LOC109816042	NW_017984231.1:237243-239609	611.786	445.817	-0.456576	0.0248	0.0687183	no	611.786	213.488	-1.51887	5e-05	0.000340038	yes	611.786	129.008	-2.24557	5e-05	0.000340038	yes	445.817	213.488	-1.06229	5e-05	0.000340038	yes	445.817	129.008	-1.78899	5e-05	0.000340038	yes	213.488	129.008	-0.726697	5e-05	0.000340038	yes
LOC109818117	NW_017984346.1:125141-127795	3.07918	2.68521	-0.197512	0.48825	0.646616	no	3.07918	5.08982	0.725068	0.00705	0.0245312	yes	3.07918	7.6885	1.32016	5e-05	0.000340038	yes	2.68521	5.08982	0.92258	0.00105	0.00498632	yes	2.68521	7.6885	1.51767	5e-05	0.000340038	yes	5.08982	7.6885	0.595089	0.01375	0.0425844	yes
LOC109815317	NW_017984194.1:371711-372445	7.92715	10.2347	0.368592	0.17845	0.319777	no	7.92715	17.0821	1.10761	5e-05	0.000340038	yes	7.92715	26.9162	1.7636	5e-05	0.000340038	yes	10.2347	17.0821	0.73902	0.00395	0.0151608	yes	10.2347	26.9162	1.39501	5e-05	0.000340038	yes	17.0821	26.9162	0.655987	0.00425	0.0161343	yes
LOC109792351	NW_017985354.1:1024-4821	8.57058	7.96635	-0.105474	0.6172	0.751564	no	8.57058	25.6879	1.58363	5e-05	0.000340038	yes	8.57058	41.9286	2.29047	5e-05	0.000340038	yes	7.96635	25.6879	1.6891	5e-05	0.000340038	yes	7.96635	41.9286	2.39595	5e-05	0.000340038	yes	25.6879	41.9286	0.706845	0.0002	0.00118501	yes
LOC109799096	NC_033807.1:2708297-2712683	31.5915	24.6665	-0.356986	0.0539	0.127876	no	31.5915	11.934	-1.40446	5e-05	0.000340038	yes	31.5915	6.97527	-2.17922	5e-05	0.000340038	yes	24.6665	11.934	-1.04747	5e-05	0.000340038	yes	24.6665	6.97527	-1.82223	5e-05	0.000340038	yes	11.934	6.97527	-0.774757	5e-05	0.000340038	yes
LOC109793288	NW_017985976.1:16327-23164	1.07616	1.13003	0.0704619	0.83095	0.899482	no	1.07616	2.58551	1.26455	0.0003	0.00169136	yes	1.07616	4.97655	2.20925	5e-05	0.000340038	yes	1.13003	2.58551	1.19409	0.00015	0.00091698	yes	1.13003	4.97655	2.13879	5e-05	0.000340038	yes	2.58551	4.97655	0.944695	0.00025	0.00144234	yes
LOC109788077	NW_017984488.1:70273-75565	6.70336	6.12586	-0.129973	0.5563	0.703756	no	6.70336	2.99047	-1.16451	5e-05	0.000340038	yes	6.70336	1.51367	-2.14684	5e-05	0.000340038	yes	6.12586	2.99047	-1.03454	5e-05	0.000340038	yes	6.12586	1.51367	-2.01686	5e-05	0.000340038	yes	2.99047	1.51367	-0.982326	0.0013	0.00598189	yes
LOC109807166	NC_033814.1:28456958-28470120	2.01062	1.69144	-0.249392	0.3378	0.503232	no	2.01062	3.23479	0.68603	0.00555	0.0201221	yes	2.01062	4.92536	1.29259	5e-05	0.000340038	yes	1.69144	3.23479	0.935421	0.00025	0.00144234	yes	1.69144	4.92536	1.54198	5e-05	0.000340038	yes	3.23479	4.92536	0.60656	0.00825	0.0279316	yes
LOC109815552	NC_033805.1:12985438-12998030	7.40242	8.93137	0.270885	0.23545	0.391199	no	7.40242	22.2225	1.58595	5e-05	0.000340038	yes	7.40242	46.455	2.64977	5e-05	0.000340038	yes	8.93137	22.2225	1.31507	5e-05	0.000340038	yes	8.93137	46.455	2.37888	5e-05	0.000340038	yes	22.2225	46.455	1.06381	5e-05	0.000340038	yes
LOC109791670	NC_033805.1:19853226-19855197	5.86822	8.12047	0.46864	0.07945	0.173356	no	5.86822	13.1132	1.16002	5e-05	0.000340038	yes	5.86822	21.722	1.88816	5e-05	0.000340038	yes	8.12047	13.1132	0.691385	0.00545	0.0198264	yes	8.12047	21.722	1.41952	5e-05	0.000340038	yes	13.1132	21.722	0.728134	0.0011	0.00518825	yes
LOC109806471	NC_033813.1:16759889-16763661	4.96726	5.54453	0.158614	0.5073	0.662999	no	4.96726	2.09766	-1.24367	5e-05	0.000340038	yes	4.96726	0.545828	-3.18593	5e-05	0.000340038	yes	5.54453	2.09766	-1.40228	5e-05	0.000340038	yes	5.54453	0.545828	-3.34455	5e-05	0.000340038	yes	2.09766	0.545828	-1.94226	5e-05	0.000340038	yes
LOC109796367	NC_033806.1:16443579-16451987	13.4073	8.43381	-0.668763	0.02525	0.0697065	no	13.4073	4.61406	-1.53891	5e-05	0.000340038	yes	13.4073	1.21529	-3.46365	5e-05	0.000340038	yes	8.43381	4.61406	-0.870147	0.01175	0.0374132	yes	8.43381	1.21529	-2.79489	5e-05	0.000340038	yes	4.61406	1.21529	-1.92474	0.00135	0.0061756	yes
LOC109817865	NW_017984328.1:181590-184361	34.6593	34.1617	-0.0208641	0.909	0.948393	no	34.6593	21.2104	-0.708473	5e-05	0.000340038	yes	34.6593	10.2328	-1.76004	5e-05	0.000340038	yes	34.1617	21.2104	-0.687609	5e-05	0.000340038	yes	34.1617	10.2328	-1.73917	5e-05	0.000340038	yes	21.2104	10.2328	-1.05156	5e-05	0.000340038	yes
LOC109815066	NW_017984185.1:392110-397109	50.4265	59.3124	0.234151	0.193	0.338701	no	50.4265	111.41	1.14363	5e-05	0.000340038	yes	50.4265	170.173	1.75475	5e-05	0.000340038	yes	59.3124	111.41	0.909479	5e-05	0.000340038	yes	59.3124	170.173	1.5206	5e-05	0.000340038	yes	111.41	170.173	0.611118	0.00055	0.00285583	yes
LOC109806649	NC_033813.1:2985548-2989077	0.469857	0.725476	0.626705	0.11245	0.226739	no	0.469857	1.50678	1.68118	5e-05	0.000340038	yes	0.469857	2.89823	2.62488	5e-05	0.000340038	yes	0.725476	1.50678	1.05447	0.0041	0.0156439	yes	0.725476	2.89823	1.99817	5e-05	0.000340038	yes	1.50678	2.89823	0.943701	0.0007	0.00351529	yes
LOC109799876	NC_033809.1:15578913-15581539	26.4862	36.6867	0.470017	0.0114	0.036484	yes	26.4862	14.1438	-0.905067	5e-05	0.000340038	yes	26.4862	5.31856	-2.31613	5e-05	0.000340038	yes	36.6867	14.1438	-1.37508	5e-05	0.000340038	yes	36.6867	5.31856	-2.78615	5e-05	0.000340038	yes	14.1438	5.31856	-1.41107	5e-05	0.000340038	yes
LOC109809072	NC_033814.1:41730138-41731320	8.00571	6.44509	-0.312828	0.22325	0.376558	no	8.00571	2.19055	-1.86974	5e-05	0.000340038	yes	8.00571	1.0823	-2.88693	5e-05	0.000340038	yes	6.44509	2.19055	-1.55691	0.00015	0.00091698	yes	6.44509	1.0823	-2.5741	5e-05	0.000340038	yes	2.19055	1.0823	-1.01719	0.0142	0.0437194	yes
LOC109796180	NC_033806.1:17112050-17115511	270.595	263.449	-0.038612	0.84955	0.911788	no	270.595	163.645	-0.725563	0.0003	0.00169136	yes	270.595	100.936	-1.4227	5e-05	0.000340038	yes	263.449	163.645	-0.686951	0.00065	0.0032981	yes	263.449	100.936	-1.38409	5e-05	0.000340038	yes	163.645	100.936	-0.697139	0.0003	0.00169136	yes
LOC109795710	NC_033804.1:3731789-3739033	55.0947	51.0271	-0.110649	0.6126	0.7481	no	55.0947	17.3663	-1.66562	5e-05	0.000340038	yes	55.0947	8.03852	-2.77691	5e-05	0.000340038	yes	51.0271	17.3663	-1.55497	5e-05	0.000340038	yes	51.0271	8.03852	-2.66626	5e-05	0.000340038	yes	17.3663	8.03852	-1.11129	0.0027	0.0110512	yes
LOC109790312	NW_017984784.1:67227-70240	27.2333	31.2046	0.196385	0.2876	0.449595	no	27.2333	49.4613	0.860928	5e-05	0.000340038	yes	27.2333	77.8885	1.51604	5e-05	0.000340038	yes	31.2046	49.4613	0.664543	0.00025	0.00144234	yes	31.2046	77.8885	1.31965	5e-05	0.000340038	yes	49.4613	77.8885	0.65511	0.00035	0.00193346	yes
LOC109798046	NC_033806.1:9432068-9432849	40.8381	39.1295	-0.0616567	0.75145	0.847135	no	40.8381	24.0466	-0.764084	0.00015	0.00091698	yes	40.8381	14.0508	-1.53926	5e-05	0.000340038	yes	39.1295	24.0466	-0.702427	0.00045	0.00240191	yes	39.1295	14.0508	-1.4776	5e-05	0.000340038	yes	24.0466	14.0508	-0.775173	0.00015	0.00091698	yes
LOC109800836	NC_033804.1:12359876-12363087	19.5165	13.7668	-0.503503	0.01065	0.0345172	yes	19.5165	5.78868	-1.75339	5e-05	0.000340038	yes	19.5165	3.64003	-2.42267	5e-05	0.000340038	yes	13.7668	5.78868	-1.24989	5e-05	0.000340038	yes	13.7668	3.64003	-1.91917	5e-05	0.000340038	yes	5.78868	3.64003	-0.669284	0.00485	0.0179875	yes
LOC109809479	NC_033814.1:46334418-46337228	21.6628	26.254	0.277322	0.16415	0.300537	no	21.6628	41.4207	0.935135	5e-05	0.000340038	yes	21.6628	62.8034	1.53563	5e-05	0.000340038	yes	26.254	41.4207	0.657814	0.00065	0.0032981	yes	26.254	62.8034	1.2583	5e-05	0.000340038	yes	41.4207	62.8034	0.600491	0.00115	0.00538874	yes
LOC109816464	NW_017984251.1:127683-130400	105.54	143.202	0.440261	0.0156	0.0471446	yes	105.54	232.725	1.14084	5e-05	0.000340038	yes	105.54	357.897	1.76176	5e-05	0.000340038	yes	143.202	232.725	0.700578	0.0003	0.00169136	yes	143.202	357.897	1.32149	5e-05	0.000340038	yes	232.725	357.897	0.620916	0.0012	0.00558487	yes
LOC109796734	NC_033806.1:3675697-3677484	78.6466	91.4559	0.217692	0.23485	0.390479	no	78.6466	46.9235	-0.745076	5e-05	0.000340038	yes	78.6466	23.6315	-1.73468	5e-05	0.000340038	yes	91.4559	46.9235	-0.962767	5e-05	0.000340038	yes	91.4559	23.6315	-1.95237	5e-05	0.000340038	yes	46.9235	23.6315	-0.9896	5e-05	0.000340038	yes
LOC109807444	NC_033814.1:7190595-7201698	12.5086	13.2253	0.0803777	0.6691	0.790136	no	12.5086	20.2818	0.69726	0.0003	0.00169136	yes	12.5086	39.4653	1.65766	5e-05	0.000340038	yes	13.2253	20.2818	0.616883	0.0008	0.00394432	yes	13.2253	39.4653	1.57728	5e-05	0.000340038	yes	20.2818	39.4653	0.960401	5e-05	0.000340038	yes
LOC109811929	NW_017984088.1:693843-699163	367.5	284.284	-0.370413	0.06715	0.152121	no	367.5	108.969	-1.75383	5e-05	0.000340038	yes	367.5	48.0321	-2.93567	5e-05	0.000340038	yes	284.284	108.969	-1.38342	5e-05	0.000340038	yes	284.284	48.0321	-2.56526	5e-05	0.000340038	yes	108.969	48.0321	-1.18184	5e-05	0.000340038	yes
LOC109791980	NW_017985203.1:5409-10839	10.7424	9.36063	-0.198643	0.3222	0.487147	no	10.7424	4.96395	-1.11376	5e-05	0.000340038	yes	10.7424	3.24024	-1.72915	5e-05	0.000340038	yes	9.36063	4.96395	-0.915117	0.0001	0.000638728	yes	9.36063	3.24024	-1.53051	5e-05	0.000340038	yes	4.96395	3.24024	-0.615388	0.0109	0.0351622	yes
LOC109803586	NC_033811.1:3965263-3969546	8.17678	7.00792	-0.222545	0.2779	0.439003	no	8.17678	12.9692	0.665488	0.00075	0.00373202	yes	8.17678	40.3383	2.30255	5e-05	0.000340038	yes	7.00792	12.9692	0.888034	5e-05	0.000340038	yes	7.00792	40.3383	2.52509	5e-05	0.000340038	yes	12.9692	40.3383	1.63706	5e-05	0.000340038	yes
LOC109799779	NC_033809.1:860606-865515	68.8678	76.3409	0.148626	0.43805	0.60129	no	68.8678	34.9772	-0.977415	5e-05	0.000340038	yes	68.8678	20.0965	-1.77688	5e-05	0.000340038	yes	76.3409	34.9772	-1.12604	5e-05	0.000340038	yes	76.3409	20.0965	-1.92551	5e-05	0.000340038	yes	34.9772	20.0965	-0.799468	0.0002	0.00118501	yes
LOC109815498	NW_017984203.1:90049-91496	5.69396	8.48237	0.575034	0.01435	0.0440944	yes	5.69396	18.7155	1.71672	5e-05	0.000340038	yes	5.69396	32.1996	2.49954	5e-05	0.000340038	yes	8.48237	18.7155	1.14169	5e-05	0.000340038	yes	8.48237	32.1996	1.9245	5e-05	0.000340038	yes	18.7155	32.1996	0.782811	5e-05	0.000340038	yes
LOC109803634	NC_033811.1:6011253-6016779	1.56406	2.35082	0.587868	0.03315	0.0868782	no	1.56406	4.62176	1.56314	5e-05	0.000340038	yes	1.56406	8.58758	2.45695	5e-05	0.000340038	yes	2.35082	4.62176	0.975276	5e-05	0.000340038	yes	2.35082	8.58758	1.86909	5e-05	0.000340038	yes	4.62176	8.58758	0.893811	0.00015	0.00091698	yes
LOC109808134	NC_033814.1:44230223-44232821	227.041	163.923	-0.469938	0.01165	0.0371483	yes	227.041	82.72	-1.45665	5e-05	0.000340038	yes	227.041	38.26	-2.56904	5e-05	0.000340038	yes	163.923	82.72	-0.986707	5e-05	0.000340038	yes	163.923	38.26	-2.0991	5e-05	0.000340038	yes	82.72	38.26	-1.1124	5e-05	0.000340038	yes
LOC109812997	NW_017984114.1:414151-419562	9.24429	10.3437	0.162123	0.3989	0.564502	no	9.24429	19.2059	1.05491	5e-05	0.000340038	yes	9.24429	35.1122	1.92534	5e-05	0.000340038	yes	10.3437	19.2059	0.892792	5e-05	0.000340038	yes	10.3437	35.1122	1.76321	5e-05	0.000340038	yes	19.2059	35.1122	0.870422	5e-05	0.000340038	yes
LOC109807776	NC_033814.1:8396075-8421248	1.83307	1.90623	0.0564574	0.7888	0.872291	no	1.83307	2.94396	0.683495	0.00115	0.00538874	yes	1.83307	4.56644	1.31681	5e-05	0.000340038	yes	1.90623	2.94396	0.627038	0.00245	0.010193	yes	1.90623	4.56644	1.26035	5e-05	0.000340038	yes	2.94396	4.56644	0.633313	0.00145	0.00655404	yes
LOC109788653	NW_017984551.1:50299-51642	109.007	72.7896	-0.582615	0.0013	0.00598189	yes	109.007	48.2815	-1.17488	5e-05	0.000340038	yes	109.007	22.7292	-2.2618	5e-05	0.000340038	yes	72.7896	48.2815	-0.592262	0.0011	0.00518825	yes	72.7896	22.7292	-1.67919	5e-05	0.000340038	yes	48.2815	22.7292	-1.08692	5e-05	0.000340038	yes
LOC109814042	NW_017984147.1:127935-130185	6.55588	4.46891	-0.552866	0.0182	0.0535057	no	6.55588	2.34434	-1.48361	5e-05	0.000340038	yes	6.55588	1.23154	-2.41233	5e-05	0.000340038	yes	4.46891	2.34434	-0.930742	0.0008	0.00394432	yes	4.46891	1.23154	-1.85946	5e-05	0.000340038	yes	2.34434	1.23154	-0.928719	0.00415	0.0158084	yes
LOC109803642	NC_033811.1:6700884-6703727	79.6277	75.881	-0.0695322	0.7127	0.8205	no	79.6277	35.7527	-1.15522	5e-05	0.000340038	yes	79.6277	22.7274	-1.80884	5e-05	0.000340038	yes	75.881	35.7527	-1.08569	5e-05	0.000340038	yes	75.881	22.7274	-1.73931	5e-05	0.000340038	yes	35.7527	22.7274	-0.65362	0.00085	0.00415676	yes
LOC109813390	NW_017984126.1:420686-424715	86.9362	92.9404	0.0963484	0.5971	0.736218	no	86.9362	25.3778	-1.77639	5e-05	0.000340038	yes	86.9362	10.1182	-3.103	5e-05	0.000340038	yes	92.9404	25.3778	-1.87274	5e-05	0.000340038	yes	92.9404	10.1182	-3.19935	5e-05	0.000340038	yes	25.3778	10.1182	-1.32661	5e-05	0.000340038	yes
LOC109808097	NC_033814.1:4290604-4292524	26.4421	33.742	0.35171	0.0729	0.16217	no	26.4421	14.3129	-0.885515	0.0001	0.000638728	yes	26.4421	8.53131	-1.632	5e-05	0.000340038	yes	33.742	14.3129	-1.23723	5e-05	0.000340038	yes	33.742	8.53131	-1.98371	5e-05	0.000340038	yes	14.3129	8.53131	-0.74648	0.0017	0.00750297	yes
LOC109801280	NC_033809.1:11742120-11743593	172.263	166.271	-0.0510727	0.7799	0.866297	no	172.263	93.9017	-0.875389	5e-05	0.000340038	yes	172.263	61.389	-1.48856	5e-05	0.000340038	yes	166.271	93.9017	-0.824316	5e-05	0.000340038	yes	166.271	61.389	-1.43749	5e-05	0.000340038	yes	93.9017	61.389	-0.613172	0.0008	0.00394432	yes
LOC109815588	NW_017984208.1:204013-208302	19.0761	22.6257	0.246202	0.18125	0.323356	no	19.0761	35.5938	0.899864	5e-05	0.000340038	yes	19.0761	56.1872	1.55848	5e-05	0.000340038	yes	22.6257	35.5938	0.653662	0.0002	0.00118501	yes	22.6257	56.1872	1.31228	5e-05	0.000340038	yes	35.5938	56.1872	0.658616	0.0002	0.00118501	yes
LOC109804552	NC_033805.1:27822537-27824282	162.505	155.567	-0.0629539	0.734	0.835383	no	162.505	86.7815	-0.905027	5e-05	0.000340038	yes	162.505	53.0667	-1.61461	5e-05	0.000340038	yes	155.567	86.7815	-0.842073	5e-05	0.000340038	yes	155.567	53.0667	-1.55165	5e-05	0.000340038	yes	86.7815	53.0667	-0.709581	0.0001	0.000638728	yes
LOC109791913	NW_017985182.1:43899-47909	88.4693	83.9074	-0.076379	0.6859	0.802242	no	88.4693	40.163	-1.13931	5e-05	0.000340038	yes	88.4693	21.8603	-2.01686	5e-05	0.000340038	yes	83.9074	40.163	-1.06293	5e-05	0.000340038	yes	83.9074	21.8603	-1.94049	5e-05	0.000340038	yes	40.163	21.8603	-0.877554	0.00015	0.00091698	yes
LOC109798343	NC_033807.1:9213140-9215092	6.48508	4.82394	-0.426912	0.04795	0.116647	no	6.48508	2.00937	-1.69038	5e-05	0.000340038	yes	6.48508	1.00968	-2.68323	5e-05	0.000340038	yes	4.82394	2.00937	-1.26347	5e-05	0.000340038	yes	4.82394	1.00968	-2.25632	5e-05	0.000340038	yes	2.00937	1.00968	-0.99285	0.00305	0.0122314	yes
LOC109790225	NW_017984770.1:71414-75406	4.60799	6.88607	0.579542	0.0085	0.0286218	yes	4.60799	11.3849	1.30491	5e-05	0.000340038	yes	4.60799	19.404	2.07415	5e-05	0.000340038	yes	6.88607	11.3849	0.725368	0.00035	0.00193346	yes	6.88607	19.404	1.49461	5e-05	0.000340038	yes	11.3849	19.404	0.769238	5e-05	0.000340038	yes
LOC109789725	NW_017984696.1:24570-25806	2.08813	2.54026	0.282765	0.49555	0.65292	no	2.08813	5.57565	1.41693	0.00065	0.0032981	yes	2.08813	11.3019	2.43628	5e-05	0.000340038	yes	2.54026	5.57565	1.13417	0.0035	0.0137317	yes	2.54026	11.3019	2.15352	5e-05	0.000340038	yes	5.57565	11.3019	1.01935	0.0017	0.00750297	yes
LOC109796836	NC_033806.1:20634394-20638108	51.4932	76.7845	0.576433	0.0017	0.00750297	yes	51.4932	124.916	1.2785	5e-05	0.000340038	yes	51.4932	189.198	1.87744	5e-05	0.000340038	yes	76.7845	124.916	0.702066	5e-05	0.000340038	yes	76.7845	189.198	1.30101	5e-05	0.000340038	yes	124.916	189.198	0.59894	0.00185	0.00806632	yes
LOC109788652	NW_017984551.1:71333-72725	24.4697	19.8545	-0.301533	0.1215	0.240504	no	24.4697	10.2765	-1.25165	5e-05	0.000340038	yes	24.4697	3.6781	-2.73396	5e-05	0.000340038	yes	19.8545	10.2765	-0.950117	5e-05	0.000340038	yes	19.8545	3.6781	-2.43243	5e-05	0.000340038	yes	10.2765	3.6781	-1.48231	5e-05	0.000340038	yes
LOC109802491	NC_033810.1:9665750-9670683	13.5417	14.4101	0.089668	0.6491	0.775745	no	13.5417	5.85239	-1.21031	5e-05	0.000340038	yes	13.5417	2.72156	-2.3149	5e-05	0.000340038	yes	14.4101	5.85239	-1.29998	5e-05	0.000340038	yes	14.4101	2.72156	-2.40457	5e-05	0.000340038	yes	5.85239	2.72156	-1.10459	5e-05	0.000340038	yes
LOC109810350	NW_017984063.1:1027413-1057570	43.4401	36.5207	-0.250314	0.17565	0.315962	no	43.4401	22.8699	-0.92558	5e-05	0.000340038	yes	43.4401	11.7605	-1.88507	5e-05	0.000340038	yes	36.5207	22.8699	-0.675265	0.0002	0.00118501	yes	36.5207	11.7605	-1.63476	5e-05	0.000340038	yes	22.8699	11.7605	-0.959495	5e-05	0.000340038	yes
LOC109813890	NW_017984142.1:475509-479580	3.61812	3.65205	0.0134671	0.9505	0.971819	no	3.61812	1.42495	-1.34433	5e-05	0.000340038	yes	3.61812	0.616335	-2.55345	5e-05	0.000340038	yes	3.65205	1.42495	-1.3578	5e-05	0.000340038	yes	3.65205	0.616335	-2.56692	5e-05	0.000340038	yes	1.42495	0.616335	-1.20912	0.0004	0.0021701	yes
LOC109793979	NW_017986999.1:13687-15115	1.01881	0.976558	-0.0611094	0.8708	0.925395	no	1.01881	4.53187	2.15322	5e-05	0.000340038	yes	1.01881	21.752	4.41619	5e-05	0.000340038	yes	0.976558	4.53187	2.21433	5e-05	0.000340038	yes	0.976558	21.752	4.4773	5e-05	0.000340038	yes	4.53187	21.752	2.26297	5e-05	0.000340038	yes
LOC109817114	NW_017984284.1:9119-10033	2.93834	3.60684	0.295736	0.38965	0.555725	no	2.93834	1.45725	-1.01175	0.0137	0.0424632	yes	2.93834	0.256025	-3.52064	0.0021	0.00896205	yes	3.60684	1.45725	-1.30749	0.0019	0.00824691	yes	3.60684	0.256025	-3.81638	0.0018	0.00788172	yes	1.45725	0.256025	-2.50889	0.0105	0.0341254	yes
[truncated: 10,192 more rows]
