# Supplementary material for: Time Series RNA-seq in Pigeonpea Revealed the Core Genes in Metabolic Pathways under Aluminum Stress
Source: Genes (Basel). 2020 Apr 1;11(4):380. doi: 10.3390/genes11040380 (PMC7230159; doi:10.3390/genes11040380)
Supplement: Supplementary file 1 [file genes-11-00380-s001.zip › genes-722755-supplementary/sup/Table S2. Time series DEGs.xlsx]

## Sheet: 3h_0h
gene	locus	sample_1	sample_2	Al_0h	Al_3h	log2(fold_change)	p_value	q_value	significant
LOC109815205	NW_017984190.1:86739-88491	Al_0h	Al_3h	18.0877	0.646686	-4.8058	5e-05	0.000340038	yes
LOC109790252	NW_017984774.1:87448-91711	Al_0h	Al_3h	1.68728	0.064218	-4.71558	0.0132	0.0411769	yes
LOC109816963	NW_017984276.1:311043-312452	Al_0h	Al_3h	2.45282	0.0994711	-4.62402	0.0089	0.0297364	yes
LOC109799665	NC_033808.1:1141718-1143775	Al_0h	Al_3h	16.6764	0.719141	-4.53539	5e-05	0.000340038	yes
LOC109790869	NW_017984884.1:52556-53285	Al_0h	Al_3h	64.0772	2.93532	-4.44822	5e-05	0.000340038	yes
LOC109809725	NC_033814.1:16527859-16528635	Al_0h	Al_3h	6.85575	0.315799	-4.44024	0.00035	0.00193346	yes
LOC109798319	NC_033807.1:8894522-8897321	Al_0h	Al_3h	2.4514	0.114937	-4.41469	5e-05	0.000340038	yes
LOC109817902	NW_017984330.1:214510-215513	Al_0h	Al_3h	3.1204	0.150926	-4.36982	0.0035	0.0137317	yes
LOC109811609	NW_017984081.1:314577-317190	Al_0h	Al_3h	1.49913	0.0734173	-4.35187	0.00105	0.00498632	yes
LOC109812120	NW_017984092.1:267852-271057	Al_0h	Al_3h	1.07004	0.0575851	-4.21583	0.0022	0.00931962	yes
LOC109791078	NW_017984940.1:79971-81915	Al_0h	Al_3h	3.98223	0.220863	-4.17235	5e-05	0.000340038	yes
LOC109795886	NC_033806.1:19476535-19477280	Al_0h	Al_3h	4.62166	0.257755	-4.16434	0.00095	0.0045718	yes
LOC109810277	NW_017984062.1:1329590-1332344	Al_0h	Al_3h	2.79323	0.165521	-4.07685	5e-05	0.000340038	yes
LOC109806771	NC_033805.1:24026765-24028109	Al_0h	Al_3h	2.71866	0.16651	-4.02921	0.00055	0.00285583	yes
LOC109801265	NC_033809.1:21632764-21635788	Al_0h	Al_3h	1.31139	0.080407	-4.02764	0.0002	0.00118501	yes
LOC109801730	NC_033810.1:4566474-4567420	Al_0h	Al_3h	3.78479	0.2339	-4.01625	0.00015	0.00091698	yes
LOC109816373	NW_017984246.1:146836-148183	Al_0h	Al_3h	10.9873	0.679727	-4.01474	5e-05	0.000340038	yes
LOC109818058	NW_017984341.1:84242-85846	Al_0h	Al_3h	3.3406	0.209212	-3.99707	5e-05	0.000340038	yes
LOC109799807	NC_033809.1:21951299-21953269	Al_0h	Al_3h	1.27808	0.0838703	-3.92968	0.01325	0.041312	yes
LOC109787744	NW_017984460.1:89068-91022	Al_0h	Al_3h	7.89905	0.519341	-3.92692	5e-05	0.000340038	yes
LOC109818473	NW_017984371.1:14053-18020	Al_0h	Al_3h	1.69381	0.113735	-3.89652	5e-05	0.000340038	yes
LOC109790794	NC_033805.1:5683121-5687064	Al_0h	Al_3h	7.64202	0.560118	-3.77015	5e-05	0.000340038	yes
LOC109801913	NC_033810.1:17978295-17978864	Al_0h	Al_3h	19.3121	1.42437	-3.7611	5e-05	0.000340038	yes
LOC109790668	NW_017984846.1:66677-71733	Al_0h	Al_3h	16.2055	1.19601	-3.76019	5e-05	0.000340038	yes
LOC109818019	NW_017984339.1:262588-263590	Al_0h	Al_3h	5.07142	0.378377	-3.74449	5e-05	0.000340038	yes
LOC109810945	NW_017984070.1:397479-398340	Al_0h	Al_3h	8.63044	0.645839	-3.74019	5e-05	0.000340038	yes
LOC109815677	NW_017984211.1:303209-304393	Al_0h	Al_3h	6.73254	0.506784	-3.73171	5e-05	0.000340038	yes
LOC109791530	NW_017985065.1:19267-20865	Al_0h	Al_3h	54.6228	4.12925	-3.72555	5e-05	0.000340038	yes
LOC109806734	NC_033813.1:6977482-6979987	Al_0h	Al_3h	7.98547	0.608746	-3.71346	5e-05	0.000340038	yes
LOC109818428	NW_017984368.1:135970-140827	Al_0h	Al_3h	3.61708	0.277396	-3.70481	5e-05	0.000340038	yes
LOC109796503	NC_033806.1:25835118-25836903	Al_0h	Al_3h	8.81944	0.695557	-3.66445	5e-05	0.000340038	yes
LOC109797718	NC_033806.1:506304-507594	Al_0h	Al_3h	4.99605	0.411067	-3.60334	5e-05	0.000340038	yes
LOC109815159	NW_017984188.1:317899-318441	Al_0h	Al_3h	16.5878	1.381	-3.58634	5e-05	0.000340038	yes
LOC109812363	NW_017984097.1:382297-382894	Al_0h	Al_3h	10.7114	0.897908	-3.57644	5e-05	0.000340038	yes
LOC109807076	NC_033805.1:10848832-10851029	Al_0h	Al_3h	2.35003	0.199384	-3.55905	0.00015	0.00091698	yes
LOC109812061	NW_017984091.1:321892-323935	Al_0h	Al_3h	1.36216	0.115583	-3.5589	0.0062	0.0220539	yes
LOC109790745	NW_017984860.1:91709-93088	Al_0h	Al_3h	9.237	0.784354	-3.55785	5e-05	0.000340038	yes
LOC109788345	NW_017984519.1:152624-153615	Al_0h	Al_3h	6.00626	0.510414	-3.55673	5e-05	0.000340038	yes
LOC109787987	NW_017984481.1:54371-59568	Al_0h	Al_3h	1.54805	0.131602	-3.5562	5e-05	0.000340038	yes
LOC109815057	NW_017984184.1:353892-355211	Al_0h	Al_3h	3.46166	0.299832	-3.52924	0.00175	0.00769209	yes
LOC109804489	NC_033811.1:15954959-15956517	Al_0h	Al_3h	5.56196	0.486793	-3.51421	5e-05	0.000340038	yes
LOC109808079	NC_033814.1:17140780-17145475	Al_0h	Al_3h	1.51045	0.132277	-3.51335	5e-05	0.000340038	yes
LOC109799595	NC_033808.1:822347-825597	Al_0h	Al_3h	1.11154	0.0983515	-3.49847	0.003	0.0120672	yes
LOC109799834	NC_033809.1:23415027-23416390	Al_0h	Al_3h	2.45749	0.217817	-3.496	0.00015	0.00091698	yes
LOC109808363	NC_033814.1:10240852-10242160	Al_0h	Al_3h	2.15831	0.191637	-3.49345	0.00065	0.0032981	yes
LOC109798475	NC_033807.1:4791034-4795887	Al_0h	Al_3h	1.00288	0.0893226	-3.48898	0.00025	0.00144234	yes
LOC109795365	NC_033805.1:9144842-9145450	Al_0h	Al_3h	38.4599	3.49684	-3.45923	5e-05	0.000340038	yes
LOC109812236	NW_017984094.1:658500-660369	Al_0h	Al_3h	3.82707	0.350337	-3.44943	5e-05	0.000340038	yes
LOC109794422	NC_033805.1:36129351-36130905	Al_0h	Al_3h	4.23449	0.392136	-3.43276	5e-05	0.000340038	yes
LOC109808549	NC_033814.1:16051249-16062113	Al_0h	Al_3h	1.23537	0.116865	-3.40202	0.0001	0.000638728	yes
LOC109818375	NW_017984365.1:58635-60240	Al_0h	Al_3h	20.0577	1.94203	-3.36852	5e-05	0.000340038	yes
LOC109818993	NW_017984415.1:119988-123369	Al_0h	Al_3h	1.51124	0.147603	-3.35594	0.0007	0.00351529	yes
LOC109815171	NW_017984188.1:348840-349886	Al_0h	Al_3h	3.98709	0.390091	-3.35345	5e-05	0.000340038	yes
LOC109792632	NW_017985499.1:38377-39481	Al_0h	Al_3h	10.0051	0.981754	-3.34923	5e-05	0.000340038	yes
LOC109805355	NC_033805.1:29887988-29894115	Al_0h	Al_3h	3.13781	0.311888	-3.33066	5e-05	0.000340038	yes
LOC109814460	NW_017984160.1:305332-309092	Al_0h	Al_3h	3.17387	0.315904	-3.32869	0.00235	0.00985605	yes
LOC109795458	NC_033805.1:33297338-33300752	Al_0h	Al_3h	6.97757	0.697813	-3.32181	5e-05	0.000340038	yes
LOC109804397	NC_033811.1:13643319-13644426	Al_0h	Al_3h	1.40977	0.141444	-3.31715	0.0032	0.0127336	yes
LOC109797199	NC_033806.1:5212254-5214302	Al_0h	Al_3h	5.19776	0.521711	-3.31657	5e-05	0.000340038	yes
LOC109810647	NW_017984066.1:195161-195798	Al_0h	Al_3h	1.66109	0.168038	-3.30526	0.01445	0.0443494	yes
LOC109809599	NC_033814.1:32367575-32368427	Al_0h	Al_3h	21.1935	2.15562	-3.29745	5e-05	0.000340038	yes
LOC109796259	NC_033806.1:7302075-7304963	Al_0h	Al_3h	1.8714	0.190953	-3.29283	5e-05	0.000340038	yes
LOC109814107	NW_017984148.1:230104-230724	Al_0h	Al_3h	8.34134	0.857914	-3.28137	5e-05	0.000340038	yes
LOC109817742	NC_033805.1:24044943-24047389	Al_0h	Al_3h	1.43856	0.148613	-3.27499	0.00045	0.00240191	yes
LOC109810542	NW_017984065.1:889244-891675	Al_0h	Al_3h	5.58214	0.57705	-3.27405	5e-05	0.000340038	yes
LOC109799765	NC_033808.1:394031-394645	Al_0h	Al_3h	3.12173	0.323924	-3.26862	0.0034	0.0133967	yes
LOC109799470	NC_033808.1:422355-428056	Al_0h	Al_3h	7.04233	0.754609	-3.22225	5e-05	0.000340038	yes
LOC109807674	NC_033814.1:43562770-43563464	Al_0h	Al_3h	2.41317	0.263606	-3.19447	0.00275	0.0112214	yes
LOC109793596	NC_033805.1:29450222-29452667	Al_0h	Al_3h	1.01236	0.110621	-3.19403	0.0006	0.00307972	yes
LOC109795201	NC_033805.1:17439581-17441343	Al_0h	Al_3h	1.40891	0.15593	-3.17561	0.01445	0.0443494	yes
LOC109794869	NW_017995118.1:4-625	Al_0h	Al_3h	193.092	21.4594	-3.1696	5e-05	0.000340038	yes
LOC109803495	NC_033811.1:19034540-19041153	Al_0h	Al_3h	2.6949	0.301763	-3.15874	0.00345	0.0135659	yes
LOC109799538	NC_033804.1:10497599-10502270	Al_0h	Al_3h	13.2295	1.49407	-3.14644	5e-05	0.000340038	yes
LOC109808072	NC_033814.1:41592754-41597782	Al_0h	Al_3h	15.3835	1.74168	-3.14284	5e-05	0.000340038	yes
LOC109790006	NW_017984737.1:105615-109198	Al_0h	Al_3h	4.15816	0.473022	-3.13597	5e-05	0.000340038	yes
LOC109801137	NC_033809.1:23083358-23084547	Al_0h	Al_3h	6.7358	0.773012	-3.12329	5e-05	0.000340038	yes
LOC109795490	NC_033805.1:262757-265660	Al_0h	Al_3h	1.31782	0.152284	-3.11331	0.00095	0.0045718	yes
LOC109792913	NW_017985679.1:19278-21360	Al_0h	Al_3h	42.7729	5.0246	-3.08962	5e-05	0.000340038	yes
LOC109788344	NW_017984518.1:21917-23682	Al_0h	Al_3h	27.9397	3.29134	-3.08557	5e-05	0.000340038	yes
LOC109800107	NC_033804.1:6078741-6082431	Al_0h	Al_3h	26.1781	3.09063	-3.08238	5e-05	0.000340038	yes
LOC109790263	NW_017984775.1:86013-88110	Al_0h	Al_3h	2.85574	0.341038	-3.06586	0.0001	0.000638728	yes
LOC109818113	NW_017984345.1:214524-216565	Al_0h	Al_3h	14.311	1.71542	-3.06048	5e-05	0.000340038	yes
LOC109814655	NW_017984169.1:126316-130532	Al_0h	Al_3h	4.80773	0.580448	-3.05012	5e-05	0.000340038	yes
LOC109812845	NW_017984108.1:158126-164404	Al_0h	Al_3h	1.8127	0.218882	-3.04991	5e-05	0.000340038	yes
LOC109804145	NC_033811.1:3004333-3007397	Al_0h	Al_3h	1.46621	0.177738	-3.04426	0.0001	0.000638728	yes
LOC109805148	NC_033812.1:4668393-4670461	Al_0h	Al_3h	6.27114	0.764481	-3.03618	5e-05	0.000340038	yes
LOC109806484	NC_033813.1:2271520-2272903	Al_0h	Al_3h	17.2001	2.09724	-3.03585	5e-05	0.000340038	yes
LOC109815112	NW_017984187.1:59228-61945	Al_0h	Al_3h	1.18813	0.145025	-3.03432	0.0004	0.0021701	yes
LOC109809230	NC_033814.1:11289805-11291784	Al_0h	Al_3h	19.9832	2.4779	-3.01159	5e-05	0.000340038	yes
LOC109806266	NC_033813.1:14505961-14511496	Al_0h	Al_3h	8.06537	1.00178	-3.00918	5e-05	0.000340038	yes
LOC109812794	NW_017984107.1:377495-378393	Al_0h	Al_3h	17.3494	2.16558	-3.00206	5e-05	0.000340038	yes
LOC109804454	NC_033811.1:681384-684927	Al_0h	Al_3h	2.17412	0.272753	-2.99476	5e-05	0.000340038	yes
LOC109801146	NC_033809.1:21615909-21617699	Al_0h	Al_3h	5.35497	0.674669	-2.98863	5e-05	0.000340038	yes
LOC109811156	NW_017984073.1:652780-654556	Al_0h	Al_3h	75.3496	9.53131	-2.98286	5e-05	0.000340038	yes
LOC109799362	NC_033808.1:1953106-1954398	Al_0h	Al_3h	10.0533	1.27765	-2.9761	5e-05	0.000340038	yes
LOC109791800	NC_033805.1:27765004-27767836	Al_0h	Al_3h	2.83222	0.362159	-2.96724	5e-05	0.000340038	yes
LOC109800108	NC_033809.1:18670308-18677249	Al_0h	Al_3h	1.17891	0.150772	-2.96701	5e-05	0.000340038	yes
LOC109819018	NW_017984418.1:113373-116886	Al_0h	Al_3h	3.68302	0.471792	-2.96467	5e-05	0.000340038	yes
LOC109818867	NW_017984403.1:88048-90726	Al_0h	Al_3h	2.363	0.303437	-2.96115	5e-05	0.000340038	yes
LOC109813312	NW_017984123.1:449392-453524	Al_0h	Al_3h	10.6395	1.36766	-2.95965	5e-05	0.000340038	yes
LOC109819222	NC_033805.1:32532390-32534104	Al_0h	Al_3h	11.9098	1.53375	-2.95701	5e-05	0.000340038	yes
LOC109800330	NC_033809.1:7307658-7314872	Al_0h	Al_3h	1.07671	0.138907	-2.95444	5e-05	0.000340038	yes
LOC109805202	NC_033812.1:8796116-8796827	Al_0h	Al_3h	175.748	22.7452	-2.94987	5e-05	0.000340038	yes
LOC109800361	NC_033809.1:9655215-9656191	Al_0h	Al_3h	7.26379	0.942413	-2.94629	5e-05	0.000340038	yes
LOC109798740	NC_033807.1:1926645-1928486	Al_0h	Al_3h	15.5156	2.01664	-2.9437	5e-05	0.000340038	yes
LOC109798803	NC_033807.1:2833328-2836324	Al_0h	Al_3h	7.19153	0.935893	-2.94188	5e-05	0.000340038	yes
LOC109803081	NC_033810.1:14113779-14117832	Al_0h	Al_3h	2.88568	0.376426	-2.93847	5e-05	0.000340038	yes
LOC109804678	NC_033812.1:7434236-7436632	Al_0h	Al_3h	1.03539	0.135101	-2.93806	0.00065	0.0032981	yes
LOC109816325	NW_017984244.1:90481-93955	Al_0h	Al_3h	1.31638	0.171822	-2.9376	5e-05	0.000340038	yes
LOC109813300	NW_017984122.1:441244-444982	Al_0h	Al_3h	4.09457	0.536191	-2.93289	5e-05	0.000340038	yes
LOC109805915	NC_033813.1:14331676-14335069	Al_0h	Al_3h	10.8163	1.41785	-2.93143	5e-05	0.000340038	yes
LOC109791034	NW_017984927.1:65733-70230	Al_0h	Al_3h	6.44415	0.849006	-2.92414	5e-05	0.000340038	yes
LOC109800548	NC_033809.1:21672279-21676582	Al_0h	Al_3h	17.1643	2.26584	-2.9213	5e-05	0.000340038	yes
LOC109819186	NW_017984437.1:18612-19405	Al_0h	Al_3h	20.0944	2.65384	-2.92064	5e-05	0.000340038	yes
LOC109788773	NW_017984563.1:69856-71009	Al_0h	Al_3h	1.02027	0.135645	-2.91104	0.00915	0.0304166	yes
LOC109792709	NC_033805.1:27416341-27419086	Al_0h	Al_3h	5.20414	0.695445	-2.90365	5e-05	0.000340038	yes
LOC109807169	NC_033805.1:33215944-33218843	Al_0h	Al_3h	1.7169	0.229716	-2.90188	5e-05	0.000340038	yes
LOC109812280	NW_017984094.1:407606-410158	Al_0h	Al_3h	166.805	22.3545	-2.89953	5e-05	0.000340038	yes
LOC109810342	NW_017984063.1:100382-101228	Al_0h	Al_3h	7.57002	1.01982	-2.89199	0.0001	0.000638728	yes
LOC109812140	NW_017984092.1:536261-539427	Al_0h	Al_3h	1.20353	0.162467	-2.88905	0.00045	0.00240191	yes
LOC109804315	NC_033811.1:10790063-10794957	Al_0h	Al_3h	4.71451	0.638644	-2.88403	5e-05	0.000340038	yes
LOC109798307	NC_033807.1:10476447-10478180	Al_0h	Al_3h	7.0543	0.959233	-2.87855	5e-05	0.000340038	yes
LOC109818241	NW_017984354.1:96213-101083	Al_0h	Al_3h	6.31107	0.859996	-2.87548	5e-05	0.000340038	yes
LOC109808047	NC_033814.1:10789938-10794123	Al_0h	Al_3h	4.72832	0.647593	-2.86817	5e-05	0.000340038	yes
LOC109817305	NW_017984296.1:266510-272426	Al_0h	Al_3h	1.3078	0.180655	-2.85584	5e-05	0.000340038	yes
LOC109806733	NC_033813.1:2391670-2393915	Al_0h	Al_3h	4.65252	0.643155	-2.85477	5e-05	0.000340038	yes
LOC109800530	NC_033809.1:20708750-20715912	Al_0h	Al_3h	2.22692	0.307955	-2.85426	5e-05	0.000340038	yes
LOC109816618	NW_017984258.1:43106-46325	Al_0h	Al_3h	3.72595	0.515973	-2.85224	5e-05	0.000340038	yes
LOC109806584	NC_033813.1:349725-351680	Al_0h	Al_3h	1.14295	0.158353	-2.85154	0.0023	0.00967611	yes
LOC109793616	NC_033805.1:29950683-29952644	Al_0h	Al_3h	5.91152	0.822677	-2.84513	5e-05	0.000340038	yes
LOC109799034	NC_033807.1:12080921-12082802	Al_0h	Al_3h	2.74711	0.383369	-2.84111	0.0007	0.00351529	yes
LOC109796612	NC_033806.1:19225220-19230870	Al_0h	Al_3h	1.1435	0.15989	-2.83831	5e-05	0.000340038	yes
LOC109817039	NW_017984281.1:200388-202695	Al_0h	Al_3h	6.353	0.891591	-2.83299	5e-05	0.000340038	yes
LOC109812750	NW_017984106.1:54558-56262	Al_0h	Al_3h	7.62216	1.07451	-2.82652	5e-05	0.000340038	yes
LOC109817698	NW_017984317.1:161695-167773	Al_0h	Al_3h	26.8525	3.79985	-2.82104	5e-05	0.000340038	yes
LOC109788937	NW_017984587.1:95247-97723	Al_0h	Al_3h	22.8396	3.24129	-2.8169	5e-05	0.000340038	yes
LOC109790468	NW_017984805.1:1172-5858	Al_0h	Al_3h	4.27728	0.611168	-2.80706	5e-05	0.000340038	yes
LOC109795480	NC_033805.1:5914617-5920112	Al_0h	Al_3h	14.5962	2.10959	-2.79055	5e-05	0.000340038	yes
LOC109809608	NC_033814.1:24531307-24533967	Al_0h	Al_3h	12.8786	1.86161	-2.79035	5e-05	0.000340038	yes
LOC109816346	NW_017984245.1:11942-13154	Al_0h	Al_3h	5.70148	0.824313	-2.79007	5e-05	0.000340038	yes
LOC109816229	NW_017984241.1:160980-163264	Al_0h	Al_3h	1.96518	0.284312	-2.78911	5e-05	0.000340038	yes
LOC109811122	NW_017984073.1:289350-294186	Al_0h	Al_3h	25.3726	3.67083	-2.78909	5e-05	0.000340038	yes
LOC109790307	NW_017984784.1:2786-5570	Al_0h	Al_3h	1.75172	0.253696	-2.7876	0.0003	0.00169136	yes
LOC109813546	NW_017984130.1:134589-137720	Al_0h	Al_3h	11.3512	1.64829	-2.7838	5e-05	0.000340038	yes
LOC109810318	NW_017984062.1:956839-958112	Al_0h	Al_3h	18.5292	2.69924	-2.77918	5e-05	0.000340038	yes
LOC109793501	NC_033805.1:29111032-29114130	Al_0h	Al_3h	2.29334	0.335444	-2.77331	5e-05	0.000340038	yes
LOC109796923	NC_033806.1:18100534-18103643	Al_0h	Al_3h	2.73728	0.400772	-2.77189	5e-05	0.000340038	yes
LOC109816966	NW_017984277.1:70371-74888	Al_0h	Al_3h	12.6036	1.85451	-2.76473	5e-05	0.000340038	yes
LOC109799065	NC_033807.1:8293578-8294846	Al_0h	Al_3h	1.7317	0.25503	-2.76345	0.00065	0.0032981	yes
LOC109809886	NC_033814.1:41388616-41390398	Al_0h	Al_3h	28.7946	4.24771	-2.76104	5e-05	0.000340038	yes
LOC109797680	NC_033806.1:18923764-18926206	Al_0h	Al_3h	1.6602	0.245012	-2.76043	0.00015	0.00091698	yes
LOC109802908	NC_033810.1:3131026-3131800	Al_0h	Al_3h	2.39807	0.353975	-2.76015	0.00115	0.00538874	yes
LOC109814791	NW_017984173.1:189086-190206	Al_0h	Al_3h	2.20075	0.325892	-2.75553	0.00015	0.00091698	yes
LOC109797011	NC_033806.1:1547776-1554068	Al_0h	Al_3h	35.5593	5.27675	-2.7525	5e-05	0.000340038	yes
LOC109812036	NW_017984090.1:172069-177654	Al_0h	Al_3h	2.68156	0.398238	-2.75137	5e-05	0.000340038	yes
LOC109792024	NW_017985219.1:32061-35499	Al_0h	Al_3h	64.3804	9.60629	-2.74457	5e-05	0.000340038	yes
LOC109817009	NW_017984279.1:118959-121069	Al_0h	Al_3h	3.72047	0.556756	-2.74037	5e-05	0.000340038	yes
LOC109808847	NC_033814.1:30373734-30375755	Al_0h	Al_3h	5.34488	0.800929	-2.73841	5e-05	0.000340038	yes
LOC109802775	NC_033804.1:17601901-17604037	Al_0h	Al_3h	1.49945	0.224708	-2.73831	5e-05	0.000340038	yes
LOC109808774	NC_033814.1:33600569-33602093	Al_0h	Al_3h	8.21324	1.23291	-2.73588	5e-05	0.000340038	yes
LOC109818242	NW_017984354.1:74036-77412	Al_0h	Al_3h	4.58309	0.68914	-2.73345	5e-05	0.000340038	yes
LOC109797793	NC_033806.1:8748131-8750806	Al_0h	Al_3h	8.90494	1.34535	-2.72662	5e-05	0.000340038	yes
LOC109798333	NC_033807.1:10482355-10484832	Al_0h	Al_3h	4.0143	0.61224	-2.71298	5e-05	0.000340038	yes
LOC109805244	NC_033812.1:8899192-8899879	Al_0h	Al_3h	37.6876	5.78148	-2.70458	5e-05	0.000340038	yes
LOC109798473	NC_033807.1:10507839-10511424	Al_0h	Al_3h	15.5493	2.39232	-2.70037	5e-05	0.000340038	yes
LOC109812777	NW_017984106.1:218347-219032	Al_0h	Al_3h	94.8253	14.6251	-2.69682	5e-05	0.000340038	yes
LOC109792891	NW_017985661.1:17259-20644	Al_0h	Al_3h	25.9688	4.0187	-2.69198	5e-05	0.000340038	yes
LOC109791986	NW_017985205.1:60628-63523	Al_0h	Al_3h	9.83946	1.52561	-2.6892	5e-05	0.000340038	yes
LOC109811627	NW_017984081.1:597256-599811	Al_0h	Al_3h	4.1184	0.639082	-2.68801	5e-05	0.000340038	yes
LOC109795691	NC_033806.1:26370530-26372898	Al_0h	Al_3h	9.4293	1.47018	-2.68116	5e-05	0.000340038	yes
LOC109795804	NC_033804.1:13886490-13890230	Al_0h	Al_3h	2.24061	0.352013	-2.67019	5e-05	0.000340038	yes
LOC109811948	NW_017984088.1:211227-213020	Al_0h	Al_3h	2.66791	0.423371	-2.65572	5e-05	0.000340038	yes
LOC109818840	NW_017984401.1:68828-69616	Al_0h	Al_3h	2.24558	0.356602	-2.6547	0.00955	0.0315308	yes
LOC109806069	NC_033805.1:34169219-34173171	Al_0h	Al_3h	7.06183	1.1224	-2.65345	5e-05	0.000340038	yes
LOC109793782	NW_017986584.1:10335-10710	Al_0h	Al_3h	4.70485	0.747915	-2.6532	0.0115	0.0367569	yes
LOC109805439	NC_033813.1:21876393-21878229	Al_0h	Al_3h	42.5153	6.78023	-2.64858	5e-05	0.000340038	yes
LOC109816145	NW_017984235.1:33655-35364	Al_0h	Al_3h	4.23117	0.67645	-2.645	5e-05	0.000340038	yes
LOC109812771	NC_033805.1:31096848-31098069	Al_0h	Al_3h	18.9276	3.03595	-2.64027	5e-05	0.000340038	yes
LOC109801511	NC_033804.1:10740866-10742472	Al_0h	Al_3h	1.05274	0.169233	-2.63707	0.0024	0.0100263	yes
LOC109792731	NW_017985557.1:32599-36147	Al_0h	Al_3h	2.24675	0.361337	-2.63642	5e-05	0.000340038	yes
LOC109798265	NC_033807.1:519629-523006	Al_0h	Al_3h	2.33489	0.376137	-2.63403	5e-05	0.000340038	yes
LOC109804254	NC_033811.1:15260859-15262840	Al_0h	Al_3h	416.527	67.3242	-2.62921	5e-05	0.000340038	yes
LOC109795558	NC_033805.1:623192-625181	Al_0h	Al_3h	4.41249	0.713524	-2.62856	5e-05	0.000340038	yes
LOC109788723	NC_033804.1:14445146-14447861	Al_0h	Al_3h	2.05952	0.333057	-2.62847	5e-05	0.000340038	yes
LOC109817894	NC_033805.1:31424259-31425924	Al_0h	Al_3h	32.2441	5.22978	-2.62422	5e-05	0.000340038	yes
LOC109809541	NC_033814.1:10259718-10263090	Al_0h	Al_3h	10.4001	1.68789	-2.6233	5e-05	0.000340038	yes
LOC109819075	NW_017984423.1:59914-63552	Al_0h	Al_3h	1.44611	0.235004	-2.62141	5e-05	0.000340038	yes
LOC109810441	NW_017984063.1:807067-809449	Al_0h	Al_3h	2.01987	0.328505	-2.62028	5e-05	0.000340038	yes
LOC109814382	NW_017984157.1:220926-221502	Al_0h	Al_3h	3.62703	0.591032	-2.61748	0.0015	0.00674701	yes
LOC109812901	NW_017984110.1:230627-233728	Al_0h	Al_3h	27.3582	4.47726	-2.61129	5e-05	0.000340038	yes
LOC109803705	NC_033811.1:6240580-6242326	Al_0h	Al_3h	5.45684	0.895237	-2.60773	5e-05	0.000340038	yes
LOC109813888	NW_017984142.1:206443-208211	Al_0h	Al_3h	6.57771	1.07932	-2.60746	5e-05	0.000340038	yes
LOC109817159	NW_017984288.1:27782-29485	Al_0h	Al_3h	5.38284	0.883766	-2.60663	5e-05	0.000340038	yes
LOC109803844	NC_033811.1:15950778-15952278	Al_0h	Al_3h	3.85338	0.63481	-2.60173	5e-05	0.000340038	yes
LOC109798446	NC_033807.1:10162734-10175032	Al_0h	Al_3h	2.3507	0.387612	-2.60041	5e-05	0.000340038	yes
LOC109801835	NC_033810.1:14575097-14582429	Al_0h	Al_3h	7.04147	1.16557	-2.59484	0.0005	0.00262952	yes
LOC109810654	NW_017984066.1:1053728-1057124	Al_0h	Al_3h	20.0345	3.3213	-2.59267	5e-05	0.000340038	yes
LOC109787781	NW_017984463.1:204175-204934	Al_0h	Al_3h	1.84613	0.307253	-2.587	0.00225	0.00949643	yes
LOC109800241	NC_033809.1:5619276-5620832	Al_0h	Al_3h	47.5381	7.91555	-2.58632	5e-05	0.000340038	yes
LOC109800331	NC_033804.1:4782681-4784283	Al_0h	Al_3h	11.543	1.92722	-2.58243	5e-05	0.000340038	yes
LOC109817352	NW_017984297.1:21972-23572	Al_0h	Al_3h	4.80598	0.804181	-2.57924	5e-05	0.000340038	yes
LOC109797277	NC_033804.1:2080932-2081933	Al_0h	Al_3h	4.08912	0.684684	-2.57828	5e-05	0.000340038	yes
LOC109802610	NC_033810.1:3942727-3944452	Al_0h	Al_3h	12.0965	2.03598	-2.5708	5e-05	0.000340038	yes
LOC109804229	NC_033811.1:6562874-6564027	Al_0h	Al_3h	2.82708	0.476631	-2.56837	0.0002	0.00118501	yes
LOC109794677	NW_017991683.1:26-1340	Al_0h	Al_3h	173.46	29.259	-2.56765	5e-05	0.000340038	yes
LOC109797785	NC_033806.1:14111282-14111876	Al_0h	Al_3h	76.0084	12.8325	-2.56635	5e-05	0.000340038	yes
LOC109804403	NC_033811.1:16824519-16825588	Al_0h	Al_3h	1.2364	0.208868	-2.56548	0.0042	0.0159677	yes
LOC109803204	NC_033811.1:3346088-3348244	Al_0h	Al_3h	13.6414	2.3087	-2.56284	5e-05	0.000340038	yes
LOC109803573	NC_033811.1:5956417-5957290	Al_0h	Al_3h	51.9849	8.82958	-2.55768	5e-05	0.000340038	yes
LOC109807138	NC_033814.1:26268080-26269548	Al_0h	Al_3h	7.56365	1.28927	-2.55253	5e-05	0.000340038	yes
LOC109790311	NW_017984784.1:50767-52906	Al_0h	Al_3h	31.2749	5.37872	-2.53967	5e-05	0.000340038	yes
LOC109797138	NC_033806.1:15816129-15819553	Al_0h	Al_3h	19.0175	3.27464	-2.53792	5e-05	0.000340038	yes
LOC109801109	NC_033809.1:20532478-20535095	Al_0h	Al_3h	5.01095	0.867031	-2.53093	5e-05	0.000340038	yes
LOC109809498	NC_033814.1:15216425-15217520	Al_0h	Al_3h	2.59143	0.448663	-2.53004	0.0001	0.000638728	yes
LOC109791265	NW_017984990.1:77486-79971	Al_0h	Al_3h	29.2311	5.0616	-2.52984	5e-05	0.000340038	yes
LOC109803212	NC_033804.1:3441362-3442452	Al_0h	Al_3h	1.28993	0.224101	-2.52507	0.0014	0.00636213	yes
LOC109789392	NW_017984649.1:110478-115745	Al_0h	Al_3h	16.35	2.84349	-2.52355	5e-05	0.000340038	yes
LOC109805249	NC_033812.1:4218757-4220209	Al_0h	Al_3h	4.87362	0.849998	-2.51946	5e-05	0.000340038	yes
LOC109812646	NW_017984104.1:309388-312300	Al_0h	Al_3h	1.5841	0.276418	-2.51874	0.0003	0.00169136	yes
LOC109802998	NC_033810.1:15401749-15406745	Al_0h	Al_3h	10.16	1.77425	-2.51762	5e-05	0.000340038	yes
LOC109806332	NC_033813.1:20442627-20448474	Al_0h	Al_3h	1.73958	0.304356	-2.51491	5e-05	0.000340038	yes
LOC109803147	NC_033811.1:9150138-9151531	Al_0h	Al_3h	2.92817	0.51271	-2.51378	5e-05	0.000340038	yes
LOC109793836	NW_017986689.1:9267-10436	Al_0h	Al_3h	6.4781	1.13727	-2.50999	5e-05	0.000340038	yes
LOC109809865	NC_033814.1:3746894-3750818	Al_0h	Al_3h	1.06687	0.187915	-2.50523	5e-05	0.000340038	yes
LOC109794628	NW_017991130.1:924-1592	Al_0h	Al_3h	155.805	27.5159	-2.50141	5e-05	0.000340038	yes
LOC109801008	NC_033809.1:21859306-21883975	Al_0h	Al_3h	3.14159	0.556562	-2.49688	0.00025	0.00144234	yes
LOC109800601	NC_033809.1:12754983-12756322	Al_0h	Al_3h	310.008	55.327	-2.48625	5e-05	0.000340038	yes
LOC109808135	NC_033814.1:44226984-44227934	Al_0h	Al_3h	1.02193	0.182458	-2.48567	0.0119	0.0378076	yes
LOC114915372	NW_017985191.1:2729-3382	Al_0h	Al_3h	30.3477	5.42264	-2.48452	5e-05	0.000340038	yes
LOC109791450	NW_017985042.1:31904-35480	Al_0h	Al_3h	3.91203	0.699032	-2.48449	5e-05	0.000340038	yes
LOC109817476	NW_017984306.1:39444-45015	Al_0h	Al_3h	13.6384	2.43883	-2.48342	5e-05	0.000340038	yes
LOC109794275	NC_033805.1:23873559-23874521	Al_0h	Al_3h	45.9463	8.21778	-2.48313	5e-05	0.000340038	yes
LOC109793564	NW_017986243.1:10060-16686	Al_0h	Al_3h	6.69557	1.19773	-2.48291	5e-05	0.000340038	yes
LOC109815547	NW_017984206.1:338613-339863	Al_0h	Al_3h	34.2974	6.14371	-2.48092	5e-05	0.000340038	yes
LOC109795790	NC_033806.1:22537308-22540231	Al_0h	Al_3h	18.09	3.24236	-2.48007	5e-05	0.000340038	yes
LOC109812486	NW_017984100.1:567096-574687	Al_0h	Al_3h	3.60403	0.646948	-2.47789	5e-05	0.000340038	yes
LOC109814927	NW_017984179.1:405042-406676	Al_0h	Al_3h	39.4644	7.09752	-2.47517	5e-05	0.000340038	yes
LOC109805741	NC_033813.1:3572994-3574817	Al_0h	Al_3h	40.0313	7.20209	-2.47464	5e-05	0.000340038	yes
LOC109810968	NW_017984070.1:70635-70959	Al_0h	Al_3h	45.4575	8.19613	-2.4715	5e-05	0.000340038	yes
LOC109792596	NC_033805.1:9658650-9660601	Al_0h	Al_3h	2.67092	0.482722	-2.46807	5e-05	0.000340038	yes
LOC109816549	NW_017984255.1:67216-69864	Al_0h	Al_3h	8.4342	1.5293	-2.46338	5e-05	0.000340038	yes
LOC109793012	NW_017985749.1:9308-12233	Al_0h	Al_3h	4.91843	0.89312	-2.46127	5e-05	0.000340038	yes
LOC109795510	NC_033805.1:16655357-16664018	Al_0h	Al_3h	6.39325	1.16947	-2.4507	5e-05	0.000340038	yes
LOC109810552	NW_017984065.1:590702-592726	Al_0h	Al_3h	2.05564	0.376159	-2.45018	5e-05	0.000340038	yes
LOC109791873	NW_017985171.1:16337-21428	Al_0h	Al_3h	3.50626	0.641896	-2.44952	5e-05	0.000340038	yes
LOC109818596	NC_033805.1:24310719-24312271	Al_0h	Al_3h	39.0799	7.15682	-2.44904	5e-05	0.000340038	yes
LOC109809572	NC_033814.1:14105407-14106673	Al_0h	Al_3h	1.81928	0.33323	-2.44877	0.00155	0.00693731	yes
LOC109790136	NW_017984754.1:46245-53989	Al_0h	Al_3h	8.04422	1.47884	-2.44348	0.0004	0.0021701	yes
LOC109806524	NC_033813.1:20308967-20311225	Al_0h	Al_3h	8.10587	1.49227	-2.44146	5e-05	0.000340038	yes
LOC109816955	NW_017984276.1:28255-28697	Al_0h	Al_3h	17.7263	3.27687	-2.4355	5e-05	0.000340038	yes
LOC109809264	NC_033814.1:39801181-39801986	Al_0h	Al_3h	11.6672	2.16827	-2.42784	5e-05	0.000340038	yes
LOC114915692	NW_017992077.1:371-1182	Al_0h	Al_3h	19.0009	3.53487	-2.42634	5e-05	0.000340038	yes
LOC109798427	NC_033807.1:8716127-8718928	Al_0h	Al_3h	2.29134	0.426605	-2.42522	5e-05	0.000340038	yes
LOC109816533	NC_033805.1:31226286-31228077	Al_0h	Al_3h	31.9635	5.95767	-2.42361	5e-05	0.000340038	yes
LOC109814102	NW_017984148.1:204470-205422	Al_0h	Al_3h	4.60813	0.860622	-2.42073	5e-05	0.000340038	yes
LOC114915304	NW_017984990.1:81525-85600	Al_0h	Al_3h	17.0293	3.18153	-2.42023	5e-05	0.000340038	yes
LOC109817749	NW_017984321.1:174926-176357	Al_0h	Al_3h	2.58565	0.483543	-2.41881	5e-05	0.000340038	yes
LOC109814368	NW_017984157.1:406954-409188	Al_0h	Al_3h	2.8213	0.528515	-2.41634	5e-05	0.000340038	yes
LOC109795372	NC_033805.1:6223899-6224838	Al_0h	Al_3h	9.77429	1.83425	-2.4138	5e-05	0.000340038	yes
LOC109801809	NC_033810.1:15103254-15104166	Al_0h	Al_3h	9.13905	1.71719	-2.412	5e-05	0.000340038	yes
LOC109796791	NC_033806.1:28900189-28901992	Al_0h	Al_3h	7.52254	1.4181	-2.40725	5e-05	0.000340038	yes
LOC109804069	NC_033811.1:12416634-12425097	Al_0h	Al_3h	1.44185	0.271825	-2.40717	5e-05	0.000340038	yes
LOC109806801	NC_033814.1:48118066-48122662	Al_0h	Al_3h	3.88304	0.733209	-2.40489	5e-05	0.000340038	yes
LOC109792133	NW_017985261.1:54165-57129	Al_0h	Al_3h	7.86309	1.48489	-2.40474	5e-05	0.000340038	yes
LOC109790299	NW_017984783.1:25258-26696	Al_0h	Al_3h	1.91098	0.361257	-2.40321	5e-05	0.000340038	yes
LOC109801071	NC_033809.1:18820522-18822385	Al_0h	Al_3h	2.49478	0.473331	-2.39799	5e-05	0.000340038	yes
LOC109814263	NW_017984153.1:337681-344692	Al_0h	Al_3h	2.53463	0.481317	-2.39672	5e-05	0.000340038	yes
LOC109795130	NC_033805.1:27661372-27663393	Al_0h	Al_3h	119.01	22.608	-2.39618	5e-05	0.000340038	yes
LOC109809178	NC_033814.1:46354352-46355826	Al_0h	Al_3h	5.28932	1.00569	-2.39489	5e-05	0.000340038	yes
LOC109800832	NC_033809.1:10900074-10902937	Al_0h	Al_3h	68.3851	13.0428	-2.39043	5e-05	0.000340038	yes
LOC109793917	NW_017986848.1:9139-10649	Al_0h	Al_3h	20.2732	3.86882	-2.38961	5e-05	0.000340038	yes
LOC109789142	NW_017984613.1:26865-30345	Al_0h	Al_3h	6.8423	1.31652	-2.37775	5e-05	0.000340038	yes
LOC109787930	NW_017984476.1:56780-58003	Al_0h	Al_3h	2.69623	0.519255	-2.37643	0.0004	0.0021701	yes
LOC109817757	NW_017984321.1:59835-61101	Al_0h	Al_3h	20.7018	3.99509	-2.37346	5e-05	0.000340038	yes
LOC109818528	NW_017984375.1:178118-219745	Al_0h	Al_3h	15.8355	3.06311	-2.37009	0.00025	0.00144234	yes
LOC109817901	NC_033805.1:30792822-30795314	Al_0h	Al_3h	1.59974	0.309735	-2.36873	5e-05	0.000340038	yes
LOC109797437	NC_033806.1:27482539-27484042	Al_0h	Al_3h	1.16147	0.225853	-2.3625	0.00115	0.00538874	yes
LOC109818523	NW_017984374.1:214598-216284	Al_0h	Al_3h	10.9499	2.1333	-2.35976	5e-05	0.000340038	yes
LOC109792923	NW_017985686.1:4218-6032	Al_0h	Al_3h	12.5322	2.44415	-2.35824	5e-05	0.000340038	yes
LOC109788133	NW_017984495.1:11836-14309	Al_0h	Al_3h	15.9979	3.12243	-2.35714	5e-05	0.000340038	yes
LOC109818534	NC_033805.1:25864496-25866194	Al_0h	Al_3h	3.10724	0.607694	-2.35422	5e-05	0.000340038	yes
LOC114916107	NC_033810.1:4556461-4557538	Al_0h	Al_3h	7.70513	1.50774	-2.35343	0.00265	0.0108796	yes
LOC109806402	NC_033813.1:7355807-7356685	Al_0h	Al_3h	26.2022	5.12919	-2.35289	5e-05	0.000340038	yes
LOC109793738	NW_017986500.1:17812-18422	Al_0h	Al_3h	71.099	13.9246	-2.35219	5e-05	0.000340038	yes
LOC109809738	NC_033814.1:48093749-48096000	Al_0h	Al_3h	49.378	9.69282	-2.34888	5e-05	0.000340038	yes
LOC109811045	NW_017984071.1:1007926-1021959	Al_0h	Al_3h	4.76565	0.93803	-2.34497	5e-05	0.000340038	yes
LOC109808181	NC_033814.1:44905287-44907883	Al_0h	Al_3h	35.7086	7.05231	-2.3401	5e-05	0.000340038	yes
LOC109813484	NW_017984129.1:180422-187461	Al_0h	Al_3h	19.6569	3.88932	-2.33745	5e-05	0.000340038	yes
LOC109790166	NW_017984760.1:26188-30245	Al_0h	Al_3h	2.6888	0.533313	-2.33391	5e-05	0.000340038	yes
LOC109810076	NW_017984060.1:1105558-1110505	Al_0h	Al_3h	3.48765	0.693243	-2.33082	5e-05	0.000340038	yes
LOC109816167	NW_017984236.1:129169-130911	Al_0h	Al_3h	2.62593	0.522213	-2.33012	0.0001	0.000638728	yes
LOC109806208	NC_033805.1:34356864-34360925	Al_0h	Al_3h	9.71286	1.93428	-2.3281	5e-05	0.000340038	yes
LOC109806117	NC_033805.1:34217061-34220863	Al_0h	Al_3h	10.9668	2.18565	-2.32701	5e-05	0.000340038	yes
LOC109817360	NW_017984298.1:19069-19922	Al_0h	Al_3h	13.7949	2.76144	-2.32065	5e-05	0.000340038	yes
LOC109805466	NC_033813.1:16827748-16833256	Al_0h	Al_3h	7.10882	1.42506	-2.31858	5e-05	0.000340038	yes
LOC109808990	NC_033814.1:48097506-48102344	Al_0h	Al_3h	5.13987	1.03281	-2.31516	5e-05	0.000340038	yes
LOC109797062	NC_033804.1:16280170-16284497	Al_0h	Al_3h	4.9259	0.995038	-2.30757	5e-05	0.000340038	yes
LOC109812663	NW_017984104.1:512898-515066	Al_0h	Al_3h	38.6865	7.81806	-2.30695	5e-05	0.000340038	yes
LOC109809448	NC_033814.1:19238413-19239849	Al_0h	Al_3h	2.55109	0.515739	-2.3064	5e-05	0.000340038	yes
LOC109805813	NC_033813.1:1137985-1139604	Al_0h	Al_3h	4.68452	0.947949	-2.30502	5e-05	0.000340038	yes
LOC109801933	NC_033810.1:15648895-15655282	Al_0h	Al_3h	17.0455	3.46496	-2.29848	5e-05	0.000340038	yes
LOC109803660	NC_033811.1:16045422-16048490	Al_0h	Al_3h	147.624	30.1089	-2.29366	5e-05	0.000340038	yes
LOC109818684	NW_017984387.1:106550-112926	Al_0h	Al_3h	8.29628	1.69347	-2.29248	5e-05	0.000340038	yes
LOC109788894	NW_017984581.1:36821-44484	Al_0h	Al_3h	1.53522	0.313412	-2.29231	5e-05	0.000340038	yes
LOC109796481	NC_033806.1:24564311-24566075	Al_0h	Al_3h	1.86242	0.381213	-2.28851	0.0003	0.00169136	yes
LOC109791652	NW_017985099.1:51471-53289	Al_0h	Al_3h	15.155	3.10244	-2.28832	5e-05	0.000340038	yes
LOC109799539	NC_033808.1:4482221-4482539	Al_0h	Al_3h	22.7923	4.69321	-2.2799	0.00015	0.00091698	yes
LOC109801028	NC_033809.1:8421025-8425034	Al_0h	Al_3h	3.78826	0.782375	-2.2756	5e-05	0.000340038	yes
LOC109818590	NW_017984378.1:15435-19885	Al_0h	Al_3h	25.5834	5.28425	-2.27544	5e-05	0.000340038	yes
LOC109802559	NC_033810.1:14226983-14232207	Al_0h	Al_3h	1.25658	0.259798	-2.27404	0.0003	0.00169136	yes
LOC109809565	NC_033814.1:41583353-41585637	Al_0h	Al_3h	2.57021	0.532546	-2.27091	5e-05	0.000340038	yes
LOC109791168	NW_017984965.1:75618-77617	Al_0h	Al_3h	4.63757	0.962174	-2.269	5e-05	0.000340038	yes
LOC109788447	NW_017984529.1:22659-24864	Al_0h	Al_3h	18.0035	3.73659	-2.26848	5e-05	0.000340038	yes
LOC109804705	NC_033812.1:9203028-9204228	Al_0h	Al_3h	1.79075	0.372957	-2.26348	0.0005	0.00262952	yes
LOC109812319	NW_017984095.1:615930-623587	Al_0h	Al_3h	2.21709	0.462644	-2.26069	5e-05	0.000340038	yes
LOC109798315	NC_033807.1:7994341-7999852	Al_0h	Al_3h	4.67663	0.976143	-2.2603	5e-05	0.000340038	yes
LOC109814884	NW_017984177.1:328599-331513	Al_0h	Al_3h	6.86081	1.43722	-2.2551	5e-05	0.000340038	yes
LOC109802203	NC_033810.1:14045778-14047099	Al_0h	Al_3h	3.60352	0.755301	-2.25428	5e-05	0.000340038	yes
LOC109814549	NW_017984163.1:421705-424141	Al_0h	Al_3h	4.50847	0.947234	-2.25084	5e-05	0.000340038	yes
LOC109799558	NC_033808.1:514262-515849	Al_0h	Al_3h	20.9524	4.42215	-2.2443	5e-05	0.000340038	yes
LOC109812253	NW_017984094.1:216392-217372	Al_0h	Al_3h	2.8839	0.61056	-2.23981	0.0001	0.000638728	yes
LOC109802117	NC_033810.1:16490424-16499055	Al_0h	Al_3h	11.3092	2.39666	-2.2384	5e-05	0.000340038	yes
LOC109813018	NC_033805.1:32686665-32693672	Al_0h	Al_3h	1.32713	0.281565	-2.23677	5e-05	0.000340038	yes
LOC109810408	NW_017984063.1:562605-563744	Al_0h	Al_3h	167.289	35.5168	-2.23577	5e-05	0.000340038	yes
LOC109818693	NW_017984388.1:69189-70417	Al_0h	Al_3h	42.0748	8.93316	-2.23571	5e-05	0.000340038	yes
LOC109794369	NW_017988900.1:2772-4545	Al_0h	Al_3h	111.237	23.6263	-2.23517	5e-05	0.000340038	yes
LOC109800902	NC_033809.1:7872462-7874821	Al_0h	Al_3h	5.48939	1.16609	-2.23497	5e-05	0.000340038	yes
LOC109794651	NC_033805.1:34582901-34584579	Al_0h	Al_3h	8.90666	1.89329	-2.23399	5e-05	0.000340038	yes
LOC109818898	NW_017984404.1:31592-32695	Al_0h	Al_3h	627.716	133.861	-2.22938	5e-05	0.000340038	yes
LOC109795258	NC_033805.1:2286068-2290574	Al_0h	Al_3h	3.16135	0.676851	-2.22363	5e-05	0.000340038	yes
LOC109791399	NW_017985030.1:43118-43877	Al_0h	Al_3h	3.98721	0.857305	-2.2175	0.00015	0.00091698	yes
LOC109818609	NW_017984379.1:225652-226938	Al_0h	Al_3h	5.85041	1.26068	-2.21433	5e-05	0.000340038	yes
LOC109793235	NW_017985931.1:27291-28331	Al_0h	Al_3h	63.9636	13.8014	-2.21244	5e-05	0.000340038	yes
LOC109798557	NC_033807.1:5075388-5077575	Al_0h	Al_3h	8.06885	1.74284	-2.21092	5e-05	0.000340038	yes
LOC109797044	NC_033806.1:1006865-1010938	Al_0h	Al_3h	5.09718	1.10307	-2.20817	5e-05	0.000340038	yes
LOC109805556	NC_033813.1:3006770-3008827	Al_0h	Al_3h	14.0258	3.04761	-2.20233	5e-05	0.000340038	yes
LOC109800698	NC_033804.1:13976693-13977671	Al_0h	Al_3h	2.06881	0.451001	-2.1976	0.0047	0.0175321	yes
LOC109816183	NW_017984237.1:241630-242213	Al_0h	Al_3h	34.156	7.44805	-2.1972	5e-05	0.000340038	yes
LOC109811856	NW_017984087.1:669462-671786	Al_0h	Al_3h	18.3519	4.00666	-2.19546	5e-05	0.000340038	yes
LOC109794838	NW_017993745.1:6-899	Al_0h	Al_3h	1.99569	0.436433	-2.19306	0.00835	0.0282058	yes
LOC109789630	NW_017984683.1:37790-41623	Al_0h	Al_3h	2.20553	0.482389	-2.19286	5e-05	0.000340038	yes
LOC109811668	NW_017984082.1:476637-477507	Al_0h	Al_3h	13.9882	3.06123	-2.19203	5e-05	0.000340038	yes
LOC109815128	NW_017984187.1:202766-206983	Al_0h	Al_3h	4.65977	1.02468	-2.18508	5e-05	0.000340038	yes
LOC109795321	NC_033805.1:26581275-26582632	Al_0h	Al_3h	6.38672	1.4056	-2.18389	5e-05	0.000340038	yes
LOC109804114	NC_033811.1:13703841-13705578	Al_0h	Al_3h	25.076	5.5233	-2.1827	5e-05	0.000340038	yes
LOC109810603	NW_017984066.1:1027520-1030598	Al_0h	Al_3h	63.1741	13.915	-2.18269	5e-05	0.000340038	yes
LOC114916681	NW_017984076.1:358575-360433	Al_0h	Al_3h	1.09816	0.243169	-2.17505	0.00285	0.0115574	yes
LOC109789842	NW_017984712.1:12696-16539	Al_0h	Al_3h	1.41893	0.314424	-2.17402	5e-05	0.000340038	yes
LOC109804818	NC_033812.1:4854989-4860151	Al_0h	Al_3h	2.69925	0.59841	-2.17335	5e-05	0.000340038	yes
LOC109813194	NW_017984120.1:45970-48231	Al_0h	Al_3h	13.3296	2.96288	-2.16956	5e-05	0.000340038	yes
LOC109818559	NW_017984376.1:190011-192354	Al_0h	Al_3h	3.32611	0.740408	-2.16744	5e-05	0.000340038	yes
LOC109814767	NW_017984172.1:340366-343927	Al_0h	Al_3h	1.545	0.344144	-2.16652	5e-05	0.000340038	yes
LOC109801164	NC_033809.1:11063593-11067165	Al_0h	Al_3h	2.21988	0.495451	-2.16367	5e-05	0.000340038	yes
LOC109791270	NW_017984990.1:43001-45175	Al_0h	Al_3h	14.3201	3.19913	-2.16229	5e-05	0.000340038	yes
LOC109814332	NW_017984157.1:126461-129760	Al_0h	Al_3h	1.73432	0.387871	-2.16072	5e-05	0.000340038	yes
LOC109804318	NC_033811.1:816907-821564	Al_0h	Al_3h	7.9103	1.76952	-2.16038	5e-05	0.000340038	yes
LOC109818343	NW_017984362.1:26687-27950	Al_0h	Al_3h	2.85048	0.637743	-2.16016	0.00035	0.00193346	yes
LOC109809748	NC_033814.1:40576734-40579404	Al_0h	Al_3h	25.7227	5.75779	-2.15946	5e-05	0.000340038	yes
LOC109801588	NC_033809.1:8254353-8256341	Al_0h	Al_3h	15.0194	3.36214	-2.15938	5e-05	0.000340038	yes
LOC109795338	NC_033805.1:24394534-24395153	Al_0h	Al_3h	2.2513	0.504565	-2.15765	0.00865	0.0290402	yes
LOC109812003	NW_017984089.1:461578-463028	Al_0h	Al_3h	1.76108	0.394838	-2.15713	0.0063	0.0223439	yes
LOC109815655	NW_017984211.1:123266-124977	Al_0h	Al_3h	6.17587	1.38517	-2.15658	5e-05	0.000340038	yes
LOC109791079	NW_017984941.1:78255-81217	Al_0h	Al_3h	3.23252	0.725912	-2.15479	5e-05	0.000340038	yes
LOC109793867	NW_017986747.1:12278-13943	Al_0h	Al_3h	3.21822	0.723526	-2.15315	5e-05	0.000340038	yes
LOC109804914	NC_033812.1:3974763-3976220	Al_0h	Al_3h	2.18059	0.490581	-2.15216	5e-05	0.000340038	yes
LOC109796865	NC_033806.1:11659853-11660911	Al_0h	Al_3h	28.0148	6.31137	-2.15016	5e-05	0.000340038	yes
LOC109810844	NW_017984070.1:682330-687523	Al_0h	Al_3h	24.7732	5.58381	-2.14946	5e-05	0.000340038	yes
LOC109791493	NW_017985055.1:18477-30743	Al_0h	Al_3h	1.59654	0.359858	-2.14945	5e-05	0.000340038	yes
LOC109805046	NC_033812.1:4291126-4294349	Al_0h	Al_3h	2.54698	0.575286	-2.14643	5e-05	0.000340038	yes
LOC109795960	NC_033806.1:28420225-28422409	Al_0h	Al_3h	43.4006	9.83634	-2.14152	5e-05	0.000340038	yes
LOC109809123	NC_033814.1:15532578-15535294	Al_0h	Al_3h	1.70436	0.386617	-2.14025	5e-05	0.000340038	yes
LOC109818438	NC_033805.1:6004255-6005547	Al_0h	Al_3h	61.2662	13.9385	-2.13602	5e-05	0.000340038	yes
LOC109815218	NW_017984191.1:142516-144918	Al_0h	Al_3h	2.07088	0.471344	-2.13539	0.00125	0.005782	yes
LOC109809228	NC_033814.1:9497697-9498651	Al_0h	Al_3h	27.7027	6.30797	-2.13478	5e-05	0.000340038	yes
LOC109799663	NC_033808.1:963664-968325	Al_0h	Al_3h	18.5262	4.21853	-2.13476	5e-05	0.000340038	yes
LOC109800749	NC_033809.1:5478859-5481332	Al_0h	Al_3h	2.58978	0.591659	-2.12999	5e-05	0.000340038	yes
LOC109814981	NW_017984181.1:408132-415057	Al_0h	Al_3h	1.72758	0.39473	-2.12982	0.0001	0.000638728	yes
LOC109790766	NW_017984864.1:23650-24525	Al_0h	Al_3h	2.31625	0.530162	-2.12728	0.00275	0.0112214	yes
LOC109815366	NW_017984197.1:60734-67896	Al_0h	Al_3h	37.2269	8.52312	-2.12689	5e-05	0.000340038	yes
LOC109788770	NW_017984563.1:80280-82343	Al_0h	Al_3h	1.99264	0.456578	-2.12575	0.0003	0.00169136	yes
LOC109797828	NC_033806.1:12798529-12800678	Al_0h	Al_3h	5.57479	1.27912	-2.12377	5e-05	0.000340038	yes
LOC109805548	NC_033813.1:3259259-3268358	Al_0h	Al_3h	28.8264	6.61784	-2.12296	5e-05	0.000340038	yes
LOC109793119	NC_033805.1:30045778-30046906	Al_0h	Al_3h	13.377	3.07115	-2.1229	5e-05	0.000340038	yes
LOC109815768	NW_017984215.1:378908-380611	Al_0h	Al_3h	8.63763	1.98413	-2.12213	5e-05	0.000340038	yes
LOC109806323	NC_033813.1:19711775-19712817	Al_0h	Al_3h	8.03441	1.84589	-2.12187	5e-05	0.000340038	yes
LOC109809459	NC_033814.1:19273313-19275241	Al_0h	Al_3h	2.40415	0.553315	-2.11935	5e-05	0.000340038	yes
LOC109798760	NC_033807.1:5580035-5582490	Al_0h	Al_3h	4.90148	1.12852	-2.11879	5e-05	0.000340038	yes
LOC109801020	NC_033809.1:19077065-19078799	Al_0h	Al_3h	1.39841	0.322006	-2.11863	0.00025	0.00144234	yes
LOC109807699	NC_033814.1:19989556-20004502	Al_0h	Al_3h	1.9414	0.447112	-2.11839	5e-05	0.000340038	yes
LOC109802029	NC_033810.1:15780446-15783561	Al_0h	Al_3h	316.655	73.2916	-2.11119	5e-05	0.000340038	yes
LOC109802146	NC_033810.1:16021230-16023511	Al_0h	Al_3h	30.9414	7.16269	-2.11096	5e-05	0.000340038	yes
LOC109814109	NW_017984148.1:312808-315928	Al_0h	Al_3h	4.33973	1.00689	-2.1077	5e-05	0.000340038	yes
LOC109791649	NW_017985099.1:45525-47127	Al_0h	Al_3h	9.42841	2.18792	-2.10745	5e-05	0.000340038	yes
LOC109788163	NW_017984498.1:47033-49089	Al_0h	Al_3h	11.3549	2.63585	-2.10697	5e-05	0.000340038	yes
LOC109799166	NC_033807.1:6244551-6248916	Al_0h	Al_3h	25.234	5.88745	-2.09966	5e-05	0.000340038	yes
LOC109788595	NW_017984545.1:80417-83149	Al_0h	Al_3h	3.70918	0.867533	-2.09611	5e-05	0.000340038	yes
LOC109799069	NC_033804.1:15760116-15760934	Al_0h	Al_3h	25.0028	5.84994	-2.0956	5e-05	0.000340038	yes
LOC109798401	NC_033807.1:7176873-7182985	Al_0h	Al_3h	11.7387	2.74718	-2.09525	5e-05	0.000340038	yes
LOC109799572	NC_033808.1:3216969-3221217	Al_0h	Al_3h	15.0163	3.51674	-2.09421	5e-05	0.000340038	yes
LOC109818381	NC_033805.1:5999522-6001081	Al_0h	Al_3h	17.8477	4.18005	-2.09414	5e-05	0.000340038	yes
LOC109812633	NW_017984104.1:252270-256255	Al_0h	Al_3h	2.54645	0.597219	-2.09216	5e-05	0.000340038	yes
LOC109803396	NC_033811.1:18731067-18734824	Al_0h	Al_3h	2.67535	0.628259	-2.09029	5e-05	0.000340038	yes
LOC109808376	NC_033814.1:43169783-43175565	Al_0h	Al_3h	8.42384	1.98608	-2.08456	5e-05	0.000340038	yes
LOC109808682	NC_033814.1:15010068-15011122	Al_0h	Al_3h	27.1397	6.40168	-2.08388	5e-05	0.000340038	yes
LOC109810512	NW_017984065.1:293986-297731	Al_0h	Al_3h	2.30994	0.545425	-2.0824	5e-05	0.000340038	yes
LOC109800885	NC_033809.1:16875505-16877902	Al_0h	Al_3h	2.99046	0.706657	-2.08129	5e-05	0.000340038	yes
LOC109801242	NC_033809.1:10814235-10818964	Al_0h	Al_3h	1.68174	0.397412	-2.08124	5e-05	0.000340038	yes
LOC109795137	NC_033805.1:34969247-34969876	Al_0h	Al_3h	121.991	28.8398	-2.08064	5e-05	0.000340038	yes
LOC109819021	NW_017984419.1:109600-120002	Al_0h	Al_3h	4.50363	1.06487	-2.0804	5e-05	0.000340038	yes
LOC109813202	NW_017984121.1:22801-24699	Al_0h	Al_3h	1.71786	0.406329	-2.07989	5e-05	0.000340038	yes
LOC109805794	NC_033813.1:21133486-21136992	Al_0h	Al_3h	2.91459	0.690922	-2.0767	5e-05	0.000340038	yes
LOC109818617	NW_017984380.1:130198-134028	Al_0h	Al_3h	9.4548	2.24563	-2.07393	5e-05	0.000340038	yes
LOC109808708	NC_033814.1:38744518-38747987	Al_0h	Al_3h	9.51017	2.25896	-2.07381	5e-05	0.000340038	yes
LOC109803438	NC_033811.1:6625047-6628478	Al_0h	Al_3h	24.6788	5.86301	-2.07356	5e-05	0.000340038	yes
LOC109818497	NW_017984373.1:42557-45722	Al_0h	Al_3h	2.5218	0.60028	-2.07075	0.0015	0.00674701	yes
LOC109805796	NC_033813.1:21131316-21131980	Al_0h	Al_3h	2.86873	0.683077	-2.07029	0.0004	0.0021701	yes
LOC109794342	NW_017988629.1:4079-5024	Al_0h	Al_3h	24.603	5.85835	-2.07027	5e-05	0.000340038	yes
LOC109815387	NW_017984198.1:310682-324457	Al_0h	Al_3h	4.56175	1.08916	-2.06637	5e-05	0.000340038	yes
LOC109800574	NC_033809.1:23366171-23367039	Al_0h	Al_3h	1.57118	0.375267	-2.06586	0.01405	0.0433361	yes
LOC109801288	NC_033809.1:7235983-7239759	Al_0h	Al_3h	2.49446	0.59621	-2.06483	5e-05	0.000340038	yes
LOC109797972	NC_033806.1:26898193-26899678	Al_0h	Al_3h	4.55883	1.09331	-2.05996	5e-05	0.000340038	yes
LOC109806440	NC_033813.1:3140933-3147796	Al_0h	Al_3h	80.8703	19.4007	-2.0595	5e-05	0.000340038	yes
LOC109789262	NC_033805.1:12850132-12852824	Al_0h	Al_3h	11.6627	2.802	-2.05737	5e-05	0.000340038	yes
LOC109814369	NW_017984157.1:409295-411110	Al_0h	Al_3h	16.6697	4.0099	-2.05559	5e-05	0.000340038	yes
LOC109811467	NW_017984078.1:848738-852402	Al_0h	Al_3h	11.279	2.71665	-2.05374	5e-05	0.000340038	yes
LOC109804248	NC_033811.1:3952719-3957118	Al_0h	Al_3h	1.54747	0.372829	-2.05332	0.0001	0.000638728	yes
LOC109808031	NC_033814.1:47536777-47539225	Al_0h	Al_3h	2.5467	0.614748	-2.05056	5e-05	0.000340038	yes
LOC109804605	NC_033811.1:16359048-16359981	Al_0h	Al_3h	1.11086	0.268316	-2.04967	0.01085	0.0350462	yes
LOC109790651	NW_017984843.1:13021-17526	Al_0h	Al_3h	20.1193	4.86658	-2.0476	5e-05	0.000340038	yes
LOC109789431	NW_017984654.1:56864-58216	Al_0h	Al_3h	2.46174	0.596519	-2.04504	5e-05	0.000340038	yes
LOC109801148	NC_033809.1:18132610-18133430	Al_0h	Al_3h	15.0508	3.64852	-2.04446	5e-05	0.000340038	yes
LOC109790567	NW_017984825.1:31670-31982	Al_0h	Al_3h	22.1139	5.37168	-2.04151	0.00035	0.00193346	yes
LOC109795788	NC_033806.1:28639281-28640233	Al_0h	Al_3h	2.24836	0.54658	-2.04037	0.00525	0.0192247	yes
LOC109792855	NW_017985634.1:13657-19669	Al_0h	Al_3h	424.62	103.476	-2.03688	5e-05	0.000340038	yes
LOC109801583	NC_033809.1:16112264-16113820	Al_0h	Al_3h	2.24192	0.547285	-2.03437	0.0001	0.000638728	yes
LOC109806722	NC_033813.1:3692188-3692850	Al_0h	Al_3h	1.99651	0.488176	-2.03201	0.00385	0.0148426	yes
LOC109788095	NW_017984490.1:166495-168310	Al_0h	Al_3h	1.48786	0.364021	-2.03114	0.0012	0.00558487	yes
LOC109804644	NC_033812.1:3965344-3966635	Al_0h	Al_3h	3.20192	0.784285	-2.02948	0.0003	0.00169136	yes
LOC109795515	NC_033805.1:18322957-18338036	Al_0h	Al_3h	5.38794	1.31988	-2.02933	5e-05	0.000340038	yes
LOC109808032	NC_033814.1:44118008-44120729	Al_0h	Al_3h	7.66135	1.87682	-2.02931	5e-05	0.000340038	yes
LOC109805526	NC_033813.1:1848241-1850677	Al_0h	Al_3h	22.2159	5.44908	-2.02751	5e-05	0.000340038	yes
LOC109790508	NW_017984813.1:37882-42171	Al_0h	Al_3h	8.26972	2.02851	-2.02741	5e-05	0.000340038	yes
LOC109788142	NW_017984496.1:33171-34708	Al_0h	Al_3h	21.2657	5.22303	-2.02557	5e-05	0.000340038	yes
LOC109800287	NC_033809.1:2337005-2339236	Al_0h	Al_3h	3.67196	0.903736	-2.02258	5e-05	0.000340038	yes
LOC109797668	NC_033806.1:15063966-15065713	Al_0h	Al_3h	2.1185	0.52242	-2.01976	0.00025	0.00144234	yes
LOC109792144	NW_017985264.1:48973-50549	Al_0h	Al_3h	38.9496	9.61146	-2.01878	5e-05	0.000340038	yes
LOC109788222	NW_017984503.1:122123-123483	Al_0h	Al_3h	1.61284	0.398217	-2.01798	0.0006	0.00307972	yes
LOC109796494	NC_033806.1:25444832-25447810	Al_0h	Al_3h	3.18244	0.785989	-2.01755	5e-05	0.000340038	yes
LOC109799019	NC_033807.1:9748149-9753601	Al_0h	Al_3h	3.36272	0.830959	-2.01678	5e-05	0.000340038	yes
LOC109814117	NW_017984149.1:174330-180570	Al_0h	Al_3h	2.28578	0.565555	-2.01495	5e-05	0.000340038	yes
LOC109807727	NC_033814.1:32614578-32621301	Al_0h	Al_3h	23.2748	5.7626	-2.01397	5e-05	0.000340038	yes
LOC109793009	NW_017985744.1:10096-12668	Al_0h	Al_3h	3.13726	0.776923	-2.01366	5e-05	0.000340038	yes
LOC109808133	NC_033805.1:33269952-33274488	Al_0h	Al_3h	42.3243	10.4823	-2.01353	5e-05	0.000340038	yes
LOC109812355	NW_017984097.1:564030-569408	Al_0h	Al_3h	8.73197	2.16527	-2.01176	5e-05	0.000340038	yes
LOC109814445	NW_017984160.1:278270-280360	Al_0h	Al_3h	5.15804	1.27967	-2.01105	5e-05	0.000340038	yes
LOC109808246	NC_033814.1:7109086-7112809	Al_0h	Al_3h	2.07599	0.515081	-2.01093	5e-05	0.000340038	yes
LOC109799687	NC_033808.1:4490000-4497107	Al_0h	Al_3h	73.7809	18.3139	-2.01031	5e-05	0.000340038	yes
LOC109817220	NW_017984291.1:133631-138928	Al_0h	Al_3h	5.09242	1.26512	-2.00907	5e-05	0.000340038	yes
LOC109817040	NW_017984281.1:246469-251416	Al_0h	Al_3h	1.12485	0.27982	-2.00717	0.00025	0.00144234	yes
LOC109807891	NC_033814.1:16384886-16389752	Al_0h	Al_3h	4.05838	1.00993	-2.00664	5e-05	0.000340038	yes
LOC109788446	NW_017984529.1:53038-54508	Al_0h	Al_3h	32.6027	8.11461	-2.0064	5e-05	0.000340038	yes
LOC109811624	NW_017984081.1:783375-789978	Al_0h	Al_3h	1.45237	0.361862	-2.0049	5e-05	0.000340038	yes
LOC109791027	NW_017984924.1:9681-14209	Al_0h	Al_3h	8.08938	2.01744	-2.0035	5e-05	0.000340038	yes
LOC109797534	NC_033806.1:28908988-28909838	Al_0h	Al_3h	3.0279	0.755654	-2.00252	0.00025	0.00144234	yes
LOC109792237	NW_017985301.1:39165-41271	Al_0h	Al_3h	1.94313	0.484993	-2.00234	5e-05	0.000340038	yes
LOC109799126	NC_033807.1:5926739-5928645	Al_0h	Al_3h	32.6032	8.1411	-2.00172	5e-05	0.000340038	yes
LOC109810958	NW_017984070.1:209901-211224	Al_0h	Al_3h	5.92089	1.47975	-2.00046	5e-05	0.000340038	yes
LOC109790296	NW_017984783.1:57449-59212	Al_0h	Al_3h	17.3489	4.33744	-1.99993	5e-05	0.000340038	yes
LOC109802529	NC_033810.1:18830617-18832021	Al_0h	Al_3h	27.1063	6.78455	-1.99831	5e-05	0.000340038	yes
LOC109814224	NW_017984153.1:85790-86502	Al_0h	Al_3h	5.4151	1.35713	-1.99643	5e-05	0.000340038	yes
LOC109814380	NW_017984157.1:166478-168233	Al_0h	Al_3h	134.03	33.6215	-1.9951	5e-05	0.000340038	yes
LOC109815987	NC_033805.1:28595242-28602894	Al_0h	Al_3h	12.2561	3.0797	-1.99263	5e-05	0.000340038	yes
LOC109807391	NC_033814.1:46500059-46501384	Al_0h	Al_3h	1.12997	0.28399	-1.99238	0.0019	0.00824691	yes
LOC109798501	NC_033807.1:7979087-7987409	Al_0h	Al_3h	1.62803	0.409732	-1.99038	5e-05	0.000340038	yes
LOC109804029	NC_033811.1:12989527-12991415	Al_0h	Al_3h	73.7979	18.6	-1.98827	5e-05	0.000340038	yes
LOC109816660	NW_017984260.1:292045-294672	Al_0h	Al_3h	12.045	3.03647	-1.98797	5e-05	0.000340038	yes
LOC109817116	NW_017984284.1:205016-208240	Al_0h	Al_3h	1.39463	0.352058	-1.986	0.0001	0.000638728	yes
LOC109799016	NC_033804.1:2602849-2604268	Al_0h	Al_3h	1.70119	0.429736	-1.98502	0.00095	0.0045718	yes
LOC109816818	NW_017984269.1:72605-76601	Al_0h	Al_3h	5.41475	1.3709	-1.98178	5e-05	0.000340038	yes
LOC109797879	NC_033806.1:26398520-26402392	Al_0h	Al_3h	2.02374	0.512565	-1.98122	5e-05	0.000340038	yes
LOC109788181	NW_017984499.1:60987-62291	Al_0h	Al_3h	2.77655	0.703998	-1.97965	5e-05	0.000340038	yes
LOC109798418	NC_033807.1:3068362-3071339	Al_0h	Al_3h	33.3613	8.45921	-1.97958	5e-05	0.000340038	yes
LOC109815578	NW_017984207.1:38156-40710	Al_0h	Al_3h	5.93845	1.50627	-1.97911	5e-05	0.000340038	yes
LOC109789430	NW_017984654.1:73141-78259	Al_0h	Al_3h	1.12818	0.286361	-1.97809	0.0001	0.000638728	yes
LOC109796956	NC_033806.1:19369864-19373196	Al_0h	Al_3h	1.26481	0.32145	-1.97625	0.00035	0.00193346	yes
LOC109815261	NW_017984192.1:112577-115530	Al_0h	Al_3h	12.0684	3.0675	-1.9761	5e-05	0.000340038	yes
LOC109796903	NC_033806.1:11412614-11414476	Al_0h	Al_3h	8.94357	2.27506	-1.97494	5e-05	0.000340038	yes
LOC109804314	NC_033811.1:7699244-7706057	Al_0h	Al_3h	10.7505	2.73757	-1.97344	5e-05	0.000340038	yes
LOC109805795	NC_033813.1:21129034-21130307	Al_0h	Al_3h	3.04797	0.776714	-1.97239	5e-05	0.000340038	yes
LOC109811458	NW_017984078.1:778735-785565	Al_0h	Al_3h	1.44449	0.368357	-1.97139	0.0001	0.000638728	yes
LOC114914902	NC_033806.1:25486572-25489412	Al_0h	Al_3h	1.77731	0.453384	-1.97089	5e-05	0.000340038	yes
LOC109798054	NC_033806.1:25516319-25519687	Al_0h	Al_3h	3.65935	0.934807	-1.96885	5e-05	0.000340038	yes
LOC109813093	NC_033804.1:9125334-9133088	Al_0h	Al_3h	11.393	2.91214	-1.968	5e-05	0.000340038	yes
LOC109807518	NC_033814.1:41183001-41187466	Al_0h	Al_3h	4.09599	1.04992	-1.96393	5e-05	0.000340038	yes
LOC109805431	NC_033813.1:3195209-3196844	Al_0h	Al_3h	97.2234	24.9804	-1.9605	5e-05	0.000340038	yes
LOC109804328	NC_033811.1:14887450-14889454	Al_0h	Al_3h	1.32839	0.341374	-1.96026	0.00075	0.00373202	yes
LOC109814863	NW_017984176.1:278147-286752	Al_0h	Al_3h	1.99652	0.51357	-1.95886	5e-05	0.000340038	yes
LOC109798282	NC_033807.1:675394-679887	Al_0h	Al_3h	3.07079	0.7914	-1.95613	0.0062	0.0220539	yes
LOC109798443	NC_033807.1:4608934-4617168	Al_0h	Al_3h	16.7698	4.32431	-1.95532	5e-05	0.000340038	yes
LOC109801813	NC_033810.1:15173765-15179930	Al_0h	Al_3h	33.2336	8.58484	-1.95278	5e-05	0.000340038	yes
LOC109800754	NC_033809.1:23634670-23636272	Al_0h	Al_3h	23.1943	5.99172	-1.95273	5e-05	0.000340038	yes
LOC109812487	NW_017984100.1:542603-546478	Al_0h	Al_3h	42.7436	11.0574	-1.95069	5e-05	0.000340038	yes
LOC109795215	NC_033805.1:29427191-29430675	Al_0h	Al_3h	1.90838	0.494192	-1.94921	5e-05	0.000340038	yes
LOC109803450	NC_033811.1:12868550-12878269	Al_0h	Al_3h	10.1427	2.62785	-1.94848	5e-05	0.000340038	yes
LOC109808259	NC_033814.1:14467430-14469684	Al_0h	Al_3h	8.81215	2.2855	-1.94699	5e-05	0.000340038	yes
LOC109788584	NW_017984544.1:156012-157819	Al_0h	Al_3h	13.4642	3.4923	-1.94688	5e-05	0.000340038	yes
LOC109806552	NC_033813.1:12964305-12965256	Al_0h	Al_3h	2.27911	0.59118	-1.9468	0.00025	0.00144234	yes
LOC109814941	NC_033805.1:28399431-28402777	Al_0h	Al_3h	240.112	62.3266	-1.94579	5e-05	0.000340038	yes
LOC109809900	NC_033814.1:3270327-3272093	Al_0h	Al_3h	19.6716	5.10845	-1.94515	5e-05	0.000340038	yes
LOC109798296	NC_033807.1:8810619-8813819	Al_0h	Al_3h	5.31326	1.38162	-1.94323	5e-05	0.000340038	yes
LOC109815441	NW_017984200.1:151094-156045	Al_0h	Al_3h	6.96874	1.81245	-1.94296	5e-05	0.000340038	yes
LOC109814511	NW_017984162.1:439777-441305	Al_0h	Al_3h	2.42346	0.630698	-1.94204	5e-05	0.000340038	yes
LOC109801323	NC_033809.1:13907793-13909177	Al_0h	Al_3h	3.34266	0.870178	-1.94161	0.0001	0.000638728	yes
LOC109788277	NW_017984513.1:80300-81918	Al_0h	Al_3h	110.467	28.7791	-1.94052	5e-05	0.000340038	yes
LOC109818161	NW_017984348.1:73504-77494	Al_0h	Al_3h	2.39785	0.624742	-1.94041	5e-05	0.000340038	yes
LOC109796755	NC_033804.1:4077405-4086360	Al_0h	Al_3h	1.30172	0.339281	-1.93987	0.0001	0.000638728	yes
LOC109801606	NC_033809.1:22181501-22185128	Al_0h	Al_3h	12.6577	3.29941	-1.93973	5e-05	0.000340038	yes
LOC109801723	NC_033810.1:16389955-16391975	Al_0h	Al_3h	36.2492	9.46527	-1.93724	5e-05	0.000340038	yes
LOC109797709	NC_033806.1:5507162-5509135	Al_0h	Al_3h	4.41951	1.15632	-1.93434	5e-05	0.000340038	yes
LOC109798185	NC_033804.1:12471258-12474676	Al_0h	Al_3h	6.07954	1.59099	-1.93404	5e-05	0.000340038	yes
LOC109794496	NC_033805.1:35361585-35363072	Al_0h	Al_3h	6.21996	1.62873	-1.93315	5e-05	0.000340038	yes
LOC109789236	NW_017984623.1:135540-138528	Al_0h	Al_3h	1.82754	0.479057	-1.93164	0.0001	0.000638728	yes
LOC109801016	NC_033809.1:12013463-12014813	Al_0h	Al_3h	1.36946	0.359027	-1.93144	0.00185	0.00806632	yes
LOC109793722	NW_017986469.1:11131-12289	Al_0h	Al_3h	3.18699	0.837263	-1.92844	0.00025	0.00144234	yes
LOC114915829	NC_033804.1:6399171-6401471	Al_0h	Al_3h	3.32638	0.87523	-1.92622	0.0105	0.0341254	yes
LOC109818437	NW_017984369.1:44999-47744	Al_0h	Al_3h	1.19277	0.314693	-1.9223	5e-05	0.000340038	yes
LOC109801495	NC_033809.1:9847592-9850923	Al_0h	Al_3h	4.47549	1.18299	-1.91961	5e-05	0.000340038	yes
LOC109812990	NW_017984113.1:285385-289265	Al_0h	Al_3h	19.0367	5.03493	-1.91874	5e-05	0.000340038	yes
LOC109808661	NC_033814.1:43398462-43404902	Al_0h	Al_3h	3.84771	1.01768	-1.91872	5e-05	0.000340038	yes
LOC109793215	NW_017985906.1:9180-17259	Al_0h	Al_3h	4.44522	1.17616	-1.91816	5e-05	0.000340038	yes
LOC109808789	NC_033814.1:9011045-9017154	Al_0h	Al_3h	3.06574	0.811684	-1.91724	5e-05	0.000340038	yes
LOC109804941	NC_033812.1:1681451-1682990	Al_0h	Al_3h	1.17194	0.310412	-1.91664	0.00025	0.00144234	yes
LOC109804733	NC_033812.1:608670-616186	Al_0h	Al_3h	2.89837	0.767916	-1.91622	5e-05	0.000340038	yes
LOC109800033	NC_033809.1:1404399-1407918	Al_0h	Al_3h	29.7777	7.89489	-1.91524	5e-05	0.000340038	yes
LOC109814789	NW_017984173.1:94218-96495	Al_0h	Al_3h	5.22979	1.38867	-1.91305	5e-05	0.000340038	yes
LOC109808538	NC_033814.1:44218370-44223126	Al_0h	Al_3h	12.4569	3.31334	-1.91058	5e-05	0.000340038	yes
LOC109800739	NC_033809.1:18904628-18910807	Al_0h	Al_3h	3.21358	0.854931	-1.9103	5e-05	0.000340038	yes
LOC109799172	NC_033807.1:6015527-6016306	Al_0h	Al_3h	1.24434	0.331103	-1.91003	0.0109	0.0351622	yes
LOC109811270	NW_017984076.1:326333-327173	Al_0h	Al_3h	23.6223	6.29388	-1.90813	5e-05	0.000340038	yes
LOC109801294	NC_033809.1:9564252-9567147	Al_0h	Al_3h	32.2593	8.60205	-1.90696	5e-05	0.000340038	yes
LOC109794173	NW_017987605.1:2604-6885	Al_0h	Al_3h	1.50847	0.403155	-1.90368	0.00045	0.00240191	yes
LOC109804137	NC_033811.1:18212345-18213737	Al_0h	Al_3h	15.9326	4.26226	-1.90229	5e-05	0.000340038	yes
LOC109807541	NC_033814.1:1532331-1536093	Al_0h	Al_3h	2.92645	0.785878	-1.89678	5e-05	0.000340038	yes
LOC109815886	NW_017984221.1:325142-328351	Al_0h	Al_3h	2.48835	0.668296	-1.89663	0.0002	0.00118501	yes
LOC109791202	NW_017984975.1:69737-73137	Al_0h	Al_3h	4.47009	1.2007	-1.89643	5e-05	0.000340038	yes
LOC109795443	NC_033805.1:29912597-29915772	Al_0h	Al_3h	1.95566	0.525855	-1.89492	5e-05	0.000340038	yes
LOC109810957	NW_017984070.1:735550-738272	Al_0h	Al_3h	1.66334	0.447725	-1.8934	0.00015	0.00091698	yes
LOC109810850	NW_017984070.1:372983-375124	Al_0h	Al_3h	2.45659	0.661347	-1.89318	0.00035	0.00193346	yes
LOC109817996	NW_017984338.1:147118-149515	Al_0h	Al_3h	22.0176	5.93273	-1.89189	5e-05	0.000340038	yes
LOC109805000	NC_033812.1:4436812-4437575	Al_0h	Al_3h	2.37974	0.641393	-1.89153	0.0036	0.0140544	yes
LOC109814716	NW_017984171.1:141429-142675	Al_0h	Al_3h	1.68543	0.454396	-1.8911	0.0017	0.00750297	yes
LOC109797441	NC_033806.1:10626050-10629794	Al_0h	Al_3h	1.10905	0.29909	-1.89067	0.0047	0.0175321	yes
LOC109802792	NC_033804.1:17637487-17642009	Al_0h	Al_3h	1.24505	0.336009	-1.88963	0.0069	0.0240907	yes
LOC109791847	NW_017985160.1:59335-62358	Al_0h	Al_3h	1.56155	0.421731	-1.88859	0.0001	0.000638728	yes
LOC109807821	NC_033814.1:13909410-13912721	Al_0h	Al_3h	30.8398	8.3382	-1.88698	5e-05	0.000340038	yes
LOC109804911	NC_033812.1:578297-579941	Al_0h	Al_3h	5.05548	1.3676	-1.8862	5e-05	0.000340038	yes
LOC109798962	NC_033807.1:2020498-2025258	Al_0h	Al_3h	309.926	83.8788	-1.88555	5e-05	0.000340038	yes
LOC109789628	NW_017984683.1:131172-135078	Al_0h	Al_3h	2.05195	0.555675	-1.88469	5e-05	0.000340038	yes
LOC109818188	NW_017984350.1:17960-18598	Al_0h	Al_3h	33.1702	8.9858	-1.88417	5e-05	0.000340038	yes
LOC109808654	NC_033814.1:17974633-17977810	Al_0h	Al_3h	3.02808	0.822467	-1.88037	5e-05	0.000340038	yes
LOC109808078	NC_033814.1:48367085-48369119	Al_0h	Al_3h	43.6413	11.8542	-1.8803	5e-05	0.000340038	yes
LOC109816362	NW_017984246.1:143753-145770	Al_0h	Al_3h	2.71696	0.738109	-1.88009	5e-05	0.000340038	yes
LOC109811556	NW_017984080.1:95587-96700	Al_0h	Al_3h	2.02344	0.550115	-1.879	0.0003	0.00169136	yes
LOC109802960	NC_033810.1:16081848-16084245	Al_0h	Al_3h	2.14254	0.583183	-1.8773	0.0003	0.00169136	yes
LOC109811429	NW_017984078.1:55492-60716	Al_0h	Al_3h	6.6413	1.80834	-1.8768	5e-05	0.000340038	yes
LOC109812089	NW_017984091.1:421155-424117	Al_0h	Al_3h	1.65133	0.449701	-1.87659	5e-05	0.000340038	yes
LOC109814099	NW_017984148.1:50394-51650	Al_0h	Al_3h	2.6831	0.730864	-1.87623	5e-05	0.000340038	yes
LOC109812523	NW_017984101.1:420788-427377	Al_0h	Al_3h	1.09175	0.297524	-1.87557	5e-05	0.000340038	yes
LOC109804758	NC_033805.1:27169495-27174152	Al_0h	Al_3h	4.46819	1.21778	-1.87544	5e-05	0.000340038	yes
LOC109804431	NC_033811.1:3156454-3158055	Al_0h	Al_3h	4.04449	1.10232	-1.87541	0.00015	0.00091698	yes
LOC109806832	NC_033814.1:28388219-28396104	Al_0h	Al_3h	3.2568	0.888493	-1.87402	5e-05	0.000340038	yes
LOC109809703	NC_033814.1:48684218-48689087	Al_0h	Al_3h	4.88408	1.33258	-1.87387	5e-05	0.000340038	yes
LOC109795793	NC_033806.1:16940756-16941840	Al_0h	Al_3h	1.35792	0.370768	-1.87281	0.00325	0.0129033	yes
LOC109809578	NC_033814.1:23579877-23580490	Al_0h	Al_3h	1.82853	0.499538	-1.87201	0.0067	0.0235143	yes
LOC109791814	NW_017985151.1:30941-32659	Al_0h	Al_3h	31.9452	8.73991	-1.86991	5e-05	0.000340038	yes
LOC114915027	NW_017984419.1:70375-71836	Al_0h	Al_3h	1.65851	0.454136	-1.86869	0.002	0.00860545	yes
LOC109815099	NW_017984186.1:164963-165910	Al_0h	Al_3h	24.0104	6.58716	-1.86593	5e-05	0.000340038	yes
LOC109788297	NW_017984514.1:9368-13863	Al_0h	Al_3h	1.09911	0.3018	-1.86467	0.00295	0.0119004	yes
LOC109789558	NC_033804.1:8522499-8523547	Al_0h	Al_3h	7.29717	2.00459	-1.86403	5e-05	0.000340038	yes
LOC109801551	NC_033809.1:20362376-20365416	Al_0h	Al_3h	1.09993	0.302674	-1.86157	0.00315	0.0125637	yes
LOC109817770	NW_017984322.1:143029-149866	Al_0h	Al_3h	4.01228	1.10588	-1.85923	5e-05	0.000340038	yes
LOC109812993	NC_033805.1:32591219-32595442	Al_0h	Al_3h	1.74119	0.479977	-1.85904	5e-05	0.000340038	yes
LOC109805330	NC_033812.1:8590739-8592752	Al_0h	Al_3h	100.161	27.6476	-1.85709	5e-05	0.000340038	yes
LOC109798790	NC_033807.1:4878875-4886717	Al_0h	Al_3h	6.07499	1.67779	-1.85632	5e-05	0.000340038	yes
LOC109804308	NC_033811.1:4206169-4211665	Al_0h	Al_3h	1.83865	0.507934	-1.85594	5e-05	0.000340038	yes
LOC109809493	NC_033814.1:3169185-3170702	Al_0h	Al_3h	16.0537	4.4384	-1.85479	5e-05	0.000340038	yes
LOC109796557	NC_033806.1:29217191-29218113	Al_0h	Al_3h	7.68276	2.12449	-1.85451	5e-05	0.000340038	yes
LOC109804389	NC_033811.1:18634545-18635212	Al_0h	Al_3h	29.5097	8.16323	-1.85398	5e-05	0.000340038	yes
LOC109798887	NC_033807.1:2307653-2308771	Al_0h	Al_3h	67.8966	18.8026	-1.85241	5e-05	0.000340038	yes
LOC109813977	NW_017984145.1:445341-446334	Al_0h	Al_3h	10.6448	2.94811	-1.85228	5e-05	0.000340038	yes
LOC109808659	NC_033814.1:3899939-3901744	Al_0h	Al_3h	187.497	51.9931	-1.85047	5e-05	0.000340038	yes
LOC109799730	NC_033808.1:1041669-1043367	Al_0h	Al_3h	1.04276	0.289311	-1.84972	0.0017	0.00750297	yes
LOC109799013	NC_033807.1:6003948-6004825	Al_0h	Al_3h	20.2199	5.61158	-1.8493	5e-05	0.000340038	yes
LOC109808257	NC_033814.1:24312928-24314654	Al_0h	Al_3h	2.61878	0.728573	-1.84575	5e-05	0.000340038	yes
LOC109795953	NC_033806.1:29048879-29055827	Al_0h	Al_3h	16.6117	4.62312	-1.84526	5e-05	0.000340038	yes
LOC109817418	NC_033805.1:27896383-27897786	Al_0h	Al_3h	61.0882	17.009	-1.8446	5e-05	0.000340038	yes
LOC109790787	NW_017984871.1:67218-70168	Al_0h	Al_3h	4.40661	1.22808	-1.84327	5e-05	0.000340038	yes
LOC109800191	NC_033809.1:14782203-14787219	Al_0h	Al_3h	111.193	31.002	-1.84263	5e-05	0.000340038	yes
LOC109802924	NC_033804.1:3439578-3440963	Al_0h	Al_3h	1.63836	0.456932	-1.8422	0.0001	0.000638728	yes
LOC109812088	NW_017984091.1:554008-556734	Al_0h	Al_3h	16.2032	4.52152	-1.8414	5e-05	0.000340038	yes
LOC109787933	NW_017984476.1:142855-143813	Al_0h	Al_3h	16.3535	4.56624	-1.84052	5e-05	0.000340038	yes
LOC109791354	NW_017985016.1:59983-62522	Al_0h	Al_3h	5.43591	1.51832	-1.84004	5e-05	0.000340038	yes
LOC109796055	NC_033806.1:9171589-9178584	Al_0h	Al_3h	32.9665	9.2213	-1.83796	5e-05	0.000340038	yes
LOC109796314	NC_033806.1:12969221-12971053	Al_0h	Al_3h	3.69619	1.03399	-1.83782	5e-05	0.000340038	yes
LOC114917122	NW_017984301.1:57618-60607	Al_0h	Al_3h	4.27889	1.19768	-1.837	5e-05	0.000340038	yes
LOC109788718	NW_017984558.1:44971-49279	Al_0h	Al_3h	3.37961	0.946248	-1.83657	5e-05	0.000340038	yes
LOC109796491	NC_033806.1:25421415-25425200	Al_0h	Al_3h	1.49671	0.419143	-1.83628	5e-05	0.000340038	yes
LOC109798131	NC_033806.1:26980662-26982454	Al_0h	Al_3h	5.7059	1.59846	-1.83578	5e-05	0.000340038	yes
LOC109799089	NC_033807.1:4800501-4802305	Al_0h	Al_3h	1.48594	0.416306	-1.83566	0.0011	0.00518825	yes
LOC109793002	NW_017985738.1:6421-7408	Al_0h	Al_3h	1.28061	0.358923	-1.83508	0.00765	0.0262573	yes
LOC109805163	NC_033812.1:9781813-9784092	Al_0h	Al_3h	1.21861	0.341737	-1.83427	0.00045	0.00240191	yes
LOC109801099	NC_033809.1:391596-392772	Al_0h	Al_3h	160.472	45.008	-1.83407	5e-05	0.000340038	yes
LOC109801934	NC_033810.1:17866767-17869559	Al_0h	Al_3h	118.333	33.2417	-1.83178	5e-05	0.000340038	yes
LOC109818100	NW_017984344.1:157421-161323	Al_0h	Al_3h	397.474	111.733	-1.83081	5e-05	0.000340038	yes
LOC109818777	NW_017984394.1:108421-110816	Al_0h	Al_3h	1.53623	0.432084	-1.83001	5e-05	0.000340038	yes
LOC109804566	NC_033811.1:7777013-7783285	Al_0h	Al_3h	3.36584	0.946947	-1.82961	5e-05	0.000340038	yes
LOC109813495	NW_017984129.1:293969-294935	Al_0h	Al_3h	6.18793	1.74226	-1.82849	5e-05	0.000340038	yes
LOC109800943	NC_033809.1:21242021-21244541	Al_0h	Al_3h	20.8273	5.86899	-1.82729	5e-05	0.000340038	yes
LOC109800784	NC_033809.1:5098736-5121482	Al_0h	Al_3h	2.63951	0.744187	-1.82653	0.0005	0.00262952	yes
LOC109799004	NC_033807.1:2220935-2222735	Al_0h	Al_3h	1.03923	0.293078	-1.82615	0.00025	0.00144234	yes
LOC109812538	NW_017984101.1:222254-224422	Al_0h	Al_3h	17.4858	4.9334	-1.82553	5e-05	0.000340038	yes
LOC109798373	NC_033807.1:2805185-2807991	Al_0h	Al_3h	5.01452	1.41539	-1.82492	5e-05	0.000340038	yes
LOC109807588	NC_033814.1:1613755-1615411	Al_0h	Al_3h	3.84685	1.08688	-1.82348	5e-05	0.000340038	yes
LOC109817158	NW_017984288.1:296486-311544	Al_0h	Al_3h	1.74708	0.494445	-1.82107	5e-05	0.000340038	yes
LOC109795035	NC_033805.1:27458897-27460687	Al_0h	Al_3h	15.6939	4.44548	-1.81979	5e-05	0.000340038	yes
LOC109795291	NC_033805.1:10936281-10937706	Al_0h	Al_3h	43.9933	12.4682	-1.81903	5e-05	0.000340038	yes
LOC109806099	NC_033813.1:20370144-20375972	Al_0h	Al_3h	1.35865	0.385113	-1.81883	5e-05	0.000340038	yes
LOC109816680	NW_017984262.1:13920-15945	Al_0h	Al_3h	23.713	6.72347	-1.8184	5e-05	0.000340038	yes
LOC109804579	NC_033805.1:25176529-25179356	Al_0h	Al_3h	3.43251	0.974068	-1.81717	5e-05	0.000340038	yes
LOC109804706	NC_033812.1:9214177-9216583	Al_0h	Al_3h	3.07424	0.872586	-1.81686	5e-05	0.000340038	yes
LOC109818076	NW_017984342.1:128453-130386	Al_0h	Al_3h	5.36749	1.52377	-1.81661	5e-05	0.000340038	yes
LOC109799694	NC_033808.1:4879177-4880494	Al_0h	Al_3h	5.27654	1.49824	-1.81632	0.0005	0.00262952	yes
LOC109789717	NW_017984694.1:29582-34423	Al_0h	Al_3h	4.37284	1.24264	-1.81516	5e-05	0.000340038	yes
LOC109792362	NW_017985361.1:11182-14112	Al_0h	Al_3h	1.89011	0.537775	-1.81339	0.00075	0.00373202	yes
LOC109793053	NW_017985773.1:16584-18233	Al_0h	Al_3h	3.37214	0.959565	-1.81321	5e-05	0.000340038	yes
LOC109801293	NC_033809.1:23205530-23207070	Al_0h	Al_3h	2.92051	0.831107	-1.81312	0.0004	0.0021701	yes
LOC109812243	NW_017984094.1:368629-373688	Al_0h	Al_3h	3.65208	1.04004	-1.81208	5e-05	0.000340038	yes
LOC109804643	NC_033812.1:6269647-6273730	Al_0h	Al_3h	1.20905	0.344711	-1.81041	5e-05	0.000340038	yes
LOC109805884	NC_033805.1:6677164-6683705	Al_0h	Al_3h	38.3127	10.9346	-1.80892	5e-05	0.000340038	yes
LOC109787810	NW_017984465.1:195433-199259	Al_0h	Al_3h	4.66276	1.33101	-1.80866	5e-05	0.000340038	yes
LOC109817676	NW_017984316.1:197540-199291	Al_0h	Al_3h	3.87536	1.1082	-1.80611	5e-05	0.000340038	yes
LOC109810341	NW_017984063.1:113878-120078	Al_0h	Al_3h	2.20502	0.630553	-1.8061	5e-05	0.000340038	yes
LOC109810837	NW_017984070.1:308187-308847	Al_0h	Al_3h	39.7187	11.3682	-1.80482	5e-05	0.000340038	yes
LOC109807856	NC_033814.1:5467060-5467924	Al_0h	Al_3h	5.74384	1.65028	-1.7993	5e-05	0.000340038	yes
LOC109805149	NC_033812.1:6597145-6602234	Al_0h	Al_3h	2.51795	0.724284	-1.79762	5e-05	0.000340038	yes
LOC109805515	NC_033813.1:3268482-3271718	Al_0h	Al_3h	3.35203	0.964311	-1.79746	5e-05	0.000340038	yes
LOC109788420	NC_033805.1:29565655-29568329	Al_0h	Al_3h	1.84403	0.53062	-1.79711	0.0001	0.000638728	yes
LOC109798525	NC_033807.1:1321833-1327442	Al_0h	Al_3h	4.59448	1.32267	-1.79644	5e-05	0.000340038	yes
LOC109797870	NC_033806.1:3665670-3667449	Al_0h	Al_3h	1.89762	0.546894	-1.79486	0.0003	0.00169136	yes
LOC109806828	NC_033805.1:14418162-14420408	Al_0h	Al_3h	3.01904	0.870526	-1.79413	5e-05	0.000340038	yes
LOC109798304	NC_033804.1:15752932-15753769	Al_0h	Al_3h	28.5954	8.25729	-1.79204	5e-05	0.000340038	yes
LOC109807927	NC_033814.1:10135137-10150047	Al_0h	Al_3h	8.17189	2.36311	-1.78998	5e-05	0.000340038	yes
LOC109799308	NC_033807.1:1274243-1275226	Al_0h	Al_3h	4.91966	1.42317	-1.78945	0.00025	0.00144234	yes
LOC109792253	NW_017985310.1:43755-47533	Al_0h	Al_3h	10.8555	3.1407	-1.78927	5e-05	0.000340038	yes
LOC109791166	NW_017984964.1:65639-67639	Al_0h	Al_3h	2.55519	0.739301	-1.7892	5e-05	0.000340038	yes
LOC109803954	NC_033811.1:19272922-19275470	Al_0h	Al_3h	2.50889	0.726875	-1.78727	5e-05	0.000340038	yes
LOC109794510	NW_017990339.1:1175-1949	Al_0h	Al_3h	1.42975	0.414307	-1.78699	0.0155	0.0469041	yes
LOC109791123	NW_017984953.1:60613-62402	Al_0h	Al_3h	6.39782	1.85552	-1.78576	5e-05	0.000340038	yes
LOC109811445	NW_017984078.1:657000-659262	Al_0h	Al_3h	7.35664	2.13647	-1.78382	5e-05	0.000340038	yes
LOC109819351	NW_017984450.1:108390-118286	Al_0h	Al_3h	8.00219	2.33045	-1.77979	5e-05	0.000340038	yes
LOC109813772	NW_017984137.1:85290-87481	Al_0h	Al_3h	13.4897	3.92989	-1.7793	5e-05	0.000340038	yes
LOC109812736	NW_017984105.1:401007-403158	Al_0h	Al_3h	1.91685	0.558662	-1.77869	5e-05	0.000340038	yes
LOC109789483	NC_033805.1:13855791-13860558	Al_0h	Al_3h	1.78043	0.519004	-1.77841	5e-05	0.000340038	yes
LOC109788717	NW_017984558.1:32209-34975	Al_0h	Al_3h	47.7023	13.9087	-1.77807	5e-05	0.000340038	yes
LOC109805925	NC_033813.1:13475137-13480762	Al_0h	Al_3h	23.0164	6.71944	-1.77625	5e-05	0.000340038	yes
LOC109811024	NW_017984071.1:903490-906542	Al_0h	Al_3h	32.0291	9.37864	-1.77193	5e-05	0.000340038	yes
LOC109796319	NC_033806.1:13209492-13214946	Al_0h	Al_3h	23.827	6.97721	-1.77188	5e-05	0.000340038	yes
LOC109805421	NC_033813.1:3538296-3541927	Al_0h	Al_3h	1.2613	0.369378	-1.77175	0.0002	0.00118501	yes
LOC109811942	NW_017984088.1:441911-444363	Al_0h	Al_3h	2.69371	0.789231	-1.77108	5e-05	0.000340038	yes
LOC109799724	NC_033808.1:2580092-2583157	Al_0h	Al_3h	1.18853	0.348415	-1.7703	5e-05	0.000340038	yes
LOC109804441	NC_033811.1:16099678-16102100	Al_0h	Al_3h	9.47267	2.77776	-1.76985	5e-05	0.000340038	yes
LOC109806664	NC_033813.1:3584537-3585604	Al_0h	Al_3h	9.11353	2.67357	-1.76924	5e-05	0.000340038	yes
LOC109793872	NW_017986758.1:2689-4206	Al_0h	Al_3h	1.13642	0.333557	-1.76849	0.002	0.00860545	yes
LOC109788485	NW_017984534.1:63870-67683	Al_0h	Al_3h	26.3004	7.72078	-1.76827	5e-05	0.000340038	yes
LOC109798788	NC_033807.1:4872249-4875263	Al_0h	Al_3h	6.71294	1.97121	-1.76787	5e-05	0.000340038	yes
LOC109793267	NW_017985955.1:2894-3621	Al_0h	Al_3h	2.19151	0.643729	-1.7674	0.00385	0.0148426	yes
LOC109814856	NW_017984176.1:297573-304679	Al_0h	Al_3h	1.57417	0.463574	-1.76372	5e-05	0.000340038	yes
LOC109814331	NW_017984157.1:111923-119587	Al_0h	Al_3h	1.19843	0.353139	-1.76284	0.0001	0.000638728	yes
LOC109788553	NC_033805.1:14520979-14524011	Al_0h	Al_3h	2.87602	0.847525	-1.76275	5e-05	0.000340038	yes
LOC109791148	NW_017984959.1:50804-53466	Al_0h	Al_3h	4.92909	1.45281	-1.76247	5e-05	0.000340038	yes
LOC109805186	NC_033812.1:4571467-4572129	Al_0h	Al_3h	62.3448	18.3982	-1.76071	5e-05	0.000340038	yes
LOC109796066	NC_033804.1:3534659-3537740	Al_0h	Al_3h	2.00709	0.592602	-1.75997	0.0005	0.00262952	yes
LOC109803275	NC_033811.1:4252224-4255816	Al_0h	Al_3h	1.95675	0.578574	-1.75789	5e-05	0.000340038	yes
LOC109811743	NW_017984084.1:190975-196493	Al_0h	Al_3h	2.50659	0.741371	-1.75746	5e-05	0.000340038	yes
LOC109791081	NC_033805.1:32253124-32254393	Al_0h	Al_3h	3.30492	0.978043	-1.75665	5e-05	0.000340038	yes
LOC109799231	NC_033807.1:8709450-8710394	Al_0h	Al_3h	11.0748	3.27759	-1.75657	5e-05	0.000340038	yes
LOC109801473	NC_033809.1:22627638-22628488	Al_0h	Al_3h	9.15752	2.7102	-1.75656	5e-05	0.000340038	yes
LOC109801255	NC_033809.1:11426300-11428978	Al_0h	Al_3h	4.87958	1.4473	-1.75339	5e-05	0.000340038	yes
LOC109798712	NC_033807.1:808649-816636	Al_0h	Al_3h	15.4423	4.58089	-1.75319	5e-05	0.000340038	yes
LOC109808611	NC_033814.1:40814128-40819973	Al_0h	Al_3h	8.73207	2.59115	-1.75273	5e-05	0.000340038	yes
LOC109808021	NC_033814.1:2965973-2974140	Al_0h	Al_3h	16.5752	4.91894	-1.7526	5e-05	0.000340038	yes
LOC109805230	NC_033805.1:1180229-1190452	Al_0h	Al_3h	7.69749	2.28455	-1.75248	5e-05	0.000340038	yes
LOC109818677	NW_017984386.1:172423-174633	Al_0h	Al_3h	4.68582	1.39143	-1.75174	5e-05	0.000340038	yes
LOC109812422	NW_017984098.1:510799-512707	Al_0h	Al_3h	3.61472	1.07511	-1.7494	5e-05	0.000340038	yes
LOC109791842	NC_033805.1:25068176-25070387	Al_0h	Al_3h	1.91334	0.570165	-1.74664	0.00015	0.00091698	yes
LOC109802855	NC_033810.1:16068497-16069912	Al_0h	Al_3h	2.36605	0.70534	-1.74609	5e-05	0.000340038	yes
LOC109807096	NC_033814.1:23341447-23356311	Al_0h	Al_3h	1.82303	0.54352	-1.74594	5e-05	0.000340038	yes
LOC109798988	NC_033807.1:6740819-6742895	Al_0h	Al_3h	12.8548	3.83481	-1.74508	5e-05	0.000340038	yes
LOC109818040	NC_033805.1:2995880-2998159	Al_0h	Al_3h	10.3263	3.08617	-1.74243	5e-05	0.000340038	yes
LOC109788712	NW_017984558.1:102981-107326	Al_0h	Al_3h	4.79043	1.4319	-1.74223	5e-05	0.000340038	yes
LOC109805329	NC_033812.1:8317021-8321574	Al_0h	Al_3h	9.02878	2.70005	-1.74154	5e-05	0.000340038	yes
LOC109800874	NC_033809.1:18160979-18176651	Al_0h	Al_3h	1.17385	0.351088	-1.74135	0.00025	0.00144234	yes
LOC109801924	NC_033810.1:3869287-3874892	Al_0h	Al_3h	8.81332	2.64144	-1.73836	5e-05	0.000340038	yes
LOC109818699	NW_017984388.1:130666-131538	Al_0h	Al_3h	6.85607	2.05492	-1.7383	5e-05	0.000340038	yes
LOC109794561	NW_017990706.1:44-1421	Al_0h	Al_3h	4.0735	1.22241	-1.73654	5e-05	0.000340038	yes
LOC109818001	NW_017984338.1:129805-131832	Al_0h	Al_3h	31.1473	9.3474	-1.73647	5e-05	0.000340038	yes
LOC109809038	NC_033814.1:46768240-46768956	Al_0h	Al_3h	140.354	42.1606	-1.73511	5e-05	0.000340038	yes
LOC109800778	NC_033809.1:20042193-20060662	Al_0h	Al_3h	8.08333	2.42916	-1.73449	5e-05	0.000340038	yes
LOC109811155	NW_017984073.1:905252-906917	Al_0h	Al_3h	29.5054	8.8805	-1.73226	5e-05	0.000340038	yes
LOC109788220	NC_033805.1:5643355-5646107	Al_0h	Al_3h	32.4433	9.76688	-1.73195	5e-05	0.000340038	yes
LOC109800085	NC_033809.1:14979792-14988587	Al_0h	Al_3h	2.46066	0.741773	-1.72999	5e-05	0.000340038	yes
LOC109815694	NW_017984212.1:323237-328817	Al_0h	Al_3h	4.00066	1.20637	-1.72956	5e-05	0.000340038	yes
LOC109817399	NC_033805.1:16377917-16379904	Al_0h	Al_3h	1.42461	0.429654	-1.72932	0.00025	0.00144234	yes
LOC109801185	NC_033809.1:22439583-22444789	Al_0h	Al_3h	1.31185	0.395797	-1.72877	5e-05	0.000340038	yes
LOC109818409	NW_017984367.1:129852-134082	Al_0h	Al_3h	5.62583	1.69737	-1.72876	5e-05	0.000340038	yes
LOC109791403	NW_017985032.1:77636-80431	Al_0h	Al_3h	18.2738	5.51587	-1.72812	5e-05	0.000340038	yes
LOC109817724	NC_033805.1:26113046-26120360	Al_0h	Al_3h	2.79067	0.842456	-1.72794	5e-05	0.000340038	yes
LOC109808832	NC_033814.1:41723981-41725082	Al_0h	Al_3h	1.91084	0.577234	-1.72698	0.0017	0.00750297	yes
LOC109799012	NC_033807.1:1796209-1797748	Al_0h	Al_3h	7.73563	2.33986	-1.7251	5e-05	0.000340038	yes
LOC109802246	NC_033810.1:17087799-17091364	Al_0h	Al_3h	4.29821	1.30051	-1.72465	5e-05	0.000340038	yes
LOC109792086	NW_017985242.1:3183-8947	Al_0h	Al_3h	10.0013	3.02844	-1.72355	5e-05	0.000340038	yes
LOC109793071	NW_017985783.1:27986-32134	Al_0h	Al_3h	6.95762	2.10848	-1.72239	5e-05	0.000340038	yes
LOC109787942	NW_017984477.1:162343-166190	Al_0h	Al_3h	9.14274	2.77095	-1.72225	5e-05	0.000340038	yes
LOC114916370	NC_033813.1:8956650-8958798	Al_0h	Al_3h	9.89167	2.99802	-1.7222	5e-05	0.000340038	yes
LOC109796751	NC_033806.1:3136999-3141210	Al_0h	Al_3h	21.0528	6.38152	-1.72204	5e-05	0.000340038	yes
LOC109791252	NW_017984987.1:35032-40149	Al_0h	Al_3h	12.404	3.76122	-1.72154	5e-05	0.000340038	yes
LOC109801468	NC_033809.1:11569054-11571552	Al_0h	Al_3h	13.8083	4.18793	-1.72122	5e-05	0.000340038	yes
LOC109806370	NC_033813.1:16503238-16517567	Al_0h	Al_3h	3.08653	0.936762	-1.72023	5e-05	0.000340038	yes
LOC109799282	NC_033807.1:12441654-12443462	Al_0h	Al_3h	1.29567	0.39327	-1.72011	0.00115	0.00538874	yes
LOC109799114	NC_033807.1:2902132-2904193	Al_0h	Al_3h	5.77593	1.75465	-1.71887	5e-05	0.000340038	yes
LOC109813012	NC_033805.1:32674803-32679477	Al_0h	Al_3h	1.34668	0.409644	-1.71696	5e-05	0.000340038	yes
LOC109811618	NW_017984081.1:397958-399244	Al_0h	Al_3h	6.08341	1.85159	-1.71612	5e-05	0.000340038	yes
LOC109815061	NW_017984184.1:184500-189596	Al_0h	Al_3h	4.70032	1.43098	-1.71576	5e-05	0.000340038	yes
LOC109798855	NC_033807.1:4100264-4102236	Al_0h	Al_3h	2.89283	0.883242	-1.7116	5e-05	0.000340038	yes
LOC109798241	NC_033807.1:1264580-1266316	Al_0h	Al_3h	2.27623	0.695121	-1.71131	5e-05	0.000340038	yes
LOC109795533	NC_033805.1:26055930-26060423	Al_0h	Al_3h	3.11385	0.951377	-1.71061	5e-05	0.000340038	yes
LOC109805499	NC_033813.1:14260202-14263615	Al_0h	Al_3h	2.65705	0.811856	-1.71053	5e-05	0.000340038	yes
LOC109819051	NW_017984420.1:131081-142645	Al_0h	Al_3h	2.02532	0.619025	-1.71008	5e-05	0.000340038	yes
LOC109812309	NW_017984095.1:289128-296862	Al_0h	Al_3h	1.38887	0.42478	-1.70913	0.0022	0.00931962	yes
LOC109817681	NW_017984316.1:165133-168766	Al_0h	Al_3h	14.7916	4.52487	-1.70883	5e-05	0.000340038	yes
LOC109818489	NW_017984372.1:146827-151794	Al_0h	Al_3h	1.47044	0.449876	-1.70864	0.0001	0.000638728	yes
LOC109789829	NW_017984712.1:6014-10443	Al_0h	Al_3h	1.72473	0.528216	-1.70717	5e-05	0.000340038	yes
LOC109810775	NW_017984068.1:284202-297416	Al_0h	Al_3h	7.96587	2.44354	-1.70486	5e-05	0.000340038	yes
LOC109798066	NC_033806.1:28796528-28798258	Al_0h	Al_3h	10.1116	3.102	-1.70474	5e-05	0.000340038	yes
LOC109788923	NW_017984585.1:133670-136839	Al_0h	Al_3h	1.85219	0.568385	-1.70429	5e-05	0.000340038	yes
LOC109808601	NC_033814.1:29309069-29310761	Al_0h	Al_3h	9.87756	3.03149	-1.70413	5e-05	0.000340038	yes
LOC109794095	NC_033805.1:34648420-34651812	Al_0h	Al_3h	12.3407	3.78804	-1.7039	5e-05	0.000340038	yes
LOC109805824	NC_033813.1:3641727-3647439	Al_0h	Al_3h	10.3146	3.16798	-1.70305	5e-05	0.000340038	yes
LOC109807581	NC_033814.1:40906150-40912360	Al_0h	Al_3h	53.6882	16.5083	-1.70142	5e-05	0.000340038	yes
LOC109797530	NC_033806.1:3375403-3376019	Al_0h	Al_3h	103.21	31.7502	-1.70075	5e-05	0.000340038	yes
LOC109804020	NC_033811.1:14074382-14079308	Al_0h	Al_3h	33.5677	10.3454	-1.69809	5e-05	0.000340038	yes
LOC109813773	NW_017984137.1:33248-34420	Al_0h	Al_3h	1.83605	0.566889	-1.69547	0.0007	0.00351529	yes
LOC109793766	NW_017986561.1:10571-12311	Al_0h	Al_3h	1.24989	0.386413	-1.69358	0.0018	0.00788172	yes
LOC109796528	NC_033806.1:27574887-27584260	Al_0h	Al_3h	2.36373	0.731144	-1.69284	0.0075	0.0258287	yes
LOC109810476	NW_017984064.1:787971-789115	Al_0h	Al_3h	40.9335	12.6652	-1.69241	5e-05	0.000340038	yes
LOC109791502	NW_017985057.1:26904-30064	Al_0h	Al_3h	2.76195	0.854638	-1.6923	5e-05	0.000340038	yes
LOC109795120	NC_033805.1:32814551-32818820	Al_0h	Al_3h	1.24937	0.386735	-1.69179	0.00035	0.00193346	yes
LOC109816494	NW_017984252.1:79316-83508	Al_0h	Al_3h	31.3026	9.70078	-1.69011	5e-05	0.000340038	yes
LOC109796194	NC_033806.1:9744786-9748929	Al_0h	Al_3h	7.20971	2.23688	-1.68846	5e-05	0.000340038	yes
LOC109815290	NW_017984193.1:331287-334081	Al_0h	Al_3h	6.68664	2.07681	-1.68692	5e-05	0.000340038	yes
LOC109796784	NC_033806.1:7292215-7300152	Al_0h	Al_3h	1.89072	0.587912	-1.68527	5e-05	0.000340038	yes
LOC109794040	NW_017987173.1:8459-9736	Al_0h	Al_3h	1.557	0.484198	-1.6851	0.00365	0.0142141	yes
LOC109804481	NC_033811.1:14988496-14989312	Al_0h	Al_3h	2.09638	0.652212	-1.68449	0.0014	0.00636213	yes
LOC109804645	NC_033812.1:9771776-9775720	Al_0h	Al_3h	1.69196	0.526795	-1.68338	5e-05	0.000340038	yes
LOC109802221	NC_033810.1:16208044-16214750	Al_0h	Al_3h	6.80329	2.11826	-1.68335	5e-05	0.000340038	yes
LOC109813337	NW_017984124.1:369446-370241	Al_0h	Al_3h	4.77691	1.48833	-1.68239	0.0005	0.00262952	yes
LOC109812715	NW_017984105.1:334426-336184	Al_0h	Al_3h	4.95019	1.54253	-1.68219	5e-05	0.000340038	yes
LOC109800557	NC_033809.1:22387542-22395337	Al_0h	Al_3h	1.34587	0.419465	-1.68192	5e-05	0.000340038	yes
LOC109805792	NC_033813.1:3158916-3161626	Al_0h	Al_3h	18.9911	5.91898	-1.6819	5e-05	0.000340038	yes
LOC109813630	NW_017984133.1:268034-270055	Al_0h	Al_3h	18.5307	5.77707	-1.68151	5e-05	0.000340038	yes
LOC109808406	NC_033814.1:30654074-30657216	Al_0h	Al_3h	15.9192	4.96564	-1.68071	5e-05	0.000340038	yes
LOC109790619	NW_017984835.1:59861-60884	Al_0h	Al_3h	3.00646	0.938401	-1.67979	0.00065	0.0032981	yes
LOC109811941	NW_017984088.1:452482-454692	Al_0h	Al_3h	3.704	1.1564	-1.67944	5e-05	0.000340038	yes
LOC109815905	NW_017984222.1:167377-172595	Al_0h	Al_3h	1.21086	0.378056	-1.67937	5e-05	0.000340038	yes
LOC109798561	NC_033804.1:9162659-9166870	Al_0h	Al_3h	15.8047	4.93726	-1.67857	5e-05	0.000340038	yes
LOC109796625	NC_033806.1:1260529-1273710	Al_0h	Al_3h	4.87565	1.52317	-1.67852	5e-05	0.000340038	yes
LOC109798000	NC_033806.1:12395116-12396468	Al_0h	Al_3h	75.6527	23.6418	-1.67805	5e-05	0.000340038	yes
LOC109791737	NW_017985125.1:31544-34345	Al_0h	Al_3h	1.48251	0.463859	-1.67629	0.0007	0.00351529	yes
LOC109816812	NW_017984269.1:237867-240853	Al_0h	Al_3h	21.6542	6.77573	-1.6762	5e-05	0.000340038	yes
LOC109814690	NW_017984171.1:190291-193474	Al_0h	Al_3h	2.86277	0.896648	-1.6748	5e-05	0.000340038	yes
LOC109791807	NW_017985149.1:20281-21355	Al_0h	Al_3h	6.50284	2.03717	-1.6745	5e-05	0.000340038	yes
LOC109805574	NC_033813.1:12317891-12321250	Al_0h	Al_3h	22.7932	7.14773	-1.67304	5e-05	0.000340038	yes
LOC109816528	NW_017984253.1:107864-109425	Al_0h	Al_3h	1.1583	0.363424	-1.67228	0.0023	0.00967611	yes
LOC109808546	NC_033814.1:5677606-5680327	Al_0h	Al_3h	4.58659	1.4413	-1.67005	5e-05	0.000340038	yes
LOC109797737	NC_033804.1:16131399-16141809	Al_0h	Al_3h	25.3495	7.96652	-1.66993	5e-05	0.000340038	yes
LOC109792894	NW_017985662.1:35018-37157	Al_0h	Al_3h	48.2993	15.1904	-1.66884	5e-05	0.000340038	yes
LOC109794023	NW_017987132.1:4362-5985	Al_0h	Al_3h	1.18519	0.372894	-1.66828	0.0007	0.00351529	yes
LOC109797318	NC_033806.1:20956211-20963060	Al_0h	Al_3h	9.18256	2.88935	-1.66815	5e-05	0.000340038	yes
LOC109797409	NC_033806.1:27846125-27848001	Al_0h	Al_3h	10.8311	3.41526	-1.66511	5e-05	0.000340038	yes
LOC109797916	NC_033806.1:28237900-28239159	Al_0h	Al_3h	1.72785	0.544876	-1.66498	0.0152	0.0461882	yes
LOC109804323	NC_033811.1:12608420-12612903	Al_0h	Al_3h	6.65677	2.09985	-1.66454	5e-05	0.000340038	yes
LOC109799404	NC_033808.1:240899-243145	Al_0h	Al_3h	1.51463	0.477897	-1.66419	0.0005	0.00262952	yes
LOC109815625	NW_017984210.1:298966-326172	Al_0h	Al_3h	17.1932	5.42496	-1.66415	5e-05	0.000340038	yes
LOC109813891	NW_017984142.1:479627-480365	Al_0h	Al_3h	753.566	237.936	-1.66316	5e-05	0.000340038	yes
LOC109792953	NW_017985707.1:9761-16224	Al_0h	Al_3h	1.90668	0.602302	-1.6625	5e-05	0.000340038	yes
LOC109787895	NC_033804.1:2670573-2671522	Al_0h	Al_3h	1.56773	0.495365	-1.66212	0.0135	0.041952	yes
LOC109797449	NC_033806.1:12222345-12225993	Al_0h	Al_3h	1.26727	0.400449	-1.66203	5e-05	0.000340038	yes
LOC109801302	NC_033809.1:17641909-17644154	Al_0h	Al_3h	6.64298	2.0998	-1.66158	5e-05	0.000340038	yes
LOC109817737	NW_017984321.1:54251-56801	Al_0h	Al_3h	5.41106	1.71234	-1.65994	0.00015	0.00091698	yes
LOC109788985	NC_033805.1:48583-50329	Al_0h	Al_3h	63.9604	20.2429	-1.65976	5e-05	0.000340038	yes
LOC109814288	NW_017984155.1:253220-258257	Al_0h	Al_3h	5.20386	1.64946	-1.65759	5e-05	0.000340038	yes
LOC109815216	NW_017984191.1:386781-395962	Al_0h	Al_3h	1.53883	0.488096	-1.65659	0.0002	0.00118501	yes
LOC109795457	NC_033805.1:33294076-33297257	Al_0h	Al_3h	1.74055	0.55222	-1.65623	0.00015	0.00091698	yes
LOC109811873	NW_017984087.1:455502-461305	Al_0h	Al_3h	10.7553	3.41304	-1.65592	5e-05	0.000340038	yes
LOC109795984	NC_033806.1:15278011-15285060	Al_0h	Al_3h	18.4493	5.86001	-1.65459	5e-05	0.000340038	yes
LOC109803925	NC_033804.1:4335205-4337116	Al_0h	Al_3h	3.97187	1.26352	-1.65237	5e-05	0.000340038	yes
LOC109788899	NW_017984582.1:102778-118887	Al_0h	Al_3h	4.33825	1.38115	-1.65124	5e-05	0.000340038	yes
LOC109805875	NC_033813.1:14201295-14219549	Al_0h	Al_3h	6.41074	2.04207	-1.65046	5e-05	0.000340038	yes
LOC109788895	NW_017984582.1:54417-59627	Al_0h	Al_3h	1.62284	0.517068	-1.65009	5e-05	0.000340038	yes
LOC109796115	NC_033806.1:12895793-12908497	Al_0h	Al_3h	21.5157	6.85758	-1.64962	5e-05	0.000340038	yes
LOC109800451	NC_033809.1:14345941-14350052	Al_0h	Al_3h	2.69209	0.858062	-1.64957	5e-05	0.000340038	yes
LOC109809580	NC_033814.1:35429593-35431465	Al_0h	Al_3h	8.73	2.78609	-1.64774	5e-05	0.000340038	yes
LOC109816247	NC_033805.1:14038023-14043849	Al_0h	Al_3h	1.59173	0.507987	-1.64773	5e-05	0.000340038	yes
LOC109818087	NW_017984343.1:261356-269873	Al_0h	Al_3h	1.77823	0.568077	-1.64628	5e-05	0.000340038	yes
LOC109810532	NW_017984065.1:714475-716088	Al_0h	Al_3h	38.6703	12.3638	-1.6451	5e-05	0.000340038	yes
LOC109794054	NW_017987202.1:5588-6609	Al_0h	Al_3h	9.19981	2.94165	-1.64498	5e-05	0.000340038	yes
LOC109816002	NW_017984229.1:91942-95016	Al_0h	Al_3h	5.41546	1.73469	-1.64241	5e-05	0.000340038	yes
LOC109801177	NC_033809.1:10124087-10129373	Al_0h	Al_3h	8.56475	2.74368	-1.6423	5e-05	0.000340038	yes
LOC109804775	NC_033812.1:7940905-7945188	Al_0h	Al_3h	2.45811	0.787469	-1.64225	0.00085	0.00415676	yes
LOC109802945	NC_033810.1:14614896-14619362	Al_0h	Al_3h	2.70736	0.867539	-1.64189	5e-05	0.000340038	yes
LOC109817006	NW_017984278.1:107500-110992	Al_0h	Al_3h	16.9983	5.45247	-1.64041	5e-05	0.000340038	yes
LOC109798646	NC_033807.1:3663295-3668207	Al_0h	Al_3h	4.7434	1.52171	-1.64023	5e-05	0.000340038	yes
LOC109790152	NW_017984757.1:9688-11733	Al_0h	Al_3h	74.3175	23.8431	-1.64013	5e-05	0.000340038	yes
LOC109799367	NC_033808.1:627704-630571	Al_0h	Al_3h	3.13966	1.00768	-1.63957	5e-05	0.000340038	yes
LOC109800546	NC_033809.1:21513674-21517684	Al_0h	Al_3h	20.9832	6.7357	-1.63933	5e-05	0.000340038	yes
LOC109807873	NC_033814.1:5771662-5774467	Al_0h	Al_3h	55.6986	17.8807	-1.63924	5e-05	0.000340038	yes
LOC109814846	NW_017984176.1:293208-296540	Al_0h	Al_3h	1.85171	0.594702	-1.63862	5e-05	0.000340038	yes
LOC109794283	NC_033805.1:6771742-6774243	Al_0h	Al_3h	1.90649	0.61232	-1.63856	5e-05	0.000340038	yes
LOC109798468	NC_033804.1:5767284-5770573	Al_0h	Al_3h	4.13932	1.32984	-1.63815	5e-05	0.000340038	yes
LOC109803032	NC_033810.1:6845737-6847957	Al_0h	Al_3h	1.66884	0.536601	-1.63693	5e-05	0.000340038	yes
LOC109817020	NW_017984280.1:95680-100034	Al_0h	Al_3h	7.79827	2.51063	-1.6351	5e-05	0.000340038	yes
LOC109788044	NW_017984485.1:179073-182608	Al_0h	Al_3h	12.8942	4.1546	-1.63395	5e-05	0.000340038	yes
LOC109816195	NW_017984238.1:25178-27161	Al_0h	Al_3h	7.08433	2.28307	-1.63366	5e-05	0.000340038	yes
LOC109797959	NC_033806.1:27427533-27434811	Al_0h	Al_3h	9.63281	3.1044	-1.63364	5e-05	0.000340038	yes
LOC109804470	NC_033811.1:19997112-19998457	Al_0h	Al_3h	1.39908	0.451103	-1.63295	0.0051	0.0187533	yes
LOC109804110	NC_033811.1:1141956-1143886	Al_0h	Al_3h	14.2143	4.58708	-1.63169	5e-05	0.000340038	yes
LOC109808428	NC_033814.1:18576416-18584086	Al_0h	Al_3h	2.87425	0.928533	-1.63016	0.00015	0.00091698	yes
LOC109802402	NC_033810.1:18684998-18686878	Al_0h	Al_3h	5.63582	1.82078	-1.63007	5e-05	0.000340038	yes
LOC109816625	NW_017984259.1:44818-49215	Al_0h	Al_3h	4.99375	1.61335	-1.63006	5e-05	0.000340038	yes
LOC109816721	NW_017984263.1:109069-115763	Al_0h	Al_3h	1.47586	0.477045	-1.62936	5e-05	0.000340038	yes
LOC109797893	NC_033804.1:9428440-9430161	Al_0h	Al_3h	1.08867	0.352342	-1.62751	0.00065	0.0032981	yes
LOC109795319	NC_033805.1:12934883-12936437	Al_0h	Al_3h	3.06321	0.991668	-1.62712	5e-05	0.000340038	yes
LOC109789507	NW_017984663.1:52610-56080	Al_0h	Al_3h	7.53121	2.44028	-1.62583	5e-05	0.000340038	yes
LOC109792434	NW_017985398.1:47402-49034	Al_0h	Al_3h	149.184	48.3504	-1.62549	5e-05	0.000340038	yes
LOC109813678	NW_017984135.1:341025-361304	Al_0h	Al_3h	6.53335	2.11904	-1.62441	5e-05	0.000340038	yes
LOC109795174	NC_033805.1:14820299-14821666	Al_0h	Al_3h	2.42502	0.786786	-1.62395	0.0004	0.0021701	yes
LOC109800560	NC_033804.1:16160115-16163749	Al_0h	Al_3h	2.75062	0.892874	-1.62323	5e-05	0.000340038	yes
LOC109790403	NW_017984795.1:37310-46312	Al_0h	Al_3h	3.71071	1.20467	-1.62306	5e-05	0.000340038	yes
LOC109817518	NW_017984308.1:219713-221183	Al_0h	Al_3h	1.70644	0.554104	-1.62276	0.00055	0.00285583	yes
LOC109815434	NW_017984200.1:262108-270195	Al_0h	Al_3h	22.766	7.39805	-1.62166	5e-05	0.000340038	yes
LOC109812365	NW_017984097.1:448747-449353	Al_0h	Al_3h	2.99808	0.974944	-1.62065	0.0044	0.0166123	yes
LOC114916279	NC_033812.1:5271178-5271731	Al_0h	Al_3h	21.8196	7.09725	-1.62029	5e-05	0.000340038	yes
LOC109808632	NC_033814.1:31695009-31698182	Al_0h	Al_3h	7.14436	2.32572	-1.61913	5e-05	0.000340038	yes
LOC109805773	NC_033813.1:11157-17707	Al_0h	Al_3h	13.8298	4.50325	-1.61874	5e-05	0.000340038	yes
LOC109815471	NW_017984201.1:352731-355353	Al_0h	Al_3h	11.5569	3.77029	-1.61601	5e-05	0.000340038	yes
LOC109816402	NW_017984249.1:181469-183798	Al_0h	Al_3h	6.25768	2.04177	-1.61581	5e-05	0.000340038	yes
LOC109804113	NC_033811.1:19835816-19842408	Al_0h	Al_3h	4.35529	1.42117	-1.61569	0.00155	0.00693731	yes
LOC109815228	NW_017984192.1:168456-171974	Al_0h	Al_3h	1.21059	0.395325	-1.6146	0.0051	0.0187533	yes
LOC109797950	NC_033806.1:3904203-3904865	Al_0h	Al_3h	7.91964	2.58959	-1.61271	0.0001	0.000638728	yes
LOC109801321	NC_033809.1:8532623-8534275	Al_0h	Al_3h	4.14358	1.35496	-1.61263	5e-05	0.000340038	yes
LOC109797150	NC_033806.1:29019743-29021616	Al_0h	Al_3h	18.0361	5.9041	-1.6111	5e-05	0.000340038	yes
LOC109794415	NW_017989303.1:71-3653	Al_0h	Al_3h	17.8083	5.83162	-1.61059	5e-05	0.000340038	yes
LOC109799146	NC_033807.1:12132881-12143146	Al_0h	Al_3h	6.95188	2.2768	-1.61039	5e-05	0.000340038	yes
LOC109814346	NW_017984157.1:276270-277980	Al_0h	Al_3h	40.1338	13.1444	-1.61038	5e-05	0.000340038	yes
LOC109788097	NW_017984490.1:176182-177701	Al_0h	Al_3h	4.29634	1.40728	-1.6102	5e-05	0.000340038	yes
LOC109800788	NC_033804.1:6812907-6813973	Al_0h	Al_3h	12.3487	4.04653	-1.60961	5e-05	0.000340038	yes
LOC109818550	NW_017984376.1:99690-102764	Al_0h	Al_3h	13.0584	4.27925	-1.60955	5e-05	0.000340038	yes
LOC109817898	NW_017984330.1:145251-149978	Al_0h	Al_3h	2.99124	0.980755	-1.60878	5e-05	0.000340038	yes
LOC109797173	NC_033806.1:11875867-11877819	Al_0h	Al_3h	3.00748	0.986339	-1.6084	5e-05	0.000340038	yes
LOC109809610	NC_033814.1:47759084-47760729	Al_0h	Al_3h	13.9644	4.58051	-1.60818	5e-05	0.000340038	yes
LOC109803578	NC_033811.1:1832973-1834831	Al_0h	Al_3h	45.6223	14.9805	-1.60665	5e-05	0.000340038	yes
LOC109798017	NC_033804.1:7355650-7360086	Al_0h	Al_3h	6.5517	2.15265	-1.60576	5e-05	0.000340038	yes
LOC109802348	NC_033810.1:17255404-17258932	Al_0h	Al_3h	17.7733	5.84201	-1.60518	5e-05	0.000340038	yes
LOC109788365	NW_017984520.1:50481-55404	Al_0h	Al_3h	4.14902	1.36382	-1.60512	5e-05	0.000340038	yes
LOC109816866	NW_017984271.1:157648-159311	Al_0h	Al_3h	1.03964	0.341957	-1.60421	0.0015	0.00674701	yes
LOC109801869	NC_033810.1:8643855-8646490	Al_0h	Al_3h	4.06338	1.3378	-1.60282	5e-05	0.000340038	yes
LOC109811492	NW_017984079.1:297974-349467	Al_0h	Al_3h	2.94051	0.969487	-1.60077	5e-05	0.000340038	yes
LOC109816310	NW_017984244.1:225341-226354	Al_0h	Al_3h	26.8164	8.84389	-1.60036	5e-05	0.000340038	yes
LOC109793670	NW_017986399.1:12552-14975	Al_0h	Al_3h	2.34195	0.77249	-1.60012	0.00085	0.00415676	yes
LOC109798894	NC_033807.1:7116030-7121398	Al_0h	Al_3h	5.16844	1.70627	-1.59888	5e-05	0.000340038	yes
LOC109796091	NC_033806.1:18836079-18843120	Al_0h	Al_3h	5.73068	1.89259	-1.59834	5e-05	0.000340038	yes
LOC109818697	NW_017984388.1:125940-126723	Al_0h	Al_3h	12.6017	4.16431	-1.59747	5e-05	0.000340038	yes
LOC109792641	NW_017985504.1:4065-5382	Al_0h	Al_3h	1.44469	0.477975	-1.59576	0.0027	0.0110512	yes
LOC109797715	NC_033806.1:1286831-1289953	Al_0h	Al_3h	2.33052	0.77185	-1.59426	5e-05	0.000340038	yes
LOC109797763	NC_033806.1:22131996-22134727	Al_0h	Al_3h	2.61377	0.865849	-1.59395	5e-05	0.000340038	yes
LOC109814807	NW_017984174.1:49034-54357	Al_0h	Al_3h	2.70293	0.896197	-1.59264	5e-05	0.000340038	yes
LOC109815479	NW_017984202.1:15536-18021	Al_0h	Al_3h	2.30815	0.765429	-1.59239	5e-05	0.000340038	yes
LOC109803585	NC_033804.1:13579158-13581886	Al_0h	Al_3h	6.54193	2.16958	-1.5923	5e-05	0.000340038	yes
LOC109819331	NW_017984448.1:47109-48188	Al_0h	Al_3h	2.85954	0.94839	-1.59223	0.00105	0.00498632	yes
LOC109791815	NW_017985152.1:552-68078	Al_0h	Al_3h	1.16687	0.387049	-1.59206	0.00115	0.00538874	yes
LOC109789073	NC_033805.1:30068148-30070814	Al_0h	Al_3h	3.20982	1.0671	-1.5888	5e-05	0.000340038	yes
LOC109800881	NC_033809.1:15445417-15449776	Al_0h	Al_3h	3.88495	1.29178	-1.58854	5e-05	0.000340038	yes
LOC109813217	NW_017984121.1:215114-223672	Al_0h	Al_3h	7.21166	2.39975	-1.58745	5e-05	0.000340038	yes
LOC109802920	NC_033810.1:6812508-6819021	Al_0h	Al_3h	1.5264	0.508179	-1.58673	5e-05	0.000340038	yes
LOC109819022	NW_017984419.1:168625-173157	Al_0h	Al_3h	44.1419	14.6965	-1.58667	5e-05	0.000340038	yes
LOC114916487	NC_033814.1:33697829-33699802	Al_0h	Al_3h	24.6667	8.21698	-1.58589	5e-05	0.000340038	yes
LOC109792254	NC_033805.1:25211961-25213541	Al_0h	Al_3h	71.7593	23.9186	-1.58503	5e-05	0.000340038	yes
LOC109799228	NC_033804.1:5917757-5920507	Al_0h	Al_3h	3.60355	1.20226	-1.58367	5e-05	0.000340038	yes
LOC109801445	NC_033809.1:2307330-2309323	Al_0h	Al_3h	2.14342	0.715289	-1.58332	0.0003	0.00169136	yes
LOC109789305	NW_017984635.1:85084-85899	Al_0h	Al_3h	5.17527	1.72755	-1.58291	0.0012	0.00558487	yes
LOC109798299	NC_033807.1:1445038-1448489	Al_0h	Al_3h	4.45767	1.48824	-1.58269	5e-05	0.000340038	yes
LOC109797953	NC_033806.1:7968786-7969386	Al_0h	Al_3h	406.394	135.774	-1.58168	5e-05	0.000340038	yes
LOC109789552	NW_017984670.1:71556-73711	Al_0h	Al_3h	5.10609	1.7065	-1.58118	5e-05	0.000340038	yes
LOC109802026	NC_033810.1:16372122-16377992	Al_0h	Al_3h	8.10631	2.71153	-1.57994	5e-05	0.000340038	yes
LOC109811103	NW_017984072.1:144364-147044	Al_0h	Al_3h	10.8022	3.61351	-1.57985	5e-05	0.000340038	yes
LOC109812327	NW_017984095.1:363103-368759	Al_0h	Al_3h	16.5325	5.53241	-1.57933	5e-05	0.000340038	yes
LOC109810619	NW_017984066.1:520444-520867	Al_0h	Al_3h	9.18384	3.07383	-1.57906	0.0036	0.0140544	yes
LOC109810183	NW_017984061.1:1020584-1021969	Al_0h	Al_3h	10.5169	3.52245	-1.57806	5e-05	0.000340038	yes
LOC109815109	NC_033805.1:34470475-34473046	Al_0h	Al_3h	192.331	64.4711	-1.57687	5e-05	0.000340038	yes
LOC109812455	NW_017984099.1:144667-145985	Al_0h	Al_3h	40.9903	13.7409	-1.57681	5e-05	0.000340038	yes
LOC109793375	NC_033805.1:11379387-11383972	Al_0h	Al_3h	4.43996	1.4891	-1.57611	5e-05	0.000340038	yes
LOC114916141	NC_033810.1:18923407-18928693	Al_0h	Al_3h	7.77811	2.61194	-1.5743	5e-05	0.000340038	yes
LOC109817415	NW_017984302.1:282191-284357	Al_0h	Al_3h	2.57576	0.865102	-1.57405	0.00045	0.00240191	yes
LOC109801741	NC_033810.1:6870641-6874706	Al_0h	Al_3h	1.2444	0.418021	-1.5738	0.0017	0.00750297	yes
LOC109793018	NW_017985752.1:16183-24583	Al_0h	Al_3h	12.5484	4.21605	-1.57354	5e-05	0.000340038	yes
LOC109789962	NW_017984730.1:107030-107892	Al_0h	Al_3h	203.446	68.3952	-1.57268	5e-05	0.000340038	yes
LOC109802497	NC_033810.1:8099253-8105486	Al_0h	Al_3h	1.15181	0.387436	-1.57188	0.0006	0.00307972	yes
LOC109800899	NC_033809.1:3541059-3543636	Al_0h	Al_3h	24.7486	8.32611	-1.57163	5e-05	0.000340038	yes
LOC109807834	NC_033814.1:35003664-35007821	Al_0h	Al_3h	12.6104	4.24372	-1.57121	5e-05	0.000340038	yes
LOC109789529	NW_017984667.1:122049-128836	Al_0h	Al_3h	1.48831	0.500925	-1.57101	0.0002	0.00118501	yes
LOC109808076	NC_033814.1:34773672-34778256	Al_0h	Al_3h	1.38256	0.4655	-1.57049	0.0001	0.000638728	yes
LOC109808198	NC_033814.1:6669935-6675529	Al_0h	Al_3h	3.90726	1.31614	-1.56984	5e-05	0.000340038	yes
LOC109808658	NC_033814.1:8997828-8998479	Al_0h	Al_3h	10.0875	3.39886	-1.56945	5e-05	0.000340038	yes
LOC109816926	NW_017984274.1:14334-18696	Al_0h	Al_3h	73.8678	24.8895	-1.56941	5e-05	0.000340038	yes
LOC109792918	NW_017985683.1:15011-16672	Al_0h	Al_3h	6.43079	2.16836	-1.56839	5e-05	0.000340038	yes
LOC109792815	NW_017985613.1:36427-39473	Al_0h	Al_3h	37.8494	12.7756	-1.56688	5e-05	0.000340038	yes
LOC109787779	NW_017984463.1:108448-110106	Al_0h	Al_3h	1.60349	0.541314	-1.56668	0.00045	0.00240191	yes
LOC109811044	NW_017984071.1:899917-900749	Al_0h	Al_3h	43.2493	14.6059	-1.56613	5e-05	0.000340038	yes
LOC109805865	NC_033813.1:11586551-11594019	Al_0h	Al_3h	3.59992	1.21579	-1.56607	5e-05	0.000340038	yes
LOC109789296	NW_017984634.1:130574-132006	Al_0h	Al_3h	1.42022	0.47977	-1.5657	0.00065	0.0032981	yes
LOC109802303	NC_033810.1:15979555-15981733	Al_0h	Al_3h	26.2636	8.87592	-1.5651	5e-05	0.000340038	yes
LOC109793453	NW_017986119.1:21297-22683	Al_0h	Al_3h	1.43681	0.485971	-1.56393	0.01095	0.0352983	yes
LOC109814527	NC_033804.1:3586244-3596075	Al_0h	Al_3h	67.4444	22.815	-1.56372	5e-05	0.000340038	yes
LOC109810765	NW_017984068.1:910533-916885	Al_0h	Al_3h	18.6595	6.31458	-1.56315	5e-05	0.000340038	yes
LOC109800256	NC_033809.1:8596699-8598495	Al_0h	Al_3h	16.1908	5.48011	-1.5629	5e-05	0.000340038	yes
LOC109799403	NC_033808.1:237635-239912	Al_0h	Al_3h	1.68775	0.571811	-1.56149	0.00015	0.00091698	yes
LOC109814282	NW_017984155.1:81456-84433	Al_0h	Al_3h	34.2794	11.6155	-1.56129	5e-05	0.000340038	yes
LOC109798868	NC_033807.1:5226411-5232589	Al_0h	Al_3h	1.63113	0.553008	-1.5605	5e-05	0.000340038	yes
LOC109793783	NW_017986584.1:2476-4080	Al_0h	Al_3h	132.819	45.0312	-1.56047	5e-05	0.000340038	yes
LOC109817731	NW_017984320.1:2020-4967	Al_0h	Al_3h	1.82218	0.617823	-1.5604	5e-05	0.000340038	yes
LOC109809964	NC_033814.1:14217325-14225077	Al_0h	Al_3h	14.2119	4.82279	-1.55916	5e-05	0.000340038	yes
LOC109815452	NW_017984201.1:328051-330169	Al_0h	Al_3h	18.8297	6.39444	-1.55812	5e-05	0.000340038	yes
LOC109795261	NC_033805.1:8764638-8765533	Al_0h	Al_3h	2.81677	0.95727	-1.55704	0.0003	0.00169136	yes
LOC109800912	NC_033809.1:18084604-18098456	Al_0h	Al_3h	2.56157	0.870906	-1.55644	5e-05	0.000340038	yes
LOC109797171	NC_033806.1:23996927-23999862	Al_0h	Al_3h	64.9364	22.0911	-1.55556	5e-05	0.000340038	yes
LOC109816813	NW_017984269.1:34779-38253	Al_0h	Al_3h	1.85098	0.629842	-1.55523	5e-05	0.000340038	yes
LOC109795357	NC_033805.1:14028354-14028933	Al_0h	Al_3h	3.54708	1.20771	-1.55436	0.0028	0.0113877	yes
LOC109793591	NW_017986284.1:14699-16588	Al_0h	Al_3h	29.0153	9.8854	-1.55344	5e-05	0.000340038	yes
LOC109810541	NW_017984065.1:491389-503709	Al_0h	Al_3h	1.09457	0.372944	-1.55333	0.00575	0.0207255	yes
LOC109788376	NW_017984521.1:57617-59144	Al_0h	Al_3h	3.14594	1.07254	-1.55246	0.0002	0.00118501	yes
LOC109801791	NC_033810.1:9304642-9306895	Al_0h	Al_3h	2.36213	0.806096	-1.55106	5e-05	0.000340038	yes
LOC109789700	NW_017984692.1:39696-40486	Al_0h	Al_3h	155.705	53.1375	-1.55102	5e-05	0.000340038	yes
LOC109799622	NC_033808.1:527378-528226	Al_0h	Al_3h	157.205	53.6787	-1.55022	5e-05	0.000340038	yes
LOC109818493	NW_017984372.1:85727-87485	Al_0h	Al_3h	2.03007	0.693186	-1.55021	0.00075	0.00373202	yes
LOC109792785	NW_017985594.1:37371-42629	Al_0h	Al_3h	14.1233	4.82494	-1.54949	5e-05	0.000340038	yes
LOC109811150	NW_017984073.1:376572-378527	Al_0h	Al_3h	1.6152	0.552115	-1.54867	0.0003	0.00169136	yes
LOC109802849	NC_033810.1:8317543-8319104	Al_0h	Al_3h	3.66698	1.25457	-1.5474	0.0003	0.00169136	yes
LOC109798422	NC_033807.1:5463423-5466547	Al_0h	Al_3h	129.311	44.2506	-1.54707	5e-05	0.000340038	yes
LOC109798921	NC_033804.1:4007036-4009416	Al_0h	Al_3h	15.8422	5.42145	-1.54702	5e-05	0.000340038	yes
LOC109810553	NW_017984065.1:560820-564703	Al_0h	Al_3h	74.2961	25.4381	-1.5463	5e-05	0.000340038	yes
LOC109800452	NC_033809.1:14366899-14372946	Al_0h	Al_3h	10.7364	3.67846	-1.54534	5e-05	0.000340038	yes
LOC109804591	NC_033811.1:14345026-14347208	Al_0h	Al_3h	3.25455	1.11601	-1.54411	5e-05	0.000340038	yes
LOC109797041	NC_033806.1:22559546-22562676	Al_0h	Al_3h	7.02803	2.41011	-1.54402	5e-05	0.000340038	yes
LOC109817357	NW_017984298.1:226671-243719	Al_0h	Al_3h	1.29443	0.444375	-1.54247	5e-05	0.000340038	yes
LOC109817336	NW_017984297.1:42142-43687	Al_0h	Al_3h	2.88973	0.992331	-1.54204	0.0001	0.000638728	yes
LOC109791274	NW_017984992.1:7771-10557	Al_0h	Al_3h	533.233	183.271	-1.54079	5e-05	0.000340038	yes
LOC109802980	NC_033810.1:3048322-3051877	Al_0h	Al_3h	3.62665	1.25013	-1.53655	0.00015	0.00091698	yes
LOC109789002	NW_017984594.1:101803-107294	Al_0h	Al_3h	29.6208	10.2176	-1.53555	5e-05	0.000340038	yes
LOC109796646	NC_033806.1:16176716-16181059	Al_0h	Al_3h	23.9907	8.27961	-1.53484	5e-05	0.000340038	yes
LOC109813201	NW_017984121.1:481366-487135	Al_0h	Al_3h	5.26215	1.81629	-1.53466	5e-05	0.000340038	yes
LOC109804044	NC_033811.1:7323783-7326174	Al_0h	Al_3h	11.2494	3.88297	-1.53461	5e-05	0.000340038	yes
LOC109805901	NC_033813.1:14781648-14790528	Al_0h	Al_3h	1.19719	0.413315	-1.53434	5e-05	0.000340038	yes
LOC109799178	NC_033807.1:10485444-10486810	Al_0h	Al_3h	68.0854	23.5062	-1.5343	5e-05	0.000340038	yes
LOC109803404	NC_033804.1:2736200-2737071	Al_0h	Al_3h	6.03208	2.08279	-1.53414	5e-05	0.000340038	yes
LOC114915540	NW_017986342.1:12430-14421	Al_0h	Al_3h	11.8497	4.09205	-1.53395	0.0001	0.000638728	yes
LOC109800499	NC_033809.1:17709973-17710315	Al_0h	Al_3h	51.0714	17.6388	-1.53376	5e-05	0.000340038	yes
LOC109802470	NC_033810.1:9889688-9890592	Al_0h	Al_3h	15.5016	5.35439	-1.53362	5e-05	0.000340038	yes
LOC109809016	NC_033814.1:46379990-46388359	Al_0h	Al_3h	4.55168	1.5726	-1.53325	5e-05	0.000340038	yes
LOC109801494	NC_033809.1:9231684-9232535	Al_0h	Al_3h	87.6019	30.3052	-1.53139	5e-05	0.000340038	yes
LOC109795310	NC_033805.1:1992297-1995550	Al_0h	Al_3h	2.69686	0.934967	-1.52829	0.0001	0.000638728	yes
LOC109794099	NW_017987328.1:9544-11588	Al_0h	Al_3h	2.48304	0.860931	-1.52814	0.00605	0.021622	yes
LOC109789939	NW_017984727.1:58647-59510	Al_0h	Al_3h	104.195	36.1345	-1.52783	5e-05	0.000340038	yes
LOC109812656	NW_017984104.1:375802-377891	Al_0h	Al_3h	2.26471	0.785772	-1.52714	5e-05	0.000340038	yes
LOC109799598	NC_033808.1:3586659-3588231	Al_0h	Al_3h	1.72428	0.598375	-1.52688	0.0006	0.00307972	yes
LOC109803924	NC_033811.1:561337-568765	Al_0h	Al_3h	4.34293	1.50726	-1.52674	5e-05	0.000340038	yes
LOC109788051	NC_033805.1:17619962-17639738	Al_0h	Al_3h	1.54406	0.535932	-1.52661	0.0006	0.00307972	yes
LOC109808036	NC_033814.1:29186132-29188786	Al_0h	Al_3h	8.19298	2.84376	-1.52659	5e-05	0.000340038	yes
LOC109791254	NC_033805.1:32320027-32321363	Al_0h	Al_3h	55.6573	19.335	-1.52536	5e-05	0.000340038	yes
LOC109809358	NC_033814.1:44482434-44483343	Al_0h	Al_3h	469.661	163.202	-1.52496	5e-05	0.000340038	yes
LOC109807437	NC_033805.1:9576618-9579630	Al_0h	Al_3h	7.57801	2.63372	-1.52472	5e-05	0.000340038	yes
LOC109806555	NC_033813.1:834395-836489	Al_0h	Al_3h	11.5731	4.02806	-1.52261	5e-05	0.000340038	yes
LOC109800152	NC_033809.1:12496320-12497076	Al_0h	Al_3h	136.552	47.5505	-1.52192	5e-05	0.000340038	yes
LOC109796645	NC_033806.1:17765443-17769314	Al_0h	Al_3h	1.56214	0.544382	-1.52083	0.00045	0.00240191	yes
LOC109812631	NC_033805.1:29771331-29796070	Al_0h	Al_3h	1.54389	0.538026	-1.52082	5e-05	0.000340038	yes
LOC109807741	NC_033814.1:45039426-45045541	Al_0h	Al_3h	97.5767	34.0252	-1.51993	5e-05	0.000340038	yes
LOC109811184	NW_017984073.1:274453-277946	Al_0h	Al_3h	88.9454	31.0223	-1.51961	5e-05	0.000340038	yes
LOC109797758	NC_033806.1:22528479-22532410	Al_0h	Al_3h	1.08173	0.377303	-1.51955	0.0023	0.00967611	yes
LOC109819282	NW_017984445.1:27264-31986	Al_0h	Al_3h	4.54121	1.58397	-1.51953	5e-05	0.000340038	yes
LOC109792536	NW_017985446.1:18576-19935	Al_0h	Al_3h	22.2158	7.75067	-1.51919	5e-05	0.000340038	yes
LOC109799098	NC_033807.1:12496796-12502417	Al_0h	Al_3h	4.9401	1.72508	-1.51788	5e-05	0.000340038	yes
LOC109797480	NC_033806.1:17436663-17453897	Al_0h	Al_3h	5.27449	1.84278	-1.51715	5e-05	0.000340038	yes
LOC109800521	NC_033809.1:19461619-19464704	Al_0h	Al_3h	15.7851	5.51602	-1.51687	5e-05	0.000340038	yes
LOC109812091	NW_017984091.1:382293-384745	Al_0h	Al_3h	7.20845	2.52002	-1.51625	5e-05	0.000340038	yes
LOC109817514	NW_017984308.1:284336-292268	Al_0h	Al_3h	78.0854	27.306	-1.51583	5e-05	0.000340038	yes
LOC109817592	NW_017984313.1:173347-176811	Al_0h	Al_3h	3.53568	1.23641	-1.51583	5e-05	0.000340038	yes
LOC109802283	NC_033804.1:14633677-14642951	Al_0h	Al_3h	1.76958	0.619252	-1.51481	0.0004	0.0021701	yes
LOC109801489	NC_033809.1:12065819-12067378	Al_0h	Al_3h	23.3051	8.16436	-1.51324	5e-05	0.000340038	yes
LOC109808814	NC_033814.1:48676430-48683026	Al_0h	Al_3h	11.5328	4.04324	-1.51215	5e-05	0.000340038	yes
LOC109808850	NC_033814.1:1621099-1624637	Al_0h	Al_3h	12.8786	4.51613	-1.51182	5e-05	0.000340038	yes
LOC114915331	NW_017985097.1:10970-11866	Al_0h	Al_3h	2.54875	0.893879	-1.51164	0.00385	0.0148426	yes
LOC109807603	NC_033814.1:32181579-32182763	Al_0h	Al_3h	1.00565	0.352813	-1.51116	0.0072	0.0249575	yes
LOC109809371	NC_033814.1:34982970-34984619	Al_0h	Al_3h	521.483	183.038	-1.51047	5e-05	0.000340038	yes
LOC109804426	NC_033811.1:2442292-2444300	Al_0h	Al_3h	3.06319	1.07616	-1.50915	0.00155	0.00693731	yes
LOC109798871	NC_033807.1:6956887-6958143	Al_0h	Al_3h	79.1254	27.7987	-1.50912	5e-05	0.000340038	yes
LOC109813809	NW_017984139.1:175408-179927	Al_0h	Al_3h	10.29	3.6154	-1.50901	5e-05	0.000340038	yes
LOC109815220	NW_017984191.1:238983-244104	Al_0h	Al_3h	9.98445	3.51359	-1.50674	5e-05	0.000340038	yes
LOC109816655	NW_017984260.1:236804-243290	Al_0h	Al_3h	2.5681	0.903881	-1.5065	5e-05	0.000340038	yes
LOC109790157	NW_017984758.1:77006-82038	Al_0h	Al_3h	31.6863	11.1546	-1.50623	5e-05	0.000340038	yes
LOC109817025	NW_017984281.1:299670-304177	Al_0h	Al_3h	5.91469	2.08272	-1.50584	5e-05	0.000340038	yes
LOC109796587	NC_033806.1:12549637-12556833	Al_0h	Al_3h	7.6574	2.69889	-1.50449	5e-05	0.000340038	yes
LOC109797808	NC_033806.1:4387731-4390700	Al_0h	Al_3h	36.5999	12.9204	-1.50219	5e-05	0.000340038	yes
LOC109799571	NC_033808.1:1532075-1535877	Al_0h	Al_3h	5.1243	1.81065	-1.50084	5e-05	0.000340038	yes
LOC109814360	NW_017984157.1:103406-106398	Al_0h	Al_3h	7.59262	2.68334	-1.50057	5e-05	0.000340038	yes
LOC109807822	NC_033805.1:9644687-9647470	Al_0h	Al_3h	42.1337	14.9034	-1.49933	5e-05	0.000340038	yes
LOC109793504	NW_017986171.1:20701-24879	Al_0h	Al_3h	3.8736	1.37178	-1.49763	0.0001	0.000638728	yes
LOC109797971	NC_033804.1:362861-365881	Al_0h	Al_3h	5.93381	2.10264	-1.49675	5e-05	0.000340038	yes
LOC109795118	NC_033805.1:5203187-5207469	Al_0h	Al_3h	9.17828	3.25373	-1.49613	5e-05	0.000340038	yes
LOC109807218	NC_033814.1:32574107-32575479	Al_0h	Al_3h	10.8373	3.84204	-1.49606	5e-05	0.000340038	yes
LOC109809909	NC_033814.1:47206719-47207704	Al_0h	Al_3h	1.34449	0.476727	-1.49582	0.01015	0.0331782	yes
LOC109798633	NC_033807.1:4344739-4348849	Al_0h	Al_3h	2.23132	0.79119	-1.4958	0.00015	0.00091698	yes
LOC109796931	NC_033806.1:22778505-22781997	Al_0h	Al_3h	1.85372	0.657314	-1.49577	0.00035	0.00193346	yes
LOC109817412	NW_017984302.1:241430-270279	Al_0h	Al_3h	1.08784	0.385957	-1.49495	5e-05	0.000340038	yes
LOC109797954	NC_033806.1:19804364-19805477	Al_0h	Al_3h	1648.1	584.769	-1.49486	5e-05	0.000340038	yes
LOC109819149	NC_033805.1:14201899-14205154	Al_0h	Al_3h	1.46981	0.52152	-1.49484	0.0007	0.00351529	yes
LOC109789691	NW_017984691.1:59033-62646	Al_0h	Al_3h	1.52482	0.541066	-1.49477	0.00035	0.00193346	yes
LOC109806039	NC_033813.1:1886237-1892300	Al_0h	Al_3h	1.65959	0.588983	-1.49453	5e-05	0.000340038	yes
LOC109807976	NC_033814.1:42513401-42518075	Al_0h	Al_3h	5.78315	2.05375	-1.49359	5e-05	0.000340038	yes
LOC109808697	NC_033814.1:48480613-48482439	Al_0h	Al_3h	430.224	152.926	-1.49225	5e-05	0.000340038	yes
LOC109808729	NC_033814.1:9075245-9077143	Al_0h	Al_3h	6.1351	2.18127	-1.49191	5e-05	0.000340038	yes
LOC109790510	NW_017984813.1:6879-11487	Al_0h	Al_3h	1.80069	0.64052	-1.49123	0.00045	0.00240191	yes
LOC109795093	NC_033805.1:32383615-32384718	Al_0h	Al_3h	3.40557	1.21266	-1.48973	0.0014	0.00636213	yes
LOC109808762	NC_033814.1:15661333-15667670	Al_0h	Al_3h	2.41359	0.859717	-1.48925	5e-05	0.000340038	yes
LOC109800213	NC_033809.1:16562437-16566087	Al_0h	Al_3h	186.75	66.5359	-1.4889	5e-05	0.000340038	yes
LOC109814248	NW_017984153.1:301708-304897	Al_0h	Al_3h	2.31656	0.82567	-1.48835	5e-05	0.000340038	yes
LOC109795198	NC_033805.1:28710883-28711809	Al_0h	Al_3h	6.00073	2.13902	-1.48819	0.0001	0.000638728	yes
LOC109788199	NW_017984502.1:138846-171207	Al_0h	Al_3h	18.834	6.71516	-1.48785	5e-05	0.000340038	yes
LOC109800632	NC_033809.1:5355448-5361019	Al_0h	Al_3h	2.29297	0.817818	-1.48737	5e-05	0.000340038	yes
LOC109811744	NW_017984084.1:328481-330840	Al_0h	Al_3h	2.09122	0.746149	-1.48681	0.0001	0.000638728	yes
LOC109807759	NC_033814.1:28133995-28142518	Al_0h	Al_3h	16.2827	5.81241	-1.48613	5e-05	0.000340038	yes
LOC109797707	NC_033806.1:280917-281895	Al_0h	Al_3h	1.12123	0.400446	-1.48541	0.00915	0.0304166	yes
LOC109807403	NC_033814.1:47209498-47210487	Al_0h	Al_3h	8.08773	2.88873	-1.4853	0.0001	0.000638728	yes
LOC109816670	NW_017984261.1:94790-96380	Al_0h	Al_3h	13.0399	4.65762	-1.48527	5e-05	0.000340038	yes
LOC109794898	NW_017996767.1:5-644	Al_0h	Al_3h	18.3378	6.55088	-1.48506	5e-05	0.000340038	yes
LOC109798886	NC_033804.1:12875375-12889483	Al_0h	Al_3h	117.646	42.0619	-1.48386	5e-05	0.000340038	yes
LOC109789503	NW_017984663.1:118988-122310	Al_0h	Al_3h	187.205	66.996	-1.48247	5e-05	0.000340038	yes
LOC109814857	NC_033805.1:8453795-8459947	Al_0h	Al_3h	37.8603	13.5535	-1.48202	5e-05	0.000340038	yes
LOC109805098	NC_033812.1:5944851-5950235	Al_0h	Al_3h	6.03777	2.16192	-1.48171	5e-05	0.000340038	yes
LOC109800221	NC_033809.1:4974809-4981098	Al_0h	Al_3h	10.4129	3.72995	-1.48114	5e-05	0.000340038	yes
LOC109805750	NC_033813.1:921019-932748	Al_0h	Al_3h	14.2653	5.1119	-1.48058	0.00025	0.00144234	yes
LOC109793868	NW_017986748.1:13501-18913	Al_0h	Al_3h	16.7975	6.0212	-1.48013	5e-05	0.000340038	yes
LOC109789730	NW_017984697.1:120871-125266	Al_0h	Al_3h	8.05079	2.88704	-1.47954	5e-05	0.000340038	yes
LOC109805765	NC_033813.1:22553281-22566040	Al_0h	Al_3h	52.4956	18.8452	-1.478	5e-05	0.000340038	yes
LOC109789982	NC_033805.1:23560222-23566805	Al_0h	Al_3h	22.3792	8.03396	-1.47798	5e-05	0.000340038	yes
LOC109795402	NC_033805.1:29999340-30000625	Al_0h	Al_3h	7.50516	2.69444	-1.4779	5e-05	0.000340038	yes
LOC109793763	NW_017986554.1:368-2494	Al_0h	Al_3h	2.015	0.724099	-1.47652	5e-05	0.000340038	yes
LOC109808124	NC_033814.1:43126198-43130723	Al_0h	Al_3h	3.52901	1.26842	-1.47623	5e-05	0.000340038	yes
LOC109801589	NC_033809.1:17046860-17049135	Al_0h	Al_3h	14.3264	5.15021	-1.47597	5e-05	0.000340038	yes
LOC109814377	NW_017984157.1:263926-266169	Al_0h	Al_3h	12.3977	4.46244	-1.47417	5e-05	0.000340038	yes
LOC109797801	NC_033806.1:2418264-2421320	Al_0h	Al_3h	4.17667	1.50424	-1.47332	5e-05	0.000340038	yes
LOC109816153	NW_017984235.1:118557-120770	Al_0h	Al_3h	5.27969	1.90221	-1.47277	5e-05	0.000340038	yes
LOC109814326	NW_017984157.1:452367-458409	Al_0h	Al_3h	13.5613	4.8863	-1.47268	5e-05	0.000340038	yes
LOC109808267	NC_033814.1:28993580-28998532	Al_0h	Al_3h	7.89945	2.85236	-1.4696	5e-05	0.000340038	yes
LOC109795350	NC_033805.1:27589836-27595644	Al_0h	Al_3h	4.52907	1.6354	-1.46957	5e-05	0.000340038	yes
LOC109809161	NC_033814.1:46421208-46427466	Al_0h	Al_3h	3.04696	1.10036	-1.4694	5e-05	0.000340038	yes
LOC109803449	NC_033804.1:7145863-7149440	Al_0h	Al_3h	1.34507	0.485938	-1.46883	0.00215	0.00913619	yes
LOC109811338	NW_017984077.1:878719-881768	Al_0h	Al_3h	6.47536	2.34382	-1.4661	5e-05	0.000340038	yes
LOC109807331	NC_033814.1:40331688-40332325	Al_0h	Al_3h	2.95252	1.06986	-1.46453	0.0051	0.0187533	yes
LOC109808069	NC_033814.1:23631574-23633508	Al_0h	Al_3h	5.93466	2.15068	-1.46437	5e-05	0.000340038	yes
LOC109795236	NC_033805.1:36289023-36290801	Al_0h	Al_3h	17.0531	6.18071	-1.46419	5e-05	0.000340038	yes
LOC109791598	NW_017985086.1:13885-16835	Al_0h	Al_3h	6.23667	2.26262	-1.46278	5e-05	0.000340038	yes
LOC109815393	NW_017984199.1:402165-405552	Al_0h	Al_3h	126.073	45.7388	-1.46277	5e-05	0.000340038	yes
LOC109788227	NC_033805.1:26046286-26048461	Al_0h	Al_3h	1.32755	0.48169	-1.46259	0.0004	0.0021701	yes
LOC109807792	NC_033814.1:15757301-15762002	Al_0h	Al_3h	5.141	1.86667	-1.46158	5e-05	0.000340038	yes
LOC109808244	NC_033804.1:3035877-3037673	Al_0h	Al_3h	376.203	136.624	-1.4613	5e-05	0.000340038	yes
LOC109806026	NC_033813.1:5824252-5827130	Al_0h	Al_3h	91.3517	33.2034	-1.4601	5e-05	0.000340038	yes
LOC109808327	NC_033814.1:3529287-3533758	Al_0h	Al_3h	2.44586	0.889138	-1.45986	5e-05	0.000340038	yes
LOC109787963	NW_017984478.1:130969-132727	Al_0h	Al_3h	7.13408	2.59464	-1.45919	5e-05	0.000340038	yes
LOC109813590	NW_017984132.1:454514-460216	Al_0h	Al_3h	5.85816	2.13183	-1.45836	5e-05	0.000340038	yes
LOC109809972	NC_033814.1:44130310-44131242	Al_0h	Al_3h	1.92647	0.701279	-1.4579	0.007	0.024384	yes
LOC109815976	NW_017984227.1:214910-221466	Al_0h	Al_3h	1.05761	0.385005	-1.45786	5e-05	0.000340038	yes
LOC109817390	NW_017984301.1:248947-249860	Al_0h	Al_3h	18.9513	6.90052	-1.45752	5e-05	0.000340038	yes
LOC109799211	NC_033807.1:11982801-11989212	Al_0h	Al_3h	2.30045	0.838168	-1.45661	0.00035	0.00193346	yes
LOC109790734	NW_017984859.1:84478-90231	Al_0h	Al_3h	4.74323	1.72921	-1.45576	5e-05	0.000340038	yes
LOC109811124	NC_033805.1:2072431-2078982	Al_0h	Al_3h	3.49636	1.27566	-1.45461	5e-05	0.000340038	yes
LOC109818312	NW_017984360.1:18292-20098	Al_0h	Al_3h	39.7526	14.514	-1.45361	5e-05	0.000340038	yes
LOC109793464	NW_017986131.1:7664-15322	Al_0h	Al_3h	2.99534	1.09364	-1.45358	0.0018	0.00788172	yes
LOC109801383	NC_033809.1:20247056-20253624	Al_0h	Al_3h	1.70519	0.622702	-1.45332	0.0002	0.00118501	yes
LOC109818349	NW_017984362.1:247261-251092	Al_0h	Al_3h	14.1914	5.18306	-1.45314	5e-05	0.000340038	yes
LOC109805459	NC_033813.1:14264190-14266716	Al_0h	Al_3h	1.07352	0.392193	-1.45272	0.0016	0.007126	yes
LOC109816358	NW_017984246.1:158954-170239	Al_0h	Al_3h	4.13828	1.51226	-1.45233	5e-05	0.000340038	yes
LOC109791720	NW_017985121.1:18213-21964	Al_0h	Al_3h	34.449	12.5957	-1.45154	5e-05	0.000340038	yes
LOC109804993	NC_033812.1:4017412-4018546	Al_0h	Al_3h	3.79491	1.3878	-1.45127	0.00015	0.00091698	yes
LOC109808473	NC_033814.1:43096947-43100705	Al_0h	Al_3h	3.93553	1.44001	-1.45048	5e-05	0.000340038	yes
LOC109803502	NC_033811.1:16472135-16475734	Al_0h	Al_3h	52.9505	19.3768	-1.45031	5e-05	0.000340038	yes
LOC109790430	NW_017984799.1:86935-102655	Al_0h	Al_3h	4.55538	1.66705	-1.45027	5e-05	0.000340038	yes
LOC109797219	NC_033806.1:26601562-26603061	Al_0h	Al_3h	8.83467	3.23476	-1.44952	5e-05	0.000340038	yes
LOC109806849	NC_033814.1:32541339-32543322	Al_0h	Al_3h	10.0842	3.69364	-1.44899	5e-05	0.000340038	yes
LOC109807322	NC_033814.1:28102070-28105828	Al_0h	Al_3h	4.62127	1.69291	-1.44878	5e-05	0.000340038	yes
LOC109804407	NC_033811.1:15628327-15635189	Al_0h	Al_3h	16.0375	5.87506	-1.44877	5e-05	0.000340038	yes
LOC109809552	NC_033814.1:43027200-43038909	Al_0h	Al_3h	2.01483	0.73869	-1.44762	5e-05	0.000340038	yes
LOC109800279	NC_033809.1:4614818-4617223	Al_0h	Al_3h	61.8105	22.6697	-1.44708	5e-05	0.000340038	yes
LOC109817946	NW_017984334.1:59374-60572	Al_0h	Al_3h	10.087	3.69964	-1.44705	5e-05	0.000340038	yes
LOC109790030	NW_017984738.1:85685-86514	Al_0h	Al_3h	376.975	138.315	-1.44651	5e-05	0.000340038	yes
LOC109808037	NC_033814.1:166721-175493	Al_0h	Al_3h	39.5275	14.5165	-1.44516	5e-05	0.000340038	yes
LOC109789536	NW_017984668.1:63747-69229	Al_0h	Al_3h	1.73125	0.636239	-1.44418	0.0004	0.0021701	yes
LOC109800919	NC_033809.1:10194959-10200416	Al_0h	Al_3h	1.5056	0.553462	-1.44378	5e-05	0.000340038	yes
LOC109810662	NW_017984067.1:974068-976233	Al_0h	Al_3h	4.15926	1.5291	-1.44365	5e-05	0.000340038	yes
LOC109802270	NC_033810.1:9315897-9320329	Al_0h	Al_3h	1.13361	0.417278	-1.44184	0.0003	0.00169136	yes
LOC109793733	NW_017986491.1:12675-16306	Al_0h	Al_3h	125.23	46.1077	-1.4415	5e-05	0.000340038	yes
LOC109788849	NW_017984574.1:18830-27030	Al_0h	Al_3h	6.11576	2.25205	-1.44129	5e-05	0.000340038	yes
LOC109807122	NC_033814.1:25072614-25080918	Al_0h	Al_3h	1.19175	0.439064	-1.44058	5e-05	0.000340038	yes
LOC109811815	NW_017984086.1:682271-684382	Al_0h	Al_3h	44.0408	16.235	-1.43973	5e-05	0.000340038	yes
LOC109813122	NW_017984118.1:473664-475252	Al_0h	Al_3h	79.172	29.1866	-1.43968	5e-05	0.000340038	yes
LOC109788497	NW_017984535.1:157858-169919	Al_0h	Al_3h	1.54383	0.569235	-1.43942	5e-05	0.000340038	yes
LOC109806854	NC_033814.1:40477593-40489300	Al_0h	Al_3h	18.0036	6.64009	-1.43901	5e-05	0.000340038	yes
LOC109811129	NW_017984073.1:484308-486212	Al_0h	Al_3h	11.8866	4.38457	-1.43883	5e-05	0.000340038	yes
LOC109800689	NC_033804.1:6508666-6512178	Al_0h	Al_3h	27.73	10.2296	-1.4387	5e-05	0.000340038	yes
LOC109806103	NC_033813.1:12374157-12380410	Al_0h	Al_3h	4.40582	1.6262	-1.43791	5e-05	0.000340038	yes
LOC109791143	NW_017984957.1:14633-18583	Al_0h	Al_3h	30.754	11.3584	-1.43701	5e-05	0.000340038	yes
LOC109792971	NW_017985718.1:11682-14393	Al_0h	Al_3h	15.742	5.81859	-1.43587	5e-05	0.000340038	yes
LOC109790162	NW_017984759.1:106069-107750	Al_0h	Al_3h	5.23386	1.93557	-1.43512	0.00285	0.0115574	yes
LOC109788767	NW_017984563.1:8118-15543	Al_0h	Al_3h	10.4386	3.86135	-1.43475	5e-05	0.000340038	yes
LOC109795848	NC_033806.1:25825258-25828645	Al_0h	Al_3h	1.27181	0.470761	-1.43382	0.00025	0.00144234	yes
LOC109814428	NW_017984159.1:310296-312401	Al_0h	Al_3h	14.0482	5.20944	-1.43118	5e-05	0.000340038	yes
LOC109811344	NW_017984077.1:843264-847660	Al_0h	Al_3h	7.59832	2.81823	-1.43089	5e-05	0.000340038	yes
LOC109801305	NC_033809.1:20108754-20109561	Al_0h	Al_3h	3.39158	1.2595	-1.42911	0.0011	0.00518825	yes
LOC109814572	NW_017984165.1:275347-279429	Al_0h	Al_3h	6.07983	2.25826	-1.42882	5e-05	0.000340038	yes
LOC109809784	NC_033814.1:24822981-24823603	Al_0h	Al_3h	2.2259	0.827179	-1.42812	0.01235	0.0389859	yes
LOC109803222	NC_033811.1:10519485-10521684	Al_0h	Al_3h	112.872	41.9517	-1.42789	5e-05	0.000340038	yes
LOC109807477	NC_033814.1:20447171-20449287	Al_0h	Al_3h	1.00236	0.372679	-1.4274	0.00355	0.0138948	yes
LOC109794340	NC_033805.1:17275260-17276774	Al_0h	Al_3h	2.44139	0.907806	-1.42725	0.00105	0.00498632	yes
LOC109792458	NW_017985411.1:33183-34653	Al_0h	Al_3h	4.15239	1.54429	-1.427	0.0007	0.00351529	yes
LOC109791321	NW_017985004.1:64627-66360	Al_0h	Al_3h	33.1064	12.3158	-1.4266	5e-05	0.000340038	yes
LOC109807476	NC_033814.1:19600932-19605206	Al_0h	Al_3h	1.32858	0.495424	-1.42315	0.0002	0.00118501	yes
LOC109805834	NC_033813.1:2641453-2645300	Al_0h	Al_3h	10.5888	3.9504	-1.42247	5e-05	0.000340038	yes
LOC109794114	NW_017987403.1:4044-7466	Al_0h	Al_3h	1.56307	0.583212	-1.42229	5e-05	0.000340038	yes
LOC109793523	NW_017986196.1:21622-24909	Al_0h	Al_3h	2.02095	0.754188	-1.42204	5e-05	0.000340038	yes
LOC109796648	NC_033806.1:6362433-6396232	Al_0h	Al_3h	1.26575	0.4724	-1.42191	0.0001	0.000638728	yes
LOC109811591	NW_017984081.1:813044-814650	Al_0h	Al_3h	3.03657	1.13359	-1.42154	0.00175	0.00769209	yes
LOC109790681	NW_017984849.1:12580-14492	Al_0h	Al_3h	2.5878	0.966079	-1.42151	5e-05	0.000340038	yes
LOC109810855	NW_017984070.1:890868-892947	Al_0h	Al_3h	93.4191	34.8829	-1.4212	5e-05	0.000340038	yes
LOC109803344	NC_033811.1:2576782-2579703	Al_0h	Al_3h	3.12302	1.16638	-1.4209	5e-05	0.000340038	yes
LOC114916353	NC_033813.1:18026541-18046728	Al_0h	Al_3h	15.6825	5.85951	-1.42031	5e-05	0.000340038	yes
LOC109790800	NW_017984873.1:80363-81947	Al_0h	Al_3h	6.16563	2.30766	-1.41781	5e-05	0.000340038	yes
LOC109803788	NC_033811.1:12394389-12401913	Al_0h	Al_3h	1.89927	0.711071	-1.41738	5e-05	0.000340038	yes
LOC109818626	NW_017984381.1:123239-124676	Al_0h	Al_3h	3.59419	1.34615	-1.41683	0.0003	0.00169136	yes
LOC109795104	NC_033805.1:31554363-31557431	Al_0h	Al_3h	1.05422	0.394867	-1.41673	0.0011	0.00518825	yes
LOC109795679	NC_033806.1:21875162-21876571	Al_0h	Al_3h	1.2547	0.470296	-1.4157	0.0148	0.0451988	yes
LOC109810831	NW_017984069.1:748082-749520	Al_0h	Al_3h	15.7314	5.89954	-1.41497	5e-05	0.000340038	yes
LOC109795079	NC_033805.1:16556312-16558081	Al_0h	Al_3h	12.1312	4.55519	-1.41314	5e-05	0.000340038	yes
LOC109792233	NW_017985301.1:59539-61998	Al_0h	Al_3h	2.78105	1.04457	-1.41271	0.0002	0.00118501	yes
LOC109790300	NW_017984783.1:39390-42791	Al_0h	Al_3h	12.2352	4.59574	-1.41267	5e-05	0.000340038	yes
LOC109812808	NW_017984107.1:455650-458804	Al_0h	Al_3h	12.6333	4.74537	-1.41264	5e-05	0.000340038	yes
LOC109818501	NW_017984373.1:65007-73075	Al_0h	Al_3h	2.05514	0.772335	-1.41194	5e-05	0.000340038	yes
LOC109818779	NW_017984394.1:189844-193277	Al_0h	Al_3h	53.1495	19.9758	-1.41181	5e-05	0.000340038	yes
LOC109809656	NC_033814.1:27436916-27439875	Al_0h	Al_3h	12.8365	4.82814	-1.41071	5e-05	0.000340038	yes
LOC109813297	NW_017984122.1:451876-455455	Al_0h	Al_3h	80.1165	30.137	-1.41056	5e-05	0.000340038	yes
LOC109815018	NW_017984182.1:352332-362525	Al_0h	Al_3h	6.89185	2.59393	-1.40975	5e-05	0.000340038	yes
LOC109807886	NC_033814.1:43117147-43120536	Al_0h	Al_3h	3.06667	1.1545	-1.40941	5e-05	0.000340038	yes
LOC109815835	NW_017984218.1:22065-24500	Al_0h	Al_3h	2.56525	0.965732	-1.4094	0.0002	0.00118501	yes
LOC109794929	NW_017999273.1:20-493	Al_0h	Al_3h	227.264	85.6049	-1.4086	5e-05	0.000340038	yes
LOC109806885	NC_033805.1:6782394-6784300	Al_0h	Al_3h	25.4786	9.59975	-1.40822	5e-05	0.000340038	yes
LOC109789811	NW_017984709.1:58766-60693	Al_0h	Al_3h	75.3243	28.4372	-1.40534	5e-05	0.000340038	yes
LOC109798364	NC_033807.1:11477313-11481316	Al_0h	Al_3h	1.65579	0.625434	-1.40459	0.0073	0.0252482	yes
LOC109807023	NC_033814.1:17292802-17296094	Al_0h	Al_3h	1.4372	0.543329	-1.40337	0.00455	0.0170654	yes
LOC109794708	NW_017992047.1:42-1220	Al_0h	Al_3h	1.60081	0.605837	-1.4018	0.002	0.00860545	yes
LOC109812220	NW_017984094.1:602602-609125	Al_0h	Al_3h	4.01515	1.51962	-1.40174	5e-05	0.000340038	yes
LOC109798925	NC_033807.1:43005-48255	Al_0h	Al_3h	1.02509	0.388003	-1.40161	5e-05	0.000340038	yes
LOC109803910	NC_033811.1:13364030-13367492	Al_0h	Al_3h	1.88669	0.714427	-1.401	5e-05	0.000340038	yes
LOC109810767	NW_017984068.1:330388-331874	Al_0h	Al_3h	759.882	287.864	-1.40039	5e-05	0.000340038	yes
LOC109804096	NC_033811.1:582620-586604	Al_0h	Al_3h	13.2621	5.02604	-1.39981	5e-05	0.000340038	yes
LOC109797621	NC_033806.1:27827104-27827805	Al_0h	Al_3h	208.942	79.1873	-1.39976	5e-05	0.000340038	yes
LOC109806824	NC_033814.1:28350307-28363910	Al_0h	Al_3h	8.48088	3.21698	-1.3985	5e-05	0.000340038	yes
LOC109818307	NW_017984359.1:178809-184260	Al_0h	Al_3h	2.36175	0.896273	-1.39785	5e-05	0.000340038	yes
LOC109808104	NC_033814.1:17130066-17134570	Al_0h	Al_3h	109.232	41.4713	-1.39721	5e-05	0.000340038	yes
LOC109793505	NW_017986173.1:12745-22578	Al_0h	Al_3h	1.68141	0.639484	-1.39469	5e-05	0.000340038	yes
LOC109815116	NW_017984187.1:37217-39011	Al_0h	Al_3h	14.5876	5.55059	-1.39403	5e-05	0.000340038	yes
LOC109810912	NW_017984070.1:491179-493810	Al_0h	Al_3h	2.99313	1.13988	-1.39277	0.0002	0.00118501	yes
LOC109816593	NW_017984256.1:37053-39052	Al_0h	Al_3h	3.89607	1.48427	-1.39226	0.0003	0.00169136	yes
LOC109807528	NC_033814.1:28811776-28815055	Al_0h	Al_3h	1.01123	0.385255	-1.39222	0.00035	0.00193346	yes
LOC109814760	NW_017984172.1:60857-63932	Al_0h	Al_3h	4.44848	1.6949	-1.39211	5e-05	0.000340038	yes
LOC109809343	NC_033814.1:4484680-4488977	Al_0h	Al_3h	1.71085	0.651896	-1.392	0.00025	0.00144234	yes
LOC109791207	NW_017984977.1:39095-41407	Al_0h	Al_3h	26.7006	10.1751	-1.39183	5e-05	0.000340038	yes
LOC109809183	NC_033814.1:43080301-43081316	Al_0h	Al_3h	17.593	6.70558	-1.39157	5e-05	0.000340038	yes
LOC109794404	NW_017989185.1:416-1736	Al_0h	Al_3h	1.51276	0.576593	-1.39156	0.01535	0.0465463	yes
LOC109812410	NW_017984098.1:70532-80221	Al_0h	Al_3h	1.86843	0.71216	-1.39155	0.0122	0.0386049	yes
LOC109789966	NW_017984731.1:33847-41496	Al_0h	Al_3h	1.58359	0.603997	-1.39059	5e-05	0.000340038	yes
LOC109795042	NC_033804.1:2819534-2830165	Al_0h	Al_3h	13.8095	5.26757	-1.39045	5e-05	0.000340038	yes
LOC109813234	NW_017984121.1:490470-492925	Al_0h	Al_3h	8.7971	3.35652	-1.39006	5e-05	0.000340038	yes
LOC109809286	NC_033814.1:35022699-35025974	Al_0h	Al_3h	9.11818	3.48116	-1.38918	5e-05	0.000340038	yes
LOC114916135	NC_033810.1:15838860-15843912	Al_0h	Al_3h	9.47986	3.62354	-1.38747	5e-05	0.000340038	yes
LOC109795801	NC_033806.1:4425426-4429618	Al_0h	Al_3h	1.93832	0.740951	-1.38736	5e-05	0.000340038	yes
LOC109811179	NW_017984073.1:115185-115928	Al_0h	Al_3h	31.3578	11.9907	-1.38691	5e-05	0.000340038	yes
LOC109790021	NW_017984738.1:25330-31718	Al_0h	Al_3h	28.111	10.7496	-1.38686	5e-05	0.000340038	yes
LOC109795282	NC_033804.1:4961137-4968023	Al_0h	Al_3h	69.6946	26.6512	-1.38685	5e-05	0.000340038	yes
LOC109798137	NC_033806.1:9473486-9476092	Al_0h	Al_3h	1.74906	0.669109	-1.38627	0.0012	0.00558487	yes
LOC109792051	NC_033804.1:17099192-17103194	Al_0h	Al_3h	6.7656	2.58871	-1.38598	5e-05	0.000340038	yes
LOC109789469	NW_017984657.1:93219-100735	Al_0h	Al_3h	11.6705	4.47222	-1.3838	5e-05	0.000340038	yes
LOC109809172	NC_033814.1:1971222-1971961	Al_0h	Al_3h	12.3784	4.74848	-1.38228	5e-05	0.000340038	yes
LOC109808131	NC_033814.1:24828406-24836629	Al_0h	Al_3h	6.43829	2.4704	-1.38193	5e-05	0.000340038	yes
LOC109789280	NW_017984632.1:58942-65508	Al_0h	Al_3h	14.6665	5.62879	-1.38163	5e-05	0.000340038	yes
LOC109789960	NW_017984730.1:91434-92352	Al_0h	Al_3h	2133.76	818.951	-1.38155	5e-05	0.000340038	yes
LOC109812902	NW_017984110.1:179289-181583	Al_0h	Al_3h	5.05339	1.93962	-1.38148	5e-05	0.000340038	yes
LOC109806714	NC_033813.1:13232114-13234174	Al_0h	Al_3h	3.33504	1.28016	-1.38138	5e-05	0.000340038	yes
LOC109802661	NC_033804.1:16569338-16570892	Al_0h	Al_3h	54.0308	20.7439	-1.38109	5e-05	0.000340038	yes
LOC109812769	NW_017984106.1:512396-516620	Al_0h	Al_3h	1.4581	0.56022	-1.38002	0.0036	0.0140544	yes
LOC109799176	NC_033807.1:5050347-5051910	Al_0h	Al_3h	5.73237	2.20286	-1.37975	5e-05	0.000340038	yes
LOC109815242	NW_017984192.1:328151-332825	Al_0h	Al_3h	4.51725	1.7364	-1.37935	5e-05	0.000340038	yes
LOC109796470	NC_033804.1:1897704-1900196	Al_0h	Al_3h	16.046	6.16989	-1.37889	5e-05	0.000340038	yes
LOC109813559	NW_017984130.1:222522-229338	Al_0h	Al_3h	2.40488	0.924714	-1.37889	5e-05	0.000340038	yes
LOC109805550	NC_033813.1:1384969-1385689	Al_0h	Al_3h	14.6738	5.64306	-1.37869	5e-05	0.000340038	yes
LOC109801210	NC_033809.1:2989238-2990769	Al_0h	Al_3h	115.276	44.3449	-1.37825	5e-05	0.000340038	yes
LOC109797922	NC_033806.1:26675908-26676985	Al_0h	Al_3h	1.15549	0.444554	-1.37807	0.01295	0.0405199	yes
LOC109817513	NW_017984308.1:153261-158620	Al_0h	Al_3h	31.592	12.1645	-1.37688	5e-05	0.000340038	yes
LOC109818470	NW_017984371.1:3082-5324	Al_0h	Al_3h	332.507	128.212	-1.37485	5e-05	0.000340038	yes
LOC109804081	NC_033811.1:17525656-17528877	Al_0h	Al_3h	3.34328	1.28941	-1.37456	5e-05	0.000340038	yes
LOC109812167	NW_017984093.1:525746-542747	Al_0h	Al_3h	27.8813	10.7537	-1.37447	5e-05	0.000340038	yes
LOC109791702	NW_017985115.1:42518-45152	Al_0h	Al_3h	27.6956	10.6834	-1.37428	5e-05	0.000340038	yes
LOC109812439	NW_017984099.1:454863-461155	Al_0h	Al_3h	7.48826	2.88862	-1.37425	5e-05	0.000340038	yes
LOC109804488	NC_033811.1:15904594-15909018	Al_0h	Al_3h	7.89897	3.04712	-1.37422	5e-05	0.000340038	yes
LOC109804209	NC_033811.1:18128145-18129784	Al_0h	Al_3h	3.55098	1.37168	-1.37228	5e-05	0.000340038	yes
LOC109803088	NC_033810.1:10712601-10716477	Al_0h	Al_3h	10.1599	3.93101	-1.36991	5e-05	0.000340038	yes
LOC109796980	NC_033806.1:11053596-11056498	Al_0h	Al_3h	4.83655	1.8722	-1.36924	5e-05	0.000340038	yes
LOC109799748	NC_033808.1:5000556-5002871	Al_0h	Al_3h	19.8312	7.67655	-1.36924	5e-05	0.000340038	yes
LOC109815119	NW_017984187.1:331936-353324	Al_0h	Al_3h	8.0951	3.13396	-1.36906	5e-05	0.000340038	yes
LOC109789640	NW_017984684.1:97692-104336	Al_0h	Al_3h	4.53858	1.75758	-1.36866	5e-05	0.000340038	yes
LOC109791050	NW_017984933.1:73667-77475	Al_0h	Al_3h	12.2303	4.7392	-1.36774	5e-05	0.000340038	yes
LOC109799811	NC_033809.1:19584521-19588058	Al_0h	Al_3h	1.9818	0.768345	-1.36699	0.0014	0.00636213	yes
LOC109805296	NC_033812.1:3670436-3673164	Al_0h	Al_3h	1.13385	0.439638	-1.36684	0.0004	0.0021701	yes
LOC109814506	NW_017984162.1:227237-228992	Al_0h	Al_3h	6.49758	2.52137	-1.3657	5e-05	0.000340038	yes
LOC109796955	NC_033806.1:11750672-11752933	Al_0h	Al_3h	1.47253	0.571521	-1.36542	0.00025	0.00144234	yes
LOC109791200	NC_033805.1:32212954-32214875	Al_0h	Al_3h	2.82224	1.09538	-1.36541	0.00055	0.00285583	yes
LOC109794900	NC_033805.1:36343512-36346880	Al_0h	Al_3h	6.21765	2.41376	-1.36509	5e-05	0.000340038	yes
LOC109811607	NW_017984081.1:341482-343291	Al_0h	Al_3h	23.9562	9.30426	-1.36444	5e-05	0.000340038	yes
LOC109815838	NW_017984218.1:36520-46985	Al_0h	Al_3h	4.15278	1.61339	-1.36398	5e-05	0.000340038	yes
LOC109796106	NC_033804.1:2456372-2457984	Al_0h	Al_3h	49.133	19.0993	-1.36317	5e-05	0.000340038	yes
LOC109790676	NW_017984847.1:82817-86416	Al_0h	Al_3h	3.01971	1.17409	-1.36287	0.0004	0.0021701	yes
LOC109815706	NW_017984212.1:372865-374734	Al_0h	Al_3h	1.04623	0.406995	-1.36211	0.0102	0.0333073	yes
LOC109794776	NW_017992716.1:4-820	Al_0h	Al_3h	12.5376	4.88153	-1.36086	5e-05	0.000340038	yes
LOC109808283	NC_033814.1:37964863-37970583	Al_0h	Al_3h	1.77818	0.69236	-1.36081	5e-05	0.000340038	yes
LOC109807665	NC_033814.1:23249030-23252874	Al_0h	Al_3h	1.41534	0.551223	-1.36044	0.0001	0.000638728	yes
LOC109816034	NW_017984230.1:41577-43945	Al_0h	Al_3h	18.7768	7.31383	-1.36025	5e-05	0.000340038	yes
LOC109790606	NW_017984833.1:11463-14791	Al_0h	Al_3h	1.13177	0.441082	-1.35946	0.00245	0.010193	yes
LOC109808599	NC_033814.1:33986507-33988019	Al_0h	Al_3h	8.78768	3.42658	-1.35871	5e-05	0.000340038	yes
LOC109803501	NC_033811.1:14275946-14279348	Al_0h	Al_3h	209.244	81.6359	-1.35791	5e-05	0.000340038	yes
LOC109799766	NC_033808.1:2006296-2010958	Al_0h	Al_3h	1.01999	0.398162	-1.35713	0.0001	0.000638728	yes
LOC109794880	NC_033804.1:3911075-3922795	Al_0h	Al_3h	119.883	46.8118	-1.35668	5e-05	0.000340038	yes
LOC109799428	NC_033808.1:3085108-3087542	Al_0h	Al_3h	53.8963	21.0541	-1.35608	5e-05	0.000340038	yes
LOC109809892	NC_033814.1:29176559-29177675	Al_0h	Al_3h	4.61361	1.803	-1.3555	0.00145	0.00655404	yes
LOC109814583	NW_017984165.1:234056-238510	Al_0h	Al_3h	1.85687	0.725891	-1.35505	0.00015	0.00091698	yes
LOC109790880	NW_017984887.1:74590-81879	Al_0h	Al_3h	12.8136	5.01076	-1.35457	5e-05	0.000340038	yes
LOC109795238	NC_033805.1:14235333-14245450	Al_0h	Al_3h	2.83004	1.10709	-1.35405	5e-05	0.000340038	yes
LOC109797967	NC_033806.1:23267787-23270660	Al_0h	Al_3h	29.2756	11.4551	-1.35371	5e-05	0.000340038	yes
LOC109810687	NC_033804.1:17474064-17479446	Al_0h	Al_3h	28.0111	10.9628	-1.35339	5e-05	0.000340038	yes
LOC109792321	NW_017985336.1:42441-48640	Al_0h	Al_3h	26.516	10.3824	-1.35273	5e-05	0.000340038	yes
LOC109789357	NW_017984643.1:58274-60033	Al_0h	Al_3h	25.8734	10.1382	-1.35167	5e-05	0.000340038	yes
LOC109807013	NC_033814.1:16430010-16437325	Al_0h	Al_3h	7.27945	2.85338	-1.35116	5e-05	0.000340038	yes
LOC109788021	NW_017984483.1:103021-105067	Al_0h	Al_3h	10.1966	3.99937	-1.35025	5e-05	0.000340038	yes
LOC109789777	NC_033805.1:9949360-9951068	Al_0h	Al_3h	3.84905	1.51055	-1.34943	0.00105	0.00498632	yes
LOC109802152	NC_033810.1:7209608-7212528	Al_0h	Al_3h	9.09287	3.56889	-1.34926	5e-05	0.000340038	yes
LOC109792808	NW_017985608.1:10220-34140	Al_0h	Al_3h	2.83085	1.11163	-1.34855	5e-05	0.000340038	yes
LOC109790376	NW_017984791.1:84349-88082	Al_0h	Al_3h	1.03723	0.407486	-1.34791	0.00235	0.00985605	yes
LOC109814301	NC_033805.1:33144559-33149153	Al_0h	Al_3h	4.57284	1.79702	-1.34748	5e-05	0.000340038	yes
LOC109806500	NC_033813.1:850484-853311	Al_0h	Al_3h	2.79716	1.09947	-1.34716	0.00025	0.00144234	yes
LOC109805285	NC_033812.1:8799584-8801575	Al_0h	Al_3h	9.82478	3.86488	-1.346	5e-05	0.000340038	yes
LOC109810613	NW_017984066.1:201219-202519	Al_0h	Al_3h	6.3125	2.48346	-1.34586	5e-05	0.000340038	yes
LOC109811750	NW_017984084.1:45053-50272	Al_0h	Al_3h	1.15588	0.454955	-1.3452	5e-05	0.000340038	yes
LOC109808982	NC_033814.1:39737257-39740300	Al_0h	Al_3h	1.93859	0.763163	-1.34494	0.0004	0.0021701	yes
LOC109810413	NW_017984063.1:1025330-1026668	Al_0h	Al_3h	3.12529	1.23049	-1.34476	0.0011	0.00518825	yes
LOC109812146	NW_017984092.1:310254-312100	Al_0h	Al_3h	1.48283	0.583859	-1.34467	0.00425	0.0161343	yes
LOC109803670	NC_033811.1:14525043-14527236	Al_0h	Al_3h	3.0025	1.1825	-1.34432	0.0002	0.00118501	yes
LOC109818696	NW_017984388.1:135416-136313	Al_0h	Al_3h	11.0204	4.34026	-1.34432	5e-05	0.000340038	yes
LOC109789227	NW_017984622.1:52996-101015	Al_0h	Al_3h	8.30477	3.27239	-1.3436	5e-05	0.000340038	yes
LOC109791894	NC_033805.1:5513804-5517846	Al_0h	Al_3h	2.01441	0.793822	-1.34347	0.0003	0.00169136	yes
LOC109801311	NC_033809.1:8944937-8946810	Al_0h	Al_3h	2.79645	1.10216	-1.34327	0.00035	0.00193346	yes
LOC109808805	NC_033814.1:43473623-43474769	Al_0h	Al_3h	20.995	8.277	-1.34287	5e-05	0.000340038	yes
LOC109805688	NC_033813.1:3417984-3418863	Al_0h	Al_3h	1.64872	0.650023	-1.34278	0.009	0.0300047	yes
LOC109803209	NC_033811.1:4043601-4044624	Al_0h	Al_3h	76.9882	30.3653	-1.34221	5e-05	0.000340038	yes
LOC109815884	NW_017984221.1:284203-285175	Al_0h	Al_3h	13.9142	5.48827	-1.34213	5e-05	0.000340038	yes
LOC109788568	NW_017984542.1:43873-46509	Al_0h	Al_3h	6.36648	2.51216	-1.34157	0.00025	0.00144234	yes
LOC109819184	NW_017984436.1:200959-206380	Al_0h	Al_3h	5.50099	2.17174	-1.34084	5e-05	0.000340038	yes
LOC109792778	NW_017985591.1:13185-25267	Al_0h	Al_3h	3.92982	1.55172	-1.3406	5e-05	0.000340038	yes
LOC109809201	NC_033814.1:43234261-43240870	Al_0h	Al_3h	7.96094	3.14355	-1.34055	5e-05	0.000340038	yes
LOC109801921	NC_033810.1:19548036-19549820	Al_0h	Al_3h	34.6514	13.6864	-1.34017	5e-05	0.000340038	yes
LOC109802898	NC_033810.1:9222168-9227313	Al_0h	Al_3h	2.78796	1.10123	-1.3401	5e-05	0.000340038	yes
LOC109805048	NC_033805.1:16779724-16782667	Al_0h	Al_3h	1.48602	0.587187	-1.33956	0.00035	0.00193346	yes
LOC109799734	NC_033804.1:8622573-8623586	Al_0h	Al_3h	7.95242	3.14235	-1.33955	5e-05	0.000340038	yes
LOC109814747	NW_017984172.1:135168-140622	Al_0h	Al_3h	3.75972	1.48588	-1.3393	5e-05	0.000340038	yes
LOC109805591	NC_033805.1:12831135-12833978	Al_0h	Al_3h	4.75814	1.88131	-1.33866	5e-05	0.000340038	yes
LOC109804231	NC_033811.1:16078798-16084416	Al_0h	Al_3h	16.846	6.66102	-1.33859	5e-05	0.000340038	yes
LOC109809576	NC_033814.1:43373088-43374020	Al_0h	Al_3h	5.15872	2.04035	-1.3382	0.00035	0.00193346	yes
LOC109799262	NC_033807.1:10503403-10505122	Al_0h	Al_3h	8.43933	3.33788	-1.3382	0.0001	0.000638728	yes
LOC109792750	NW_017985572.1:13415-17813	Al_0h	Al_3h	5.13822	2.03276	-1.33783	5e-05	0.000340038	yes
LOC109805272	NC_033812.1:9476967-9481730	Al_0h	Al_3h	46.3404	18.3378	-1.33745	5e-05	0.000340038	yes
LOC109799813	NC_033809.1:22310878-22314716	Al_0h	Al_3h	8.51977	3.37343	-1.3366	5e-05	0.000340038	yes
LOC109806841	NC_033805.1:29487080-29491728	Al_0h	Al_3h	9.33565	3.69679	-1.33648	5e-05	0.000340038	yes
LOC109808689	NC_033814.1:3389245-3399029	Al_0h	Al_3h	4.92985	1.95334	-1.3356	5e-05	0.000340038	yes
LOC109804041	NC_033811.1:10065101-10072715	Al_0h	Al_3h	9.99091	3.9595	-1.3353	5e-05	0.000340038	yes
LOC109796257	NC_033804.1:9433264-9434764	Al_0h	Al_3h	10.1613	4.02742	-1.33516	5e-05	0.000340038	yes
LOC109804369	NC_033811.1:11060167-11066882	Al_0h	Al_3h	49.3793	19.5753	-1.33487	5e-05	0.000340038	yes
LOC109815924	NW_017984223.1:185903-191175	Al_0h	Al_3h	15.2477	6.04672	-1.33437	5e-05	0.000340038	yes
LOC109796726	NC_033806.1:16909479-16919676	Al_0h	Al_3h	3.44612	1.36682	-1.33415	5e-05	0.000340038	yes
LOC109818995	NW_017984416.1:187168-197965	Al_0h	Al_3h	1.10679	0.439403	-1.33276	5e-05	0.000340038	yes
LOC109813970	NW_017984145.1:140146-155485	Al_0h	Al_3h	141.156	56.0474	-1.33257	5e-05	0.000340038	yes
LOC109808791	NC_033805.1:22612424-22616462	Al_0h	Al_3h	113.467	45.059	-1.33239	5e-05	0.000340038	yes
LOC109809786	NC_033814.1:33432783-33433413	Al_0h	Al_3h	2.3173	0.920668	-1.33169	0.01315	0.0410428	yes
LOC109796188	NC_033806.1:20216493-20225629	Al_0h	Al_3h	1.14084	0.454014	-1.32929	5e-05	0.000340038	yes
LOC109816257	NW_017984242.1:71626-72528	Al_0h	Al_3h	62.8276	25.0288	-1.32781	5e-05	0.000340038	yes
LOC109796193	NC_033806.1:14926850-14931849	Al_0h	Al_3h	46.732	18.6196	-1.32759	5e-05	0.000340038	yes
LOC109788398	NC_033805.1:27758355-27759579	Al_0h	Al_3h	46.288	18.4686	-1.32556	5e-05	0.000340038	yes
LOC109802478	NC_033810.1:17535032-17537771	Al_0h	Al_3h	1.6092	0.642165	-1.32533	0.00255	0.0105351	yes
LOC109815470	NW_017984201.1:392062-396652	Al_0h	Al_3h	35.9789	14.3646	-1.32463	5e-05	0.000340038	yes
LOC109793042	NW_017985766.1:9024-10760	Al_0h	Al_3h	2.09486	0.836379	-1.32462	0.0033	0.0130699	yes
LOC109808718	NC_033814.1:34838482-34842514	Al_0h	Al_3h	1.35752	0.542663	-1.32284	0.00115	0.00538874	yes
LOC109801861	NC_033810.1:13566292-13570661	Al_0h	Al_3h	69.054	27.6258	-1.32171	5e-05	0.000340038	yes
LOC109805467	NC_033813.1:11263552-11267648	Al_0h	Al_3h	8.69088	3.4773	-1.32153	5e-05	0.000340038	yes
LOC109814088	NW_017984148.1:17358-20416	Al_0h	Al_3h	10.8051	4.32975	-1.31936	5e-05	0.000340038	yes
LOC109797498	NC_033806.1:26949728-26954308	Al_0h	Al_3h	24.2519	9.72059	-1.31898	5e-05	0.000340038	yes
LOC109799434	NC_033808.1:3128694-3134091	Al_0h	Al_3h	14.2992	5.73141	-1.31897	5e-05	0.000340038	yes
LOC109815231	NW_017984192.1:337584-338888	Al_0h	Al_3h	5.50919	2.20872	-1.31863	0.00145	0.00655404	yes
LOC109805926	NC_033813.1:20345649-20347479	Al_0h	Al_3h	2.89882	1.16466	-1.31555	0.00055	0.00285583	yes
LOC109810531	NW_017984065.1:789316-792037	Al_0h	Al_3h	175.343	70.462	-1.31526	5e-05	0.000340038	yes
LOC109792075	NW_017985237.1:24879-28613	Al_0h	Al_3h	7.04821	2.83244	-1.31521	5e-05	0.000340038	yes
LOC109791106	NW_017984949.1:57195-60018	Al_0h	Al_3h	1.87275	0.752657	-1.31509	0.0008	0.00394432	yes
LOC109792823	NW_017985621.1:39847-46077	Al_0h	Al_3h	4.5158	1.81512	-1.31492	5e-05	0.000340038	yes
LOC109819136	NW_017984432.1:38170-40251	Al_0h	Al_3h	2.15385	0.866574	-1.31352	0.0001	0.000638728	yes
LOC109815206	NW_017984190.1:412914-415074	Al_0h	Al_3h	103.355	41.5853	-1.31347	5e-05	0.000340038	yes
LOC109802743	NC_033810.1:14541051-14542198	Al_0h	Al_3h	2.15683	0.868044	-1.31307	0.0034	0.0133967	yes
LOC109813567	NW_017984131.1:417947-427425	Al_0h	Al_3h	7.35687	2.96098	-1.31302	5e-05	0.000340038	yes
LOC109802095	NC_033810.1:17336593-17340909	Al_0h	Al_3h	10.9964	4.42698	-1.31264	5e-05	0.000340038	yes
LOC109802789	NC_033804.1:350238-351207	Al_0h	Al_3h	11.1433	4.49246	-1.31059	5e-05	0.000340038	yes
LOC109788286	NW_017984513.1:63269-67337	Al_0h	Al_3h	8.04075	3.24185	-1.31051	5e-05	0.000340038	yes
LOC109795300	NC_033805.1:11608855-11615689	Al_0h	Al_3h	4.63267	1.86819	-1.3102	5e-05	0.000340038	yes
LOC109810502	NW_017984064.1:17116-17809	Al_0h	Al_3h	36.3315	14.6515	-1.31017	5e-05	0.000340038	yes
LOC109802957	NC_033810.1:18123874-18124602	Al_0h	Al_3h	8.88457	3.58315	-1.31007	0.00015	0.00091698	yes
LOC109806723	NC_033813.1:16038931-16043613	Al_0h	Al_3h	6.63805	2.67739	-1.30993	5e-05	0.000340038	yes
LOC109805452	NC_033813.1:85970-89198	Al_0h	Al_3h	6.79105	2.73943	-1.30976	5e-05	0.000340038	yes
LOC109804974	NC_033812.1:8480387-8489341	Al_0h	Al_3h	1.09107	0.440314	-1.30914	0.00055	0.00285583	yes
LOC109804507	NC_033811.1:13638167-13641800	Al_0h	Al_3h	16.8117	6.78805	-1.30839	5e-05	0.000340038	yes
LOC109815904	NW_017984222.1:119580-129182	Al_0h	Al_3h	20.7428	8.37825	-1.30789	5e-05	0.000340038	yes
LOC109794908	NW_017997718.1:35-570	Al_0h	Al_3h	63.6217	25.7011	-1.30769	5e-05	0.000340038	yes
LOC109808324	NC_033814.1:22464468-22469179	Al_0h	Al_3h	8.47967	3.42586	-1.30754	5e-05	0.000340038	yes
LOC109813614	NW_017984132.1:329354-330324	Al_0h	Al_3h	130.734	52.8412	-1.3069	5e-05	0.000340038	yes
LOC109809025	NC_033814.1:40062700-40064277	Al_0h	Al_3h	160.476	64.9028	-1.306	5e-05	0.000340038	yes
LOC109800427	NC_033809.1:13258302-13263000	Al_0h	Al_3h	1.1502	0.465214	-1.30592	0.0041	0.0156439	yes
LOC109813082	NW_017984117.1:220563-222218	Al_0h	Al_3h	18.7809	7.59757	-1.30565	5e-05	0.000340038	yes
LOC109818280	NW_017984357.1:57731-60462	Al_0h	Al_3h	25.0916	10.1563	-1.30483	5e-05	0.000340038	yes
LOC109790046	NW_017984740.1:21452-25018	Al_0h	Al_3h	7.97835	3.2311	-1.30407	5e-05	0.000340038	yes
LOC109805762	NC_033813.1:14651675-14653915	Al_0h	Al_3h	334.404	135.502	-1.30328	5e-05	0.000340038	yes
LOC109791416	NW_017985033.1:67139-72458	Al_0h	Al_3h	2.0097	0.814588	-1.30284	0.0002	0.00118501	yes
LOC109791022	NW_017984922.1:63506-64301	Al_0h	Al_3h	23.6493	9.58622	-1.30276	5e-05	0.000340038	yes
LOC109805158	NC_033812.1:4963513-4966603	Al_0h	Al_3h	7.56884	3.06869	-1.30245	5e-05	0.000340038	yes
LOC109803345	NC_033811.1:2582215-2585940	Al_0h	Al_3h	25.6287	10.4027	-1.30081	5e-05	0.000340038	yes
LOC109804154	NC_033811.1:18627982-18628666	Al_0h	Al_3h	277.485	112.65	-1.30056	5e-05	0.000340038	yes
LOC109799755	NC_033808.1:853255-856359	Al_0h	Al_3h	1.48662	0.603612	-1.30035	0.0002	0.00118501	yes
LOC109807439	NC_033814.1:19886937-19890146	Al_0h	Al_3h	3.3462	1.36083	-1.29804	0.0001	0.000638728	yes
LOC109789127	NW_017984612.1:47898-50641	Al_0h	Al_3h	9.66803	3.93373	-1.29732	5e-05	0.000340038	yes
LOC109800878	NC_033809.1:10924944-10927824	Al_0h	Al_3h	1.09483	0.44555	-1.29705	0.00365	0.0142141	yes
LOC109789741	NW_017984698.1:42767-46233	Al_0h	Al_3h	6.6764	2.71835	-1.29634	5e-05	0.000340038	yes
LOC109794631	NW_017991155.1:159-1282	Al_0h	Al_3h	7.73605	3.15269	-1.29502	5e-05	0.000340038	yes
LOC109799128	NC_033807.1:12239799-12242145	Al_0h	Al_3h	283.815	115.663	-1.29502	5e-05	0.000340038	yes
LOC109801482	NC_033809.1:19497610-19501483	Al_0h	Al_3h	4.68701	1.91123	-1.29417	5e-05	0.000340038	yes
LOC109798912	NC_033804.1:6213104-6218042	Al_0h	Al_3h	1.03963	0.424036	-1.29382	0.0019	0.00824691	yes
LOC109816993	NW_017984278.1:243759-249260	Al_0h	Al_3h	27.6053	11.2599	-1.29375	5e-05	0.000340038	yes
LOC109813931	NW_017984144.1:440667-451975	Al_0h	Al_3h	3.19192	1.30264	-1.29298	5e-05	0.000340038	yes
LOC109808150	NC_033814.1:38672658-38675845	Al_0h	Al_3h	3.59186	1.4659	-1.29295	5e-05	0.000340038	yes
LOC109788491	NW_017984534.1:77145-82258	Al_0h	Al_3h	9.46931	3.86524	-1.2927	5e-05	0.000340038	yes
LOC109795447	NC_033805.1:12409440-12410608	Al_0h	Al_3h	1.45681	0.595112	-1.29158	0.01485	0.0453149	yes
LOC109788440	NW_017984529.1:95372-100488	Al_0h	Al_3h	13.5327	5.52928	-1.29128	0.00015	0.00091698	yes
LOC109797468	NC_033806.1:27342871-27346006	Al_0h	Al_3h	52.1471	21.308	-1.29119	5e-05	0.000340038	yes
LOC109813502	NW_017984129.1:162503-165441	Al_0h	Al_3h	2.97357	1.21522	-1.29097	0.0009	0.00436631	yes
LOC109807186	NC_033814.1:44472383-44477981	Al_0h	Al_3h	2.94793	1.2048	-1.29091	5e-05	0.000340038	yes
LOC109790289	NW_017984781.1:91475-92708	Al_0h	Al_3h	1.2314	0.503388	-1.29055	0.00525	0.0192247	yes
LOC109792762	NW_017985577.1:30777-32476	Al_0h	Al_3h	36.7645	15.0376	-1.28974	5e-05	0.000340038	yes
LOC109816517	NW_017984252.1:40082-57089	Al_0h	Al_3h	34.591	14.1489	-1.2897	5e-05	0.000340038	yes
LOC109791741	NW_017985127.1:33134-39999	Al_0h	Al_3h	1.83721	0.751642	-1.2894	5e-05	0.000340038	yes
LOC109798510	NC_033807.1:3548374-3552732	Al_0h	Al_3h	6.511	2.66382	-1.28938	5e-05	0.000340038	yes
LOC109791239	NC_033804.1:5076347-5082145	Al_0h	Al_3h	2.64631	1.08343	-1.28839	5e-05	0.000340038	yes
LOC109813806	NW_017984139.1:336538-341430	Al_0h	Al_3h	1.68852	0.691446	-1.28807	0.00075	0.00373202	yes
LOC109795011	NC_033805.1:22251216-22253553	Al_0h	Al_3h	4.78459	1.95929	-1.28806	5e-05	0.000340038	yes
LOC109792224	NW_017985297.1:31789-34444	Al_0h	Al_3h	7.19466	2.94754	-1.28741	5e-05	0.000340038	yes
LOC109792388	NW_017985375.1:29528-31595	Al_0h	Al_3h	1.48372	0.607862	-1.2874	0.0009	0.00436631	yes
LOC109806622	NC_033813.1:15838283-15841139	Al_0h	Al_3h	6.72743	2.75872	-1.28606	5e-05	0.000340038	yes
LOC109791115	NW_017984953.1:7396-13905	Al_0h	Al_3h	2.27976	0.935483	-1.2851	5e-05	0.000340038	yes
LOC109801875	NC_033810.1:18578150-18584783	Al_0h	Al_3h	6.7509	2.77085	-1.28475	5e-05	0.000340038	yes
LOC109791452	NC_033805.1:14164459-14168484	Al_0h	Al_3h	2.62936	1.08084	-1.28256	5e-05	0.000340038	yes
LOC109808818	NC_033814.1:34781913-34785014	Al_0h	Al_3h	84.7868	34.8564	-1.28242	5e-05	0.000340038	yes
LOC109810997	NW_017984071.1:121213-125119	Al_0h	Al_3h	7.2025	2.96554	-1.2802	5e-05	0.000340038	yes
LOC109798917	NC_033807.1:8222664-8224356	Al_0h	Al_3h	11.2697	4.6416	-1.27975	5e-05	0.000340038	yes
LOC109796770	NC_033806.1:13189849-13194312	Al_0h	Al_3h	3.46521	1.42783	-1.27912	0.00015	0.00091698	yes
LOC109810584	NW_017984066.1:915440-921371	Al_0h	Al_3h	12.1314	4.99914	-1.27899	5e-05	0.000340038	yes
LOC109788597	NC_033805.1:32929791-32931332	Al_0h	Al_3h	45.2984	18.671	-1.27866	5e-05	0.000340038	yes
LOC109816595	NW_017984256.1:285746-298430	Al_0h	Al_3h	6.16553	2.54168	-1.27845	5e-05	0.000340038	yes
LOC109812198	NW_017984093.1:318252-320450	Al_0h	Al_3h	10.784	4.44648	-1.27815	5e-05	0.000340038	yes
LOC109791010	NW_017984920.1:21149-23810	Al_0h	Al_3h	4.97212	2.05017	-1.27812	5e-05	0.000340038	yes
LOC109805642	NC_033813.1:233646-239127	Al_0h	Al_3h	13.0257	5.37181	-1.27788	5e-05	0.000340038	yes
LOC109813091	NW_017984117.1:100390-107625	Al_0h	Al_3h	1.80263	0.743715	-1.27728	0.0011	0.00518825	yes
LOC109805803	NC_033805.1:14908392-14911774	Al_0h	Al_3h	2.7899	1.15127	-1.27698	5e-05	0.000340038	yes
LOC109790761	NW_017984864.1:88177-91233	Al_0h	Al_3h	5.84662	2.41333	-1.27658	5e-05	0.000340038	yes
LOC109816102	NW_017984234.1:27386-31900	Al_0h	Al_3h	47.7817	19.7249	-1.27644	5e-05	0.000340038	yes
LOC109789102	NW_017984609.1:93308-100695	Al_0h	Al_3h	1.19463	0.493163	-1.27642	0.0149	0.045445	yes
LOC109789156	NW_017984615.1:91853-100968	Al_0h	Al_3h	1.38518	0.573023	-1.2734	5e-05	0.000340038	yes
LOC109790078	NW_017984743.1:24380-26821	Al_0h	Al_3h	1.92928	0.798325	-1.27302	0.00015	0.00091698	yes
LOC109814824	NW_017984175.1:29237-30931	Al_0h	Al_3h	23.9766	9.92248	-1.27285	5e-05	0.000340038	yes
LOC109814135	NW_017984150.1:354876-355497	Al_0h	Al_3h	26.1673	10.8317	-1.27251	5e-05	0.000340038	yes
LOC109802808	NC_033810.1:18808603-18810419	Al_0h	Al_3h	23.9052	9.89547	-1.27249	5e-05	0.000340038	yes
LOC109802507	NC_033810.1:12205241-12211177	Al_0h	Al_3h	20.4981	8.48586	-1.27236	5e-05	0.000340038	yes
LOC109792320	NW_017985336.1:13801-18818	Al_0h	Al_3h	3.42074	1.41664	-1.27183	5e-05	0.000340038	yes
LOC109808012	NC_033814.1:44585877-44595023	Al_0h	Al_3h	3.97093	1.64473	-1.27162	5e-05	0.000340038	yes
LOC109790772	NW_017984866.1:55968-61332	Al_0h	Al_3h	1.80788	0.74928	-1.27072	5e-05	0.000340038	yes
LOC109803964	NC_033811.1:19238971-19241783	Al_0h	Al_3h	7.58326	3.14583	-1.26938	5e-05	0.000340038	yes
LOC109804016	NC_033811.1:355817-366062	Al_0h	Al_3h	36.9402	15.3248	-1.26932	5e-05	0.000340038	yes
LOC109794921	NW_017998776.1:3-517	Al_0h	Al_3h	21.314	8.84413	-1.26901	5e-05	0.000340038	yes
LOC109800367	NC_033804.1:9769348-9770288	Al_0h	Al_3h	8.96607	3.72111	-1.26874	5e-05	0.000340038	yes
LOC109796982	NC_033806.1:28761091-28763219	Al_0h	Al_3h	12.8851	5.34888	-1.2684	5e-05	0.000340038	yes
LOC109810074	NW_017984060.1:593170-598912	Al_0h	Al_3h	16.3912	6.80815	-1.26758	5e-05	0.000340038	yes
LOC109791597	NW_017985085.1:55010-60813	Al_0h	Al_3h	18.1278	7.53235	-1.26703	5e-05	0.000340038	yes
LOC109794919	NW_017998553.1:3-528	Al_0h	Al_3h	6.11777	2.54209	-1.26699	0.00365	0.0142141	yes
LOC109800151	NC_033804.1:6004236-6006209	Al_0h	Al_3h	1.27024	0.527899	-1.26677	0.00055	0.00285583	yes
LOC109818066	NW_017984341.1:29780-33274	Al_0h	Al_3h	23.7761	9.88277	-1.26652	5e-05	0.000340038	yes
LOC109806139	NC_033813.1:9253386-9255420	Al_0h	Al_3h	2.41117	1.00273	-1.26579	0.00165	0.00731534	yes
LOC109789948	NW_017984728.1:10586-12556	Al_0h	Al_3h	21.4692	8.93155	-1.26529	5e-05	0.000340038	yes
LOC109793759	NW_017986551.1:1090-3005	Al_0h	Al_3h	11.5805	4.81802	-1.26519	5e-05	0.000340038	yes
LOC109803499	NC_033804.1:9994770-9999896	Al_0h	Al_3h	9.32888	3.8829	-1.26457	5e-05	0.000340038	yes
LOC109812978	NW_017984113.1:351454-355752	Al_0h	Al_3h	1.86577	0.777144	-1.26352	5e-05	0.000340038	yes
LOC109797799	NC_033804.1:17326130-17330718	Al_0h	Al_3h	3.81823	1.59241	-1.2617	5e-05	0.000340038	yes
LOC109811177	NW_017984073.1:84606-85510	Al_0h	Al_3h	3.38808	1.41322	-1.26148	0.00645	0.0227856	yes
LOC109809283	NC_033814.1:2930951-2936756	Al_0h	Al_3h	3.01971	1.25972	-1.26131	0.0001	0.000638728	yes
LOC109806603	NC_033813.1:16396402-16400524	Al_0h	Al_3h	2.07938	0.867573	-1.2611	5e-05	0.000340038	yes
LOC109795335	NC_033805.1:28723391-28730265	Al_0h	Al_3h	4.57719	1.91026	-1.26069	5e-05	0.000340038	yes
LOC109815785	NW_017984216.1:162483-166287	Al_0h	Al_3h	5.75452	2.40167	-1.26066	5e-05	0.000340038	yes
LOC109798448	NC_033807.1:7620744-7643422	Al_0h	Al_3h	1.61311	0.67325	-1.26063	5e-05	0.000340038	yes
LOC109800062	NC_033809.1:632963-638075	Al_0h	Al_3h	8.96673	3.74259	-1.26054	5e-05	0.000340038	yes
LOC109798298	NC_033807.1:2389114-2394643	Al_0h	Al_3h	28.0462	11.7141	-1.25956	5e-05	0.000340038	yes
LOC109792054	NW_017985227.1:15714-17704	Al_0h	Al_3h	4.34398	1.81478	-1.25922	0.00135	0.0061756	yes
LOC109804924	NC_033812.1:3753304-3756125	Al_0h	Al_3h	2.71709	1.13688	-1.25698	0.0002	0.00118501	yes
LOC109802885	NC_033810.1:19420561-19422177	Al_0h	Al_3h	6.12905	2.56511	-1.25664	0.0001	0.000638728	yes
LOC109809124	NC_033814.1:35960492-35962093	Al_0h	Al_3h	1.33504	0.558787	-1.25652	0.0053	0.0193769	yes
LOC109808156	NC_033814.1:34240194-34247023	Al_0h	Al_3h	136.182	57.0086	-1.25628	5e-05	0.000340038	yes
LOC109817692	NW_017984317.1:204355-208511	Al_0h	Al_3h	25.9739	10.8752	-1.25602	5e-05	0.000340038	yes
LOC109795795	NC_033806.1:13234444-13238507	Al_0h	Al_3h	1.63267	0.683871	-1.25544	0.00025	0.00144234	yes
LOC109789056	NC_033805.1:12631557-12635782	Al_0h	Al_3h	6.95399	2.91495	-1.25437	5e-05	0.000340038	yes
LOC109792504	NC_033805.1:27315390-27316816	Al_0h	Al_3h	30.5402	12.8082	-1.25365	5e-05	0.000340038	yes
LOC109814416	NW_017984159.1:201217-210418	Al_0h	Al_3h	2.94501	1.23518	-1.25355	5e-05	0.000340038	yes
LOC109798784	NC_033807.1:1570988-1575056	Al_0h	Al_3h	7.54294	3.16418	-1.2533	5e-05	0.000340038	yes
LOC109819326	NW_017984448.1:49689-55668	Al_0h	Al_3h	1.31338	0.551118	-1.25285	0.00145	0.00655404	yes
LOC109807964	NC_033805.1:10527234-10530816	Al_0h	Al_3h	42.179	17.7098	-1.25198	5e-05	0.000340038	yes
LOC109803979	NC_033811.1:12106806-12109253	Al_0h	Al_3h	7.33523	3.08065	-1.25161	5e-05	0.000340038	yes
LOC109805589	NC_033813.1:3081783-3090330	Al_0h	Al_3h	30.3376	12.7519	-1.25039	5e-05	0.000340038	yes
LOC109802245	NC_033810.1:14561534-14564040	Al_0h	Al_3h	12.5765	5.2875	-1.25007	5e-05	0.000340038	yes
LOC109790117	NW_017984750.1:48621-54087	Al_0h	Al_3h	7.21304	3.03289	-1.24991	5e-05	0.000340038	yes
LOC109814443	NW_017984160.1:255781-260352	Al_0h	Al_3h	10.4678	4.40555	-1.24857	5e-05	0.000340038	yes
LOC109807929	NC_033814.1:48632833-48642728	Al_0h	Al_3h	2.47462	1.04156	-1.24846	5e-05	0.000340038	yes
LOC109798636	NC_033807.1:2945826-2952554	Al_0h	Al_3h	1.70067	0.715882	-1.24831	5e-05	0.000340038	yes
LOC109791654	NC_033805.1:36867168-36871962	Al_0h	Al_3h	9.5377	4.01594	-1.2479	5e-05	0.000340038	yes
LOC109793597	NW_017986292.1:15838-20575	Al_0h	Al_3h	2.18377	0.919995	-1.24712	5e-05	0.000340038	yes
LOC109807434	NC_033814.1:31166701-31171706	Al_0h	Al_3h	1.27476	0.537108	-1.24694	0.00015	0.00091698	yes
LOC109809570	NC_033814.1:19393998-19396112	Al_0h	Al_3h	1.52315	0.641824	-1.24681	0.0005	0.00262952	yes
LOC109807710	NC_033805.1:11414665-11416984	Al_0h	Al_3h	12.4062	5.2277	-1.24681	5e-05	0.000340038	yes
LOC109809594	NC_033814.1:38999211-39003024	Al_0h	Al_3h	14.2311	5.99828	-1.24643	5e-05	0.000340038	yes
LOC109812961	NW_017984112.1:96625-101105	Al_0h	Al_3h	1.21616	0.513072	-1.24511	0.00195	0.00843147	yes
LOC109802075	NC_033810.1:4787172-4789924	Al_0h	Al_3h	19.8599	8.37953	-1.24492	5e-05	0.000340038	yes
LOC109804983	NC_033812.1:3512692-3513697	Al_0h	Al_3h	4.31469	1.82192	-1.2438	0.0003	0.00169136	yes
LOC109788179	NC_033805.1:10248915-10251408	Al_0h	Al_3h	3.33999	1.41105	-1.24308	5e-05	0.000340038	yes
LOC109798041	NC_033806.1:6203037-6204976	Al_0h	Al_3h	6.73685	2.84648	-1.24289	0.0001	0.000638728	yes
LOC109809374	NC_033814.1:47073961-47077200	Al_0h	Al_3h	30.0983	12.7381	-1.24054	5e-05	0.000340038	yes
LOC109804053	NC_033811.1:12634463-12636090	Al_0h	Al_3h	2.54302	1.07659	-1.24008	0.00045	0.00240191	yes
LOC109808262	NC_033814.1:35813350-35815173	Al_0h	Al_3h	9.38984	3.97555	-1.23994	5e-05	0.000340038	yes
LOC109791408	NW_017985032.1:21967-23474	Al_0h	Al_3h	3.39969	1.43975	-1.23959	0.0003	0.00169136	yes
LOC109810245	NW_017984061.1:552085-553570	Al_0h	Al_3h	4.62286	1.95777	-1.23957	0.00015	0.00091698	yes
LOC109806053	NC_033813.1:522829-524443	Al_0h	Al_3h	52.5763	22.266	-1.23957	5e-05	0.000340038	yes
LOC109791009	NW_017984920.1:17148-18211	Al_0h	Al_3h	114.424	48.4818	-1.23888	5e-05	0.000340038	yes
LOC109809879	NC_033814.1:18795681-18798543	Al_0h	Al_3h	6.58437	2.79021	-1.23867	5e-05	0.000340038	yes
LOC109801788	NC_033810.1:1302932-1305523	Al_0h	Al_3h	7.83317	3.31991	-1.23845	5e-05	0.000340038	yes
LOC109805477	NC_033813.1:5543442-5544270	Al_0h	Al_3h	6.96334	2.95172	-1.23822	0.00045	0.00240191	yes
LOC109800936	NC_033809.1:6248862-6253763	Al_0h	Al_3h	3.7922	1.60752	-1.2382	0.0001	0.000638728	yes
LOC109794236	NC_033805.1:14780061-14781177	Al_0h	Al_3h	3.64897	1.54758	-1.23748	0.0027	0.0110512	yes
LOC109791941	NW_017985191.1:14678-17649	Al_0h	Al_3h	28.5482	12.1119	-1.23697	5e-05	0.000340038	yes
LOC109798263	NC_033807.1:8650367-8657557	Al_0h	Al_3h	7.6511	3.24697	-1.23657	5e-05	0.000340038	yes
LOC109794495	NW_017990167.1:686-2459	Al_0h	Al_3h	17.4648	7.4172	-1.2355	5e-05	0.000340038	yes
LOC109801536	NC_033809.1:2511490-2515676	Al_0h	Al_3h	6.36548	2.70471	-1.23479	5e-05	0.000340038	yes
LOC109791103	NW_017984949.1:34508-35652	Al_0h	Al_3h	3.07526	1.30672	-1.23476	0.00325	0.0129033	yes
LOC109802872	NC_033810.1:18824510-18825529	Al_0h	Al_3h	76.2508	32.4045	-1.23456	5e-05	0.000340038	yes
LOC109818524	NW_017984375.1:105043-107933	Al_0h	Al_3h	13.2867	5.64934	-1.23383	5e-05	0.000340038	yes
LOC109798645	NC_033807.1:7379193-7384787	Al_0h	Al_3h	17.6969	7.5247	-1.23379	5e-05	0.000340038	yes
LOC109809214	NC_033814.1:10153068-10153900	Al_0h	Al_3h	3.21359	1.36649	-1.23371	0.01535	0.0465463	yes
LOC109800964	NC_033809.1:23247841-23249461	Al_0h	Al_3h	6.43879	2.73796	-1.23368	5e-05	0.000340038	yes
LOC109815041	NW_017984183.1:159211-162220	Al_0h	Al_3h	15.2531	6.48674	-1.23354	5e-05	0.000340038	yes
LOC109803289	NC_033804.1:8444775-8446536	Al_0h	Al_3h	2.13557	0.908219	-1.23351	0.00245	0.010193	yes
LOC109817320	NW_017984297.1:103508-108226	Al_0h	Al_3h	61.4443	26.1332	-1.2334	5e-05	0.000340038	yes
LOC109794863	NW_017994654.1:15-739	Al_0h	Al_3h	3.77891	1.6077	-1.23297	0.01445	0.0443494	yes
LOC109800184	NC_033804.1:14470295-14472880	Al_0h	Al_3h	9.04354	3.85006	-1.23201	5e-05	0.000340038	yes
LOC109788119	NW_017984493.1:77898-80484	Al_0h	Al_3h	1.47863	0.629555	-1.23185	0.00255	0.0105351	yes
LOC109788486	NW_017984534.1:114422-121529	Al_0h	Al_3h	1.82595	0.777749	-1.23127	0.00035	0.00193346	yes
LOC109814333	NW_017984157.1:138694-139589	Al_0h	Al_3h	4.19687	1.78799	-1.23097	0.0007	0.00351529	yes
LOC109803177	NC_033811.1:14644367-14652975	Al_0h	Al_3h	3.91417	1.66855	-1.23011	0.0002	0.00118501	yes
LOC109806851	NC_033805.1:29494858-29497100	Al_0h	Al_3h	15.0976	6.43895	-1.22942	5e-05	0.000340038	yes
LOC109806621	NC_033813.1:2079529-2082883	Al_0h	Al_3h	42.6662	18.2006	-1.2291	5e-05	0.000340038	yes
LOC109813168	NW_017984120.1:198456-201103	Al_0h	Al_3h	23.3811	9.97487	-1.22898	5e-05	0.000340038	yes
LOC109800968	NC_033809.1:23521123-23523170	Al_0h	Al_3h	16.0065	6.83021	-1.22866	0.0002	0.00118501	yes
LOC109798308	NC_033807.1:6639620-6642502	Al_0h	Al_3h	1.61522	0.68925	-1.22863	0.00265	0.0108796	yes
LOC109796608	NC_033806.1:12955213-12959550	Al_0h	Al_3h	25.17	10.7474	-1.22772	5e-05	0.000340038	yes
LOC109806290	NC_033813.1:16917170-16918888	Al_0h	Al_3h	10.0935	4.31037	-1.22754	5e-05	0.000340038	yes
LOC109818397	NC_033805.1:35281395-35283582	Al_0h	Al_3h	4.60957	1.96908	-1.22711	5e-05	0.000340038	yes
LOC109811983	NW_017984089.1:681643-683247	Al_0h	Al_3h	3.0715	1.31276	-1.22634	0.0001	0.000638728	yes
LOC109810115	NW_017984060.1:1576200-1577256	Al_0h	Al_3h	24.2982	10.3885	-1.22587	5e-05	0.000340038	yes
LOC109795095	NC_033805.1:22551842-22561869	Al_0h	Al_3h	9.84019	4.20861	-1.22534	5e-05	0.000340038	yes
LOC109811735	NW_017984084.1:211421-217707	Al_0h	Al_3h	1.59311	0.68232	-1.22332	5e-05	0.000340038	yes
LOC109796767	NC_033806.1:27936306-27939890	Al_0h	Al_3h	6.40583	2.74411	-1.22305	5e-05	0.000340038	yes
LOC109802429	NC_033810.1:18207924-18210887	Al_0h	Al_3h	496.936	212.912	-1.22281	5e-05	0.000340038	yes
LOC109811309	NW_017984076.1:171784-176594	Al_0h	Al_3h	7.01282	3.00466	-1.22279	5e-05	0.000340038	yes
LOC109816288	NW_017984243.1:297999-302163	Al_0h	Al_3h	2.11842	0.907663	-1.22276	0.0003	0.00169136	yes
LOC109790780	NW_017984869.1:37893-41598	Al_0h	Al_3h	6.6928	2.86801	-1.22256	5e-05	0.000340038	yes
LOC109815508	NW_017984204.1:217308-223533	Al_0h	Al_3h	3.42395	1.46724	-1.22255	5e-05	0.000340038	yes
LOC109794187	NW_017987668.1:814-4784	Al_0h	Al_3h	10.5025	4.50115	-1.22237	5e-05	0.000340038	yes
LOC109793873	NW_017986759.1:9324-16107	Al_0h	Al_3h	17.9799	7.70765	-1.22202	5e-05	0.000340038	yes
LOC109806847	NC_033814.1:40866421-40869371	Al_0h	Al_3h	1.74158	0.746939	-1.22133	0.0018	0.00788172	yes
LOC109788188	NW_017984500.1:32089-41835	Al_0h	Al_3h	1.01404	0.434937	-1.22124	0.0014	0.00636213	yes
LOC109788110	NW_017984491.1:181758-182307	Al_0h	Al_3h	18.5303	7.95038	-1.22079	5e-05	0.000340038	yes
LOC109789638	NW_017984684.1:83011-84717	Al_0h	Al_3h	49.4642	21.2228	-1.22077	5e-05	0.000340038	yes
LOC109789022	NC_033805.1:3629481-3634565	Al_0h	Al_3h	25.8716	11.1069	-1.21991	5e-05	0.000340038	yes
LOC109801441	NC_033809.1:3785090-3789509	Al_0h	Al_3h	6.0458	2.59602	-1.21964	5e-05	0.000340038	yes
LOC114915822	NC_033806.1:11616339-11618630	Al_0h	Al_3h	2.24537	0.964445	-1.21918	0.0013	0.00598189	yes
LOC109792870	NC_033805.1:21451444-21454434	Al_0h	Al_3h	22.0968	9.49357	-1.21881	5e-05	0.000340038	yes
LOC109797617	NC_033806.1:25113136-25114225	Al_0h	Al_3h	8.00416	3.4403	-1.21822	0.0003	0.00169136	yes
LOC109817729	NW_017984320.1:90203-92629	Al_0h	Al_3h	177.515	76.356	-1.21713	5e-05	0.000340038	yes
LOC109797527	NC_033806.1:26708191-26712184	Al_0h	Al_3h	1.38366	0.595206	-1.21703	0.0005	0.00262952	yes
LOC109787806	NC_033805.1:34596689-34601439	Al_0h	Al_3h	7.23099	3.11095	-1.21684	5e-05	0.000340038	yes
LOC109812186	NC_033805.1:25679869-25684072	Al_0h	Al_3h	12.038	5.1791	-1.21682	5e-05	0.000340038	yes
LOC109812883	NW_017984110.1:336028-341700	Al_0h	Al_3h	5.38449	2.31671	-1.21673	5e-05	0.000340038	yes
LOC109801393	NC_033809.1:8594171-8595183	Al_0h	Al_3h	2.76273	1.18906	-1.21627	0.00585	0.0210155	yes
LOC109804052	NC_033811.1:3717593-3721600	Al_0h	Al_3h	2.89739	1.24716	-1.2161	5e-05	0.000340038	yes
LOC109816864	NW_017984271.1:304041-305823	Al_0h	Al_3h	6.69677	2.8844	-1.21519	0.0003	0.00169136	yes
LOC109815560	NW_017984207.1:352496-357039	Al_0h	Al_3h	6.9997	3.01509	-1.21509	5e-05	0.000340038	yes
LOC109816197	NW_017984238.1:274248-275962	Al_0h	Al_3h	17.0113	7.32777	-1.21504	5e-05	0.000340038	yes
LOC109796794	NC_033806.1:18494502-18496281	Al_0h	Al_3h	10.0669	4.33658	-1.21499	5e-05	0.000340038	yes
LOC109793364	NC_033805.1:34672175-34673403	Al_0h	Al_3h	6.05175	2.60711	-1.2149	0.00015	0.00091698	yes
LOC109807889	NC_033814.1:16346150-16352148	Al_0h	Al_3h	6.66906	2.87369	-1.21458	5e-05	0.000340038	yes
LOC109806351	NC_033805.1:31474463-31476635	Al_0h	Al_3h	56.0006	24.1359	-1.21426	5e-05	0.000340038	yes
LOC109790034	NW_017984738.1:96769-98509	Al_0h	Al_3h	14.4801	6.24248	-1.21389	5e-05	0.000340038	yes
LOC109815301	NW_017984194.1:153816-154824	Al_0h	Al_3h	1.35832	0.585997	-1.21286	0.015	0.0456882	yes
LOC109811811	NW_017984086.1:493244-497337	Al_0h	Al_3h	2.55616	1.10322	-1.21226	0.00035	0.00193346	yes
LOC109806086	NC_033813.1:20617438-20619143	Al_0h	Al_3h	10.5392	4.55475	-1.21031	5e-05	0.000340038	yes
LOC109796698	NC_033806.1:17930320-17932410	Al_0h	Al_3h	5.81259	2.5134	-1.20954	5e-05	0.000340038	yes
LOC109811568	NW_017984080.1:334015-335612	Al_0h	Al_3h	3.5765	1.54691	-1.20916	0.0003	0.00169136	yes
LOC109801301	NC_033809.1:21339512-21340590	Al_0h	Al_3h	3.80576	1.64653	-1.20876	0.0015	0.00674701	yes
LOC109798680	NC_033807.1:5823013-5829886	Al_0h	Al_3h	1.12671	0.487546	-1.2085	0.00065	0.0032981	yes
LOC109797289	NC_033806.1:29350427-29355683	Al_0h	Al_3h	74.0144	32.0486	-1.20755	5e-05	0.000340038	yes
LOC109817956	NW_017984335.1:137875-144797	Al_0h	Al_3h	9.52495	4.12688	-1.20666	5e-05	0.000340038	yes
LOC109819032	NW_017984419.1:59350-60099	Al_0h	Al_3h	2.99622	1.2985	-1.20629	0.01205	0.0382055	yes
LOC109796379	NC_033806.1:17594576-17597381	Al_0h	Al_3h	1.6846	0.730532	-1.20538	0.0004	0.0021701	yes
LOC109795301	NC_033805.1:1333892-1339472	Al_0h	Al_3h	4.76962	2.06882	-1.20507	5e-05	0.000340038	yes
LOC109805287	NC_033812.1:3686744-3688282	Al_0h	Al_3h	2.95838	1.28332	-1.20493	0.0012	0.00558487	yes
LOC109802774	NC_033810.1:17363816-17364651	Al_0h	Al_3h	7.99087	3.46654	-1.20486	0.0012	0.00558487	yes
LOC109804517	NC_033811.1:16260110-16264698	Al_0h	Al_3h	1.49552	0.64878	-1.20485	0.0008	0.00394432	yes
LOC109817635	NW_017984315.1:52827-54577	Al_0h	Al_3h	3.5391	1.53544	-1.20473	0.00015	0.00091698	yes
LOC109810084	NW_017984060.1:841042-888867	Al_0h	Al_3h	1.29832	0.563325	-1.20461	0.00015	0.00091698	yes
LOC109791987	NW_017985206.1:47341-51755	Al_0h	Al_3h	1.42458	0.618491	-1.20371	0.0009	0.00436631	yes
LOC109790061	NC_033805.1:5410598-5417871	Al_0h	Al_3h	2.97647	1.29234	-1.20362	5e-05	0.000340038	yes
LOC109791820	NW_017985153.1:56679-57487	Al_0h	Al_3h	4.91338	2.13371	-1.20335	0.0015	0.00674701	yes
LOC109791669	NW_017985103.1:21146-24683	Al_0h	Al_3h	32.2143	13.9899	-1.20332	5e-05	0.000340038	yes
LOC109797068	NC_033806.1:20655444-20658679	Al_0h	Al_3h	2.93318	1.27399	-1.20311	0.0003	0.00169136	yes
LOC109812175	NW_017984093.1:478894-483138	Al_0h	Al_3h	1.51475	0.657979	-1.20297	0.0002	0.00118501	yes
LOC109817326	NW_017984297.1:191107-203031	Al_0h	Al_3h	4.67086	2.02918	-1.20279	0.00085	0.00415676	yes
LOC109799917	NC_033809.1:4872317-4881000	Al_0h	Al_3h	6.4789	2.81948	-1.20032	5e-05	0.000340038	yes
LOC109803917	NC_033811.1:5949250-5950085	Al_0h	Al_3h	35.8432	15.6039	-1.1998	5e-05	0.000340038	yes
LOC109812828	NW_017984107.1:164635-165383	Al_0h	Al_3h	70.2192	30.5917	-1.19872	5e-05	0.000340038	yes
LOC109802351	NC_033810.1:14823247-14828871	Al_0h	Al_3h	2.26759	0.988508	-1.19784	0.0001	0.000638728	yes
LOC109797925	NC_033806.1:22201962-22205587	Al_0h	Al_3h	7.82098	3.40978	-1.19767	5e-05	0.000340038	yes
LOC109804199	NC_033811.1:18621093-18625340	Al_0h	Al_3h	56.4635	24.6232	-1.1973	5e-05	0.000340038	yes
LOC109809959	NC_033814.1:38151211-38153910	Al_0h	Al_3h	50.2921	21.9459	-1.19638	5e-05	0.000340038	yes
LOC109814512	NW_017984162.1:181487-184936	Al_0h	Al_3h	14.0692	6.14003	-1.19622	5e-05	0.000340038	yes
LOC109808106	NC_033814.1:9057650-9059650	Al_0h	Al_3h	1.25549	0.549595	-1.19181	0.0072	0.0249575	yes
LOC109817716	NW_017984318.1:9659-14106	Al_0h	Al_3h	2.18183	0.955483	-1.19124	0.0002	0.00118501	yes
LOC109802220	NC_033810.1:16105473-16107035	Al_0h	Al_3h	29.1712	12.7847	-1.19013	5e-05	0.000340038	yes
LOC109805983	NC_033813.1:2122390-2124132	Al_0h	Al_3h	8.68454	3.81177	-1.18799	5e-05	0.000340038	yes
LOC109798678	NC_033807.1:1292994-1295945	Al_0h	Al_3h	2.56392	1.12561	-1.18764	0.00165	0.00731534	yes
LOC109812317	NW_017984095.1:645167-649486	Al_0h	Al_3h	2.10006	0.922338	-1.18706	0.0001	0.000638728	yes
LOC109809681	NC_033814.1:44199061-44199991	Al_0h	Al_3h	2.42431	1.06501	-1.18671	0.00455	0.0170654	yes
LOC109810138	NW_017984060.1:1172529-1177831	Al_0h	Al_3h	4.01334	1.76353	-1.18634	0.00025	0.00144234	yes
LOC109809637	NC_033814.1:7207093-7209725	Al_0h	Al_3h	15.5411	6.82924	-1.18629	5e-05	0.000340038	yes
LOC109797538	NC_033804.1:14758919-14762760	Al_0h	Al_3h	21.7014	9.53801	-1.18603	5e-05	0.000340038	yes
LOC109816255	NW_017984242.1:260594-266557	Al_0h	Al_3h	3.36784	1.48028	-1.18596	5e-05	0.000340038	yes
LOC109805907	NC_033805.1:27608863-27614498	Al_0h	Al_3h	2.07734	0.913363	-1.18548	5e-05	0.000340038	yes
LOC109811128	NW_017984073.1:163855-173834	Al_0h	Al_3h	33.8817	14.8974	-1.18545	5e-05	0.000340038	yes
LOC109810406	NW_017984063.1:697097-698343	Al_0h	Al_3h	1.34063	0.589724	-1.1848	0.0077	0.0263996	yes
LOC109813841	NC_033805.1:21317341-21332490	Al_0h	Al_3h	12.0203	5.28877	-1.18447	5e-05	0.000340038	yes
LOC109811152	NW_017984073.1:600722-605075	Al_0h	Al_3h	10.3237	4.54262	-1.18436	5e-05	0.000340038	yes
LOC109799913	NC_033809.1:15507674-15511336	Al_0h	Al_3h	6.95432	3.0612	-1.18381	5e-05	0.000340038	yes
LOC109806081	NC_033813.1:5468347-5470692	Al_0h	Al_3h	68.9113	30.3351	-1.18375	5e-05	0.000340038	yes
LOC109816184	NW_017984238.1:149770-152019	Al_0h	Al_3h	19.5962	8.62866	-1.18336	5e-05	0.000340038	yes
LOC109789647	NC_033805.1:10896607-10905043	Al_0h	Al_3h	4.69678	2.06963	-1.1823	5e-05	0.000340038	yes
LOC109801547	NC_033809.1:9224124-9229835	Al_0h	Al_3h	1.07227	0.472511	-1.18224	0.0071	0.0246729	yes
LOC109795834	NC_033806.1:12760485-12770034	Al_0h	Al_3h	10.8196	4.77434	-1.18028	5e-05	0.000340038	yes
LOC109791061	NW_017984936.1:38521-42389	Al_0h	Al_3h	5.43982	2.40163	-1.17954	5e-05	0.000340038	yes
LOC109816564	NW_017984255.1:186221-188161	Al_0h	Al_3h	327.175	144.466	-1.17933	5e-05	0.000340038	yes
LOC109813701	NW_017984135.1:173655-174544	Al_0h	Al_3h	20.4214	9.02397	-1.17825	5e-05	0.000340038	yes
LOC109811135	NW_017984073.1:325375-330805	Al_0h	Al_3h	5.33647	2.35873	-1.17788	5e-05	0.000340038	yes
LOC109817247	NW_017984293.1:187011-189254	Al_0h	Al_3h	1.94808	0.861362	-1.17736	0.00035	0.00193346	yes
LOC109791846	NW_017985160.1:49182-54013	Al_0h	Al_3h	2.07833	0.919097	-1.17713	0.00015	0.00091698	yes
LOC109802211	NC_033810.1:9520979-9523093	Al_0h	Al_3h	15.7131	6.9516	-1.17655	5e-05	0.000340038	yes
LOC109795076	NC_033805.1:32718482-32722538	Al_0h	Al_3h	2.13701	0.946596	-1.17477	0.0003	0.00169136	yes
LOC109797064	NC_033806.1:18460900-18461873	Al_0h	Al_3h	4.69924	2.08161	-1.17472	0.00155	0.00693731	yes
LOC109802608	NC_033810.1:3762068-3770970	Al_0h	Al_3h	2.61879	1.16023	-1.17449	5e-05	0.000340038	yes
LOC109798261	NC_033807.1:6682093-6684185	Al_0h	Al_3h	36.0402	15.9678	-1.17444	5e-05	0.000340038	yes
LOC109797264	NC_033806.1:19963383-19966085	Al_0h	Al_3h	17.8761	7.92015	-1.17443	5e-05	0.000340038	yes
LOC109808883	NC_033814.1:43438471-43448243	Al_0h	Al_3h	2.28825	1.01394	-1.17428	5e-05	0.000340038	yes
LOC109799168	NC_033807.1:7102190-7104107	Al_0h	Al_3h	1.33643	0.592803	-1.17276	0.01035	0.0337229	yes
LOC109806428	NC_033813.1:669940-673001	Al_0h	Al_3h	2.19595	0.974363	-1.17231	0.01275	0.040017	yes
LOC109797880	NC_033806.1:13914444-13917201	Al_0h	Al_3h	3.63376	1.61294	-1.17177	5e-05	0.000340038	yes
LOC109816124	NW_017984234.1:242190-248820	Al_0h	Al_3h	2.38979	1.06109	-1.17133	0.0002	0.00118501	yes
LOC109809070	NC_033814.1:25342499-25345113	Al_0h	Al_3h	6.60527	2.93323	-1.17113	5e-05	0.000340038	yes
LOC109792424	NW_017985389.1:3624-12608	Al_0h	Al_3h	4.10035	1.82115	-1.1709	5e-05	0.000340038	yes
LOC109795033	NC_033805.1:10233465-10235363	Al_0h	Al_3h	1.05435	0.468541	-1.1701	0.0035	0.0137317	yes
LOC109813452	NW_017984128.1:180730-184903	Al_0h	Al_3h	171.691	76.3472	-1.16917	5e-05	0.000340038	yes
LOC109809574	NC_033814.1:48690542-48695509	Al_0h	Al_3h	2.06082	0.916759	-1.1686	0.00035	0.00193346	yes
LOC109817695	NW_017984317.1:237651-242856	Al_0h	Al_3h	17.781	7.91204	-1.16821	5e-05	0.000340038	yes
LOC109796838	NC_033806.1:19354842-19358457	Al_0h	Al_3h	2.02257	0.90022	-1.16784	0.00075	0.00373202	yes
LOC109809819	NC_033814.1:32365154-32365951	Al_0h	Al_3h	2.9171	1.29853	-1.16766	0.00355	0.0138948	yes
LOC109808696	NC_033814.1:22740111-22755300	Al_0h	Al_3h	22.2735	9.9152	-1.16761	5e-05	0.000340038	yes
LOC109788352	NW_017984520.1:58812-62568	Al_0h	Al_3h	11.3274	5.04385	-1.16723	5e-05	0.000340038	yes
LOC109787784	NW_017984463.1:78475-82802	Al_0h	Al_3h	2.36504	1.05337	-1.16686	0.0005	0.00262952	yes
LOC109804776	NC_033812.1:5568131-5571379	Al_0h	Al_3h	1.73716	0.773912	-1.16649	0.00045	0.00240191	yes
LOC109802434	NC_033810.1:18197522-18199784	Al_0h	Al_3h	1.20063	0.53506	-1.16602	0.0035	0.0137317	yes
LOC109801136	NC_033809.1:17019051-17020784	Al_0h	Al_3h	2.09014	0.93209	-1.16506	0.0027	0.0110512	yes
LOC109789586	NW_017984677.1:109511-112426	Al_0h	Al_3h	55.479	24.7424	-1.16495	5e-05	0.000340038	yes
LOC109811687	NW_017984082.1:66286-67705	Al_0h	Al_3h	2.37295	1.05842	-1.16476	0.0026	0.0107084	yes
LOC109808767	NC_033814.1:22814422-22816327	Al_0h	Al_3h	27.0466	12.0639	-1.16475	5e-05	0.000340038	yes
LOC109798976	NC_033807.1:7546640-7547949	Al_0h	Al_3h	48.8885	21.8106	-1.16446	5e-05	0.000340038	yes
LOC109792304	NW_017985330.1:37963-42631	Al_0h	Al_3h	1.7384	0.775604	-1.16437	0.00015	0.00091698	yes
LOC109817102	NW_017984284.1:225377-227034	Al_0h	Al_3h	35.6747	15.92	-1.16406	5e-05	0.000340038	yes
LOC109793227	NW_017985925.1:2100-4950	Al_0h	Al_3h	10.7007	4.77532	-1.16403	5e-05	0.000340038	yes
LOC109804868	NC_033812.1:8346073-8352712	Al_0h	Al_3h	2.29836	1.02652	-1.16285	5e-05	0.000340038	yes
LOC109796064	NC_033806.1:19978474-19984245	Al_0h	Al_3h	10.8293	4.83857	-1.16229	0.00045	0.00240191	yes
LOC109788572	NW_017984542.1:171672-172835	Al_0h	Al_3h	11.8994	5.31705	-1.16219	0.00035	0.00193346	yes
LOC109804003	NC_033811.1:15182193-15184573	Al_0h	Al_3h	243.261	108.756	-1.16141	5e-05	0.000340038	yes
LOC109789550	NW_017984670.1:76564-78531	Al_0h	Al_3h	21.598	9.656	-1.1614	5e-05	0.000340038	yes
LOC109813835	NW_017984140.1:150027-168325	Al_0h	Al_3h	1.49134	0.666752	-1.16138	0.00825	0.0279316	yes
LOC109797610	NC_033806.1:19459104-19465896	Al_0h	Al_3h	4.08017	1.82433	-1.16126	5e-05	0.000340038	yes
LOC109814062	NC_033805.1:36194153-36207587	Al_0h	Al_3h	2.25929	1.01056	-1.16071	5e-05	0.000340038	yes
LOC109805576	NC_033813.1:12456709-12465885	Al_0h	Al_3h	30.1068	13.4678	-1.16057	5e-05	0.000340038	yes
LOC109807025	NC_033814.1:25821179-25825580	Al_0h	Al_3h	19.343	8.653	-1.16054	5e-05	0.000340038	yes
LOC109800070	NC_033809.1:2822078-2859051	Al_0h	Al_3h	2.50216	1.11994	-1.15975	5e-05	0.000340038	yes
LOC109818177	NW_017984349.1:153061-155117	Al_0h	Al_3h	4.89963	2.19421	-1.15897	5e-05	0.000340038	yes
LOC109817522	NW_017984308.1:247995-251401	Al_0h	Al_3h	10.2391	4.5858	-1.15885	5e-05	0.000340038	yes
LOC109788975	NC_033805.1:27206899-27215401	Al_0h	Al_3h	3.02811	1.35627	-1.15878	0.0002	0.00118501	yes
LOC109800379	NC_033809.1:10166636-10168465	Al_0h	Al_3h	3.76695	1.68777	-1.15828	0.00115	0.00538874	yes
LOC109798514	NC_033807.1:524987-528399	Al_0h	Al_3h	7.20719	3.23046	-1.1577	5e-05	0.000340038	yes
LOC109800515	NC_033809.1:19085713-19088569	Al_0h	Al_3h	2.12035	0.950627	-1.15735	0.00015	0.00091698	yes
LOC109795453	NC_033805.1:25082291-25088575	Al_0h	Al_3h	1.28241	0.57497	-1.1573	0.00035	0.00193346	yes
LOC109812453	NW_017984099.1:635118-639809	Al_0h	Al_3h	65.1714	29.2223	-1.15717	5e-05	0.000340038	yes
LOC109794397	NW_017989148.1:534-2861	Al_0h	Al_3h	2.66006	1.19288	-1.15701	0.00035	0.00193346	yes
LOC109804602	NC_033811.1:15817771-15823469	Al_0h	Al_3h	5.14973	2.30963	-1.15683	5e-05	0.000340038	yes
LOC109802561	NC_033810.1:13844326-13848857	Al_0h	Al_3h	2.07612	0.931715	-1.15593	0.0033	0.0130699	yes
LOC109806029	NC_033813.1:6448970-6452022	Al_0h	Al_3h	16.9602	7.61164	-1.15588	5e-05	0.000340038	yes
LOC109788294	NC_033805.1:1157994-1165031	Al_0h	Al_3h	3.0548	1.37118	-1.15566	0.0001	0.000638728	yes
LOC109799846	NC_033809.1:17303071-17309513	Al_0h	Al_3h	5.43721	2.44123	-1.15526	5e-05	0.000340038	yes
LOC109806263	NC_033813.1:14436392-14437740	Al_0h	Al_3h	33.525	15.0568	-1.15482	5e-05	0.000340038	yes
LOC109801043	NC_033809.1:18659695-18664508	Al_0h	Al_3h	1.00928	0.453378	-1.15454	0.00065	0.0032981	yes
LOC109806905	NC_033814.1:7011900-7028668	Al_0h	Al_3h	3.9325	1.76729	-1.15391	0.00015	0.00091698	yes
LOC109817712	NW_017984318.1:104985-111434	Al_0h	Al_3h	2.01375	0.905351	-1.15333	0.001	0.00477927	yes
LOC109807654	NC_033814.1:14580486-14583495	Al_0h	Al_3h	9.47018	4.25809	-1.15319	5e-05	0.000340038	yes
LOC109816951	NW_017984275.1:144368-145282	Al_0h	Al_3h	3.83226	1.72313	-1.15316	0.00475	0.0176849	yes
LOC109801267	NC_033809.1:6638558-6640107	Al_0h	Al_3h	44.4688	19.9956	-1.15311	5e-05	0.000340038	yes
LOC109788796	NW_017984567.1:38271-41769	Al_0h	Al_3h	2.03061	0.913345	-1.15268	5e-05	0.000340038	yes
LOC109795426	NC_033805.1:6321351-6324295	Al_0h	Al_3h	77.6566	34.9317	-1.15257	5e-05	0.000340038	yes
LOC109818124	NW_017984346.1:22694-41706	Al_0h	Al_3h	8.01572	3.60642	-1.15226	5e-05	0.000340038	yes
LOC109818010	NW_017984338.1:102757-108363	Al_0h	Al_3h	33.4104	15.0323	-1.15223	5e-05	0.000340038	yes
LOC109817850	NC_033805.1:24356211-24361588	Al_0h	Al_3h	2.68555	1.20835	-1.15218	0.00085	0.00415676	yes
LOC109790846	NW_017984880.1:58472-60536	Al_0h	Al_3h	96.6293	43.4942	-1.15164	5e-05	0.000340038	yes
LOC109813937	NC_033805.1:32112990-32121676	Al_0h	Al_3h	17.0727	7.68484	-1.15161	5e-05	0.000340038	yes
LOC109796492	NC_033806.1:25430112-25434081	Al_0h	Al_3h	2.64506	1.19081	-1.15135	5e-05	0.000340038	yes
LOC109807011	NC_033814.1:16324002-16332516	Al_0h	Al_3h	2.97803	1.34082	-1.15124	5e-05	0.000340038	yes
LOC109802273	NC_033810.1:210943-214611	Al_0h	Al_3h	6.34596	2.8574	-1.15113	5e-05	0.000340038	yes
LOC109788956	NW_017984588.1:9828-13755	Al_0h	Al_3h	4.43549	1.99744	-1.15094	0.0001	0.000638728	yes
LOC109819016	NW_017984418.1:129400-136237	Al_0h	Al_3h	9.48506	4.27221	-1.15067	5e-05	0.000340038	yes
LOC109797469	NC_033806.1:8617234-8619003	Al_0h	Al_3h	2.61992	1.18053	-1.15008	0.00145	0.00655404	yes
LOC109811295	NW_017984076.1:134502-137763	Al_0h	Al_3h	10.504	4.73485	-1.14954	5e-05	0.000340038	yes
LOC109801525	NC_033809.1:5034965-5037449	Al_0h	Al_3h	5.3511	2.4124	-1.14937	5e-05	0.000340038	yes
LOC109797444	NC_033806.1:17882343-17883037	Al_0h	Al_3h	10.8461	4.89218	-1.14862	0.0004	0.0021701	yes
LOC109815916	NC_033805.1:36159321-36167969	Al_0h	Al_3h	11.6886	5.27857	-1.14688	5e-05	0.000340038	yes
LOC109794447	NW_017989644.1:90-2781	Al_0h	Al_3h	27.5004	12.4205	-1.14673	5e-05	0.000340038	yes
LOC109802425	NC_033810.1:15789123-15792771	Al_0h	Al_3h	3.10421	1.4022	-1.14653	0.00055	0.00285583	yes
LOC109799007	NC_033807.1:6959675-6971800	Al_0h	Al_3h	2.73872	1.23754	-1.14602	0.0002	0.00118501	yes
LOC109803272	NC_033811.1:19495871-19500949	Al_0h	Al_3h	13.372	6.04449	-1.14552	5e-05	0.000340038	yes
LOC109806566	NC_033813.1:13742545-13747709	Al_0h	Al_3h	6.87977	3.10987	-1.14551	5e-05	0.000340038	yes
LOC109815627	NC_033805.1:16689601-16694485	Al_0h	Al_3h	12.0277	5.43735	-1.14539	5e-05	0.000340038	yes
LOC109806575	NC_033813.1:7471996-7472709	Al_0h	Al_3h	12.5329	5.66809	-1.14479	0.0001	0.000638728	yes
LOC109793452	NW_017986119.1:2790-4693	Al_0h	Al_3h	1.74959	0.791326	-1.14468	0.0009	0.00436631	yes
LOC109795498	NC_033805.1:18751542-18759579	Al_0h	Al_3h	5.059	2.28876	-1.14429	0.0001	0.000638728	yes
LOC109798070	NC_033806.1:8905577-8907378	Al_0h	Al_3h	5.63223	2.54838	-1.14413	0.0001	0.000638728	yes
LOC109811858	NW_017984087.1:159439-161504	Al_0h	Al_3h	1.08658	0.492017	-1.14302	0.0036	0.0140544	yes
LOC109798451	NC_033807.1:5177014-5180356	Al_0h	Al_3h	7.34459	3.32683	-1.14253	5e-05	0.000340038	yes
LOC114917064	NW_017984248.1:100009-101645	Al_0h	Al_3h	9.67225	4.38151	-1.14242	0.00045	0.00240191	yes
LOC109799284	NC_033807.1:3332327-3333653	Al_0h	Al_3h	5.1577	2.33645	-1.14241	0.00105	0.00498632	yes
LOC109816413	NW_017984249.1:97459-104041	Al_0h	Al_3h	5.4614	2.47449	-1.14214	5e-05	0.000340038	yes
LOC109797365	NC_033806.1:16107912-16108704	Al_0h	Al_3h	68.5697	31.0829	-1.14145	5e-05	0.000340038	yes
LOC109807802	NC_033814.1:21953602-21958799	Al_0h	Al_3h	6.24032	2.82903	-1.14131	5e-05	0.000340038	yes
LOC109805395	NC_033813.1:17609823-17611730	Al_0h	Al_3h	4.54205	2.05922	-1.14124	5e-05	0.000340038	yes
LOC109796214	NC_033806.1:452772-463800	Al_0h	Al_3h	2.75519	1.24924	-1.14111	5e-05	0.000340038	yes
LOC109794137	NW_017987476.1:49-4276	Al_0h	Al_3h	13.6659	6.19654	-1.14104	5e-05	0.000340038	yes
LOC109816798	NW_017984268.1:206140-210994	Al_0h	Al_3h	24.7263	11.2123	-1.14097	5e-05	0.000340038	yes
LOC109792298	NW_017985329.1:23589-25694	Al_0h	Al_3h	7.69448	3.49001	-1.14059	5e-05	0.000340038	yes
LOC109797006	NC_033806.1:3913223-3914769	Al_0h	Al_3h	14.8323	6.72901	-1.14028	5e-05	0.000340038	yes
LOC109790943	NW_017984899.1:16148-39244	Al_0h	Al_3h	2.5407	1.1536	-1.13908	5e-05	0.000340038	yes
LOC109802379	NC_033810.1:7290014-7295849	Al_0h	Al_3h	2.69559	1.22423	-1.13872	0.0001	0.000638728	yes
LOC109812250	NW_017984094.1:267461-274538	Al_0h	Al_3h	3.45131	1.56841	-1.13784	5e-05	0.000340038	yes
LOC109810580	NW_017984066.1:358131-366168	Al_0h	Al_3h	15.4105	7.0056	-1.13734	5e-05	0.000340038	yes
LOC109814421	NW_017984159.1:77674-81590	Al_0h	Al_3h	7.98326	3.63025	-1.13691	5e-05	0.000340038	yes
LOC109818607	NW_017984379.1:163286-167824	Al_0h	Al_3h	15.1241	6.87741	-1.13691	5e-05	0.000340038	yes
LOC109815618	NW_017984209.1:190425-204371	Al_0h	Al_3h	1.5965	0.726287	-1.1363	0.00015	0.00091698	yes
LOC109789938	NW_017984727.1:76049-84843	Al_0h	Al_3h	3.69701	1.68186	-1.1363	5e-05	0.000340038	yes
LOC109811868	NW_017984087.1:9090-12930	Al_0h	Al_3h	5.97813	2.71987	-1.13616	5e-05	0.000340038	yes
LOC109804387	NC_033811.1:18332678-18337977	Al_0h	Al_3h	1.74178	0.792615	-1.13587	0.0004	0.0021701	yes
LOC109800838	NC_033809.1:17250437-17254436	Al_0h	Al_3h	39.9352	18.1817	-1.13518	5e-05	0.000340038	yes
LOC109792106	NW_017985247.1:40201-41163	Al_0h	Al_3h	4.38328	1.99571	-1.13511	0.00135	0.0061756	yes
LOC109813900	NW_017984142.1:169269-173245	Al_0h	Al_3h	3.28783	1.49728	-1.13479	0.0018	0.00788172	yes
LOC109814813	NW_017984174.1:295987-297856	Al_0h	Al_3h	2.25738	1.0283	-1.13439	0.0016	0.007126	yes
LOC109791522	NC_033805.1:33812236-33816782	Al_0h	Al_3h	7.7403	3.52961	-1.13288	5e-05	0.000340038	yes
LOC109815230	NW_017984192.1:295035-301157	Al_0h	Al_3h	33.2605	15.1672	-1.13285	5e-05	0.000340038	yes
LOC109809117	NC_033814.1:29534065-29539103	Al_0h	Al_3h	1.13447	0.517755	-1.13168	0.0001	0.000638728	yes
LOC109817541	NW_017984309.1:156825-166669	Al_0h	Al_3h	2.16966	0.991688	-1.12951	5e-05	0.000340038	yes
LOC109794197	NW_017987742.1:4699-5065	Al_0h	Al_3h	100.282	45.8377	-1.12946	5e-05	0.000340038	yes
LOC109801418	NC_033809.1:20938183-20945449	Al_0h	Al_3h	52.1364	23.8376	-1.12905	5e-05	0.000340038	yes
LOC109800962	NC_033809.1:21769970-21773082	Al_0h	Al_3h	5.25561	2.40319	-1.12891	0.0001	0.000638728	yes
LOC114915300	NW_017984980.1:79145-81360	Al_0h	Al_3h	24.9509	11.4097	-1.12883	5e-05	0.000340038	yes
LOC109799179	NC_033804.1:15384032-15387667	Al_0h	Al_3h	3.47639	1.59016	-1.12842	0.00025	0.00144234	yes
LOC109817297	NC_033805.1:11653544-11656625	Al_0h	Al_3h	47.3628	21.6694	-1.1281	5e-05	0.000340038	yes
LOC109806821	NC_033814.1:48005647-48009200	Al_0h	Al_3h	1.19744	0.548091	-1.12746	0.0008	0.00394432	yes
LOC109794081	NW_017987289.1:4130-8259	Al_0h	Al_3h	3.70113	1.69416	-1.1274	0.0009	0.00436631	yes
LOC109816937	NW_017984274.1:269669-272778	Al_0h	Al_3h	2.50977	1.14946	-1.1266	0.00025	0.00144234	yes
LOC109789162	NW_017984615.1:103892-105474	Al_0h	Al_3h	6.06218	2.7767	-1.12646	0.00025	0.00144234	yes
LOC109810885	NW_017984070.1:400818-404053	Al_0h	Al_3h	174.909	80.1163	-1.12644	5e-05	0.000340038	yes
LOC109794920	NW_017998758.1:8-523	Al_0h	Al_3h	7.58662	3.47623	-1.12593	0.0077	0.0263996	yes
LOC109790272	NW_017984778.1:92226-99251	Al_0h	Al_3h	12.2967	5.63684	-1.12532	5e-05	0.000340038	yes
LOC109793534	NW_017986211.1:16590-20780	Al_0h	Al_3h	6.81292	3.1275	-1.12326	5e-05	0.000340038	yes
LOC109814204	NW_017984152.1:185521-198056	Al_0h	Al_3h	2.54411	1.16793	-1.1232	5e-05	0.000340038	yes
LOC109811635	NW_017984081.1:742474-743258	Al_0h	Al_3h	3.78603	1.73826	-1.12304	0.0088	0.0294594	yes
LOC109796493	NC_033806.1:25439848-25441925	Al_0h	Al_3h	1.53594	0.705374	-1.12266	0.00165	0.00731534	yes
LOC109794823	NC_033805.1:32414522-32425437	Al_0h	Al_3h	1.27506	0.585688	-1.12236	0.00115	0.00538874	yes
LOC109789648	NW_017984686.1:23268-27029	Al_0h	Al_3h	7.45344	3.42476	-1.1219	5e-05	0.000340038	yes
LOC109790330	NW_017984786.1:21729-26215	Al_0h	Al_3h	1.96394	0.902435	-1.12186	5e-05	0.000340038	yes
LOC109814770	NW_017984173.1:171096-185274	Al_0h	Al_3h	4.4617	2.05069	-1.12149	5e-05	0.000340038	yes
LOC109813213	NW_017984121.1:336206-337195	Al_0h	Al_3h	65.7141	30.2295	-1.12025	5e-05	0.000340038	yes
LOC109804172	NC_033811.1:801204-805945	Al_0h	Al_3h	145.692	67.0377	-1.11988	5e-05	0.000340038	yes
LOC109797583	NC_033806.1:27262837-27267177	Al_0h	Al_3h	16.0085	7.37461	-1.1182	5e-05	0.000340038	yes
LOC109800482	NC_033809.1:16427347-16433714	Al_0h	Al_3h	2.67537	1.23254	-1.11811	0.0001	0.000638728	yes
LOC109803558	NC_033811.1:16037779-16041085	Al_0h	Al_3h	5.84828	2.69516	-1.11764	0.0001	0.000638728	yes
LOC109815474	NW_017984202.1:351040-354898	Al_0h	Al_3h	56.0837	25.8487	-1.11749	5e-05	0.000340038	yes
LOC109797501	NC_033806.1:28096824-28097887	Al_0h	Al_3h	21.4405	9.88485	-1.11705	5e-05	0.000340038	yes
LOC109814242	NW_017984153.1:406255-410122	Al_0h	Al_3h	105.506	48.6716	-1.11618	5e-05	0.000340038	yes
LOC109790204	NW_017984767.1:106724-109760	Al_0h	Al_3h	6.83228	3.15321	-1.11555	0.00035	0.00193346	yes
LOC109804428	NC_033811.1:14498677-14502894	Al_0h	Al_3h	3.15105	1.45498	-1.11484	0.0001	0.000638728	yes
LOC109797166	NC_033806.1:25118092-25120913	Al_0h	Al_3h	1.26745	0.585243	-1.11482	0.00265	0.0108796	yes
LOC109811535	NW_017984080.1:221695-225603	Al_0h	Al_3h	2.24848	1.03828	-1.11476	0.00015	0.00091698	yes
LOC109799624	NC_033808.1:1853488-1856751	Al_0h	Al_3h	4.05279	1.87199	-1.11434	5e-05	0.000340038	yes
LOC109811867	NW_017984087.1:445278-453729	Al_0h	Al_3h	1.89598	0.876742	-1.11272	0.00065	0.0032981	yes
LOC109817117	NW_017984284.1:180507-182862	Al_0h	Al_3h	1.59359	0.737372	-1.11182	0.01135	0.0363588	yes
LOC109799471	NC_033808.1:4692649-4694228	Al_0h	Al_3h	130.275	60.282	-1.11176	5e-05	0.000340038	yes
LOC109813633	NW_017984133.1:295702-297568	Al_0h	Al_3h	35.7487	16.542	-1.11176	5e-05	0.000340038	yes
LOC109792732	NW_017985558.1:860-5223	Al_0h	Al_3h	2.50622	1.16007	-1.1113	5e-05	0.000340038	yes
LOC109808459	NC_033814.1:47474735-47484175	Al_0h	Al_3h	2.47411	1.14576	-1.11061	0.00125	0.005782	yes
LOC109810875	NW_017984070.1:960825-961584	Al_0h	Al_3h	38.7262	17.938	-1.11029	5e-05	0.000340038	yes
LOC109800682	NC_033809.1:19064154-19066194	Al_0h	Al_3h	7.86597	3.64542	-1.10954	5e-05	0.000340038	yes
LOC109802953	NC_033810.1:7402227-7411376	Al_0h	Al_3h	3.57462	1.65692	-1.10929	0.0002	0.00118501	yes
LOC109801539	NC_033809.1:20371734-20374567	Al_0h	Al_3h	3.21644	1.49205	-1.10817	5e-05	0.000340038	yes
LOC109790018	NW_017984737.1:13975-15298	Al_0h	Al_3h	8.8836	4.12138	-1.10802	0.00125	0.005782	yes
LOC109789613	NW_017984680.1:118260-133832	Al_0h	Al_3h	14.4588	6.70828	-1.10794	5e-05	0.000340038	yes
LOC109806387	NC_033813.1:3545384-3547856	Al_0h	Al_3h	3.67956	1.70744	-1.10769	0.00025	0.00144234	yes
LOC109805099	NC_033812.1:5432411-5436092	Al_0h	Al_3h	12.8888	5.981	-1.10766	0.00015	0.00091698	yes
LOC109801515	NC_033809.1:2774168-2779531	Al_0h	Al_3h	2.2759	1.05696	-1.10652	0.0002	0.00118501	yes
LOC109796986	NC_033806.1:12328339-12332916	Al_0h	Al_3h	1.1504	0.534337	-1.10632	0.0026	0.0107084	yes
LOC109803539	NC_033811.1:6859338-6861434	Al_0h	Al_3h	16.2822	7.56313	-1.10624	5e-05	0.000340038	yes
LOC109788249	NW_017984507.1:107378-114074	Al_0h	Al_3h	1.88543	0.876021	-1.10586	5e-05	0.000340038	yes
LOC109797934	NC_033806.1:11377733-11383471	Al_0h	Al_3h	121.366	56.3949	-1.10573	5e-05	0.000340038	yes
LOC109816803	NW_017984268.1:173480-178780	Al_0h	Al_3h	4.2222	1.96246	-1.10533	0.00025	0.00144234	yes
LOC109796567	NC_033806.1:2386008-2406863	Al_0h	Al_3h	7.19086	3.343	-1.10502	5e-05	0.000340038	yes
LOC109804782	NC_033805.1:15561392-15564629	Al_0h	Al_3h	1.50659	0.700458	-1.10492	0.00195	0.00843147	yes
LOC109790884	NC_033805.1:24058791-24064509	Al_0h	Al_3h	4.89641	2.27675	-1.10475	5e-05	0.000340038	yes
LOC109816366	NW_017984246.1:131998-134637	Al_0h	Al_3h	56.7351	26.3918	-1.10415	5e-05	0.000340038	yes
LOC109789753	NW_017984699.1:1931-3903	Al_0h	Al_3h	1.59632	0.742788	-1.10372	0.0146	0.0447033	yes
LOC109799400	NC_033808.1:4601245-4602228	Al_0h	Al_3h	2.7593	1.28422	-1.10341	0.0152	0.0461882	yes
LOC109789396	NW_017984649.1:95423-96083	Al_0h	Al_3h	2.93348	1.36604	-1.10261	0.00925	0.0307037	yes
LOC109810195	NW_017984061.1:1227056-1234936	Al_0h	Al_3h	1.61683	0.752918	-1.1026	0.00365	0.0142141	yes
LOC109808208	NC_033814.1:44139855-44142299	Al_0h	Al_3h	76.7815	35.7553	-1.1026	5e-05	0.000340038	yes
LOC109816969	NC_033805.1:5939874-5941730	Al_0h	Al_3h	53.8481	25.0937	-1.10157	5e-05	0.000340038	yes
LOC109808142	NC_033814.1:24909095-24914243	Al_0h	Al_3h	22.0767	10.289	-1.10143	5e-05	0.000340038	yes
LOC109796723	NC_033804.1:4366666-4368580	Al_0h	Al_3h	1.41688	0.660604	-1.10086	0.0092	0.0305594	yes
LOC109813666	NW_017984135.1:207476-208178	Al_0h	Al_3h	4.60699	2.15008	-1.09944	0.00405	0.0154762	yes
LOC109806749	NC_033813.1:17184182-17187315	Al_0h	Al_3h	32.6914	15.2601	-1.09915	5e-05	0.000340038	yes
LOC109806702	NC_033813.1:10777418-10781452	Al_0h	Al_3h	3.03716	1.41832	-1.09854	5e-05	0.000340038	yes
LOC109797071	NC_033806.1:17244035-17245675	Al_0h	Al_3h	34.1356	15.9456	-1.09812	5e-05	0.000340038	yes
LOC109787804	NW_017984465.1:96125-101360	Al_0h	Al_3h	2.2506	1.05153	-1.09782	0.0001	0.000638728	yes
LOC109797436	NC_033806.1:22142267-22147376	Al_0h	Al_3h	30.5788	14.2888	-1.09764	5e-05	0.000340038	yes
LOC109812463	NW_017984099.1:451022-452606	Al_0h	Al_3h	3.53071	1.64993	-1.09755	0.00135	0.0061756	yes
LOC109799852	NC_033809.1:1316115-1317253	Al_0h	Al_3h	592.095	276.71	-1.09745	5e-05	0.000340038	yes
LOC109791350	NC_033805.1:3764486-3788272	Al_0h	Al_3h	1.50333	0.702588	-1.09741	5e-05	0.000340038	yes
LOC109787680	NW_017984455.1:12264-19160	Al_0h	Al_3h	1.39777	0.653423	-1.09704	0.0012	0.00558487	yes
LOC109795207	NC_033805.1:35460598-35461315	Al_0h	Al_3h	13.765	6.43557	-1.09687	0.00015	0.00091698	yes
LOC109800867	NC_033809.1:17723097-17725633	Al_0h	Al_3h	1.1268	0.526883	-1.09668	0.00915	0.0304166	yes
LOC109818051	NW_017984340.1:195853-196560	Al_0h	Al_3h	19.1392	8.9528	-1.09612	5e-05	0.000340038	yes
LOC109790207	NW_017984768.1:109486-118409	Al_0h	Al_3h	3.13415	1.46641	-1.09579	5e-05	0.000340038	yes
LOC109816497	NW_017984252.1:203912-206986	Al_0h	Al_3h	13.2871	6.21958	-1.09514	5e-05	0.000340038	yes
LOC109788312	NC_033805.1:1168512-1170618	Al_0h	Al_3h	2.04139	0.955667	-1.09498	0.0008	0.00394432	yes
LOC109792638	NW_017985502.1:28137-33699	Al_0h	Al_3h	1.55438	0.727714	-1.0949	0.00665	0.0233717	yes
LOC109812657	NW_017984104.1:592478-596618	Al_0h	Al_3h	16.8732	7.89994	-1.09482	5e-05	0.000340038	yes
LOC109807121	NC_033814.1:25021237-25027694	Al_0h	Al_3h	1.54841	0.725062	-1.09461	0.00815	0.0276609	yes
LOC109811366	NW_017984077.1:176136-177963	Al_0h	Al_3h	15.3967	7.21068	-1.09441	5e-05	0.000340038	yes
LOC109804343	NC_033811.1:13059391-13060246	Al_0h	Al_3h	4.11452	1.92727	-1.09417	0.00185	0.00806632	yes
LOC109791329	NW_017985006.1:45308-47046	Al_0h	Al_3h	1.38294	0.647819	-1.09408	0.00705	0.0245312	yes
LOC109799138	NC_033807.1:4401252-4402072	Al_0h	Al_3h	78.5182	36.7833	-1.09398	5e-05	0.000340038	yes
LOC109818521	NW_017984374.1:182037-183718	Al_0h	Al_3h	9.33553	4.37675	-1.09287	5e-05	0.000340038	yes
LOC109808301	NC_033814.1:26641655-26648265	Al_0h	Al_3h	139.338	65.36	-1.09211	5e-05	0.000340038	yes
LOC109801051	NC_033809.1:15568986-15572085	Al_0h	Al_3h	4.49195	2.1074	-1.09188	5e-05	0.000340038	yes
LOC109788669	NW_017984553.1:23213-24224	Al_0h	Al_3h	1.86103	0.873195	-1.09173	0.0106	0.0343875	yes
LOC109810398	NW_017984063.1:135613-138851	Al_0h	Al_3h	3.07158	1.44166	-1.09125	0.00025	0.00144234	yes
LOC109798108	NC_033806.1:24512378-24516769	Al_0h	Al_3h	15.8293	7.43076	-1.09101	5e-05	0.000340038	yes
LOC109799483	NC_033804.1:15837366-15838472	Al_0h	Al_3h	1.95991	0.920116	-1.0909	0.00895	0.0298635	yes
LOC109813712	NW_017984135.1:382110-387140	Al_0h	Al_3h	43.2661	20.3123	-1.09088	5e-05	0.000340038	yes
LOC109808560	NC_033814.1:46278030-46280097	Al_0h	Al_3h	45.5752	21.4038	-1.09038	5e-05	0.000340038	yes
LOC109794134	NC_033805.1:25456017-25468074	Al_0h	Al_3h	1.86949	0.878298	-1.08986	5e-05	0.000340038	yes
LOC109816540	NW_017984254.1:291500-294392	Al_0h	Al_3h	3.68164	1.72976	-1.08978	0.00075	0.00373202	yes
LOC109799992	NC_033809.1:4368959-4374019	Al_0h	Al_3h	19.1295	8.99535	-1.08855	5e-05	0.000340038	yes
LOC109788617	NW_017984546.1:19622-22990	Al_0h	Al_3h	2.71794	1.27856	-1.08799	0.00025	0.00144234	yes
LOC109815181	NW_017984189.1:65144-66492	Al_0h	Al_3h	5.40389	2.54277	-1.0876	0.00075	0.00373202	yes
LOC109792446	NW_017985401.1:32527-34246	Al_0h	Al_3h	1.73672	0.817695	-1.08673	0.00375	0.0145268	yes
LOC109800924	NC_033809.1:12241322-12247786	Al_0h	Al_3h	22.0061	10.3667	-1.08594	5e-05	0.000340038	yes
LOC109812907	NW_017984110.1:346462-348425	Al_0h	Al_3h	45.6695	21.5234	-1.08533	5e-05	0.000340038	yes
LOC109794039	NW_017987168.1:14-5295	Al_0h	Al_3h	6.06032	2.85635	-1.08522	0.0004	0.0021701	yes
LOC109805721	NC_033813.1:5035247-5047018	Al_0h	Al_3h	1.85439	0.874067	-1.08513	5e-05	0.000340038	yes
LOC109812029	NW_017984090.1:474217-475888	Al_0h	Al_3h	5.62064	2.6504	-1.08452	0.00015	0.00091698	yes
LOC109808900	NC_033805.1:15482365-15486502	Al_0h	Al_3h	23.0549	10.8739	-1.0842	5e-05	0.000340038	yes
LOC109811336	NW_017984077.1:308415-312026	Al_0h	Al_3h	12.7856	6.03093	-1.08406	5e-05	0.000340038	yes
LOC109807827	NC_033814.1:17156916-17168274	Al_0h	Al_3h	24.7606	11.6805	-1.08394	5e-05	0.000340038	yes
LOC109813459	NW_017984128.1:236836-244585	Al_0h	Al_3h	30.2834	14.2878	-1.08375	5e-05	0.000340038	yes
LOC109812285	NW_017984095.1:304668-314043	Al_0h	Al_3h	1.07818	0.508703	-1.0837	0.0026	0.0107084	yes
LOC109807978	NC_033814.1:34285388-34291582	Al_0h	Al_3h	6.25531	2.95144	-1.08366	5e-05	0.000340038	yes
LOC109811407	NW_017984077.1:871255-873372	Al_0h	Al_3h	1.54505	0.729265	-1.08314	0.00225	0.00949643	yes
LOC109804896	NC_033812.1:435329-437624	Al_0h	Al_3h	14.5168	6.85412	-1.08268	5e-05	0.000340038	yes
LOC109791484	NW_017985051.1:50792-53522	Al_0h	Al_3h	2.13985	1.01043	-1.08254	0.0008	0.00394432	yes
LOC109802419	NC_033810.1:19358784-19372594	Al_0h	Al_3h	17.2027	8.12471	-1.08225	5e-05	0.000340038	yes
LOC109789454	NW_017984656.1:58816-60468	Al_0h	Al_3h	6.84236	3.23187	-1.08212	0.0001	0.000638728	yes
LOC109800847	NC_033809.1:19017296-19020856	Al_0h	Al_3h	2.93811	1.38792	-1.08197	5e-05	0.000340038	yes
LOC109807040	NC_033814.1:397834-400756	Al_0h	Al_3h	26.9568	12.7376	-1.08156	5e-05	0.000340038	yes
LOC109804004	NC_033811.1:15185473-15192270	Al_0h	Al_3h	19.9021	9.40723	-1.08108	5e-05	0.000340038	yes
LOC109804807	NC_033812.1:8548105-8556080	Al_0h	Al_3h	12.387	5.86115	-1.07957	5e-05	0.000340038	yes
LOC109803058	NC_033810.1:3256194-3258681	Al_0h	Al_3h	215.282	101.903	-1.07902	5e-05	0.000340038	yes
LOC109805460	NC_033805.1:34920614-34923429	Al_0h	Al_3h	2.2446	1.06274	-1.07866	5e-05	0.000340038	yes
LOC109813471	NW_017984128.1:447605-448144	Al_0h	Al_3h	155.344	73.5799	-1.07808	5e-05	0.000340038	yes
LOC109816134	NW_017984234.1:158392-161176	Al_0h	Al_3h	22.377	10.6001	-1.07793	5e-05	0.000340038	yes
LOC109816401	NW_017984249.1:60248-66092	Al_0h	Al_3h	1.36329	0.645897	-1.07772	0.00045	0.00240191	yes
LOC109800714	NC_033809.1:23565066-23570623	Al_0h	Al_3h	6.36193	3.01578	-1.07693	5e-05	0.000340038	yes
LOC109808284	NC_033814.1:24697702-24710575	Al_0h	Al_3h	4.25134	2.01762	-1.07526	5e-05	0.000340038	yes
LOC109797798	NC_033806.1:26761919-26763634	Al_0h	Al_3h	2.45231	1.16386	-1.07523	0.0026	0.0107084	yes
LOC109811049	NW_017984071.1:263323-268694	Al_0h	Al_3h	3.36576	1.59816	-1.07452	0.00025	0.00144234	yes
LOC109798667	NC_033807.1:5916125-5923339	Al_0h	Al_3h	1.99184	0.946315	-1.07371	0.00015	0.00091698	yes
LOC114915598	NW_017987193.1:2254-4084	Al_0h	Al_3h	3.3446	1.58904	-1.07368	0.0092	0.0305594	yes
LOC109810236	NW_017984061.1:1747963-1754517	Al_0h	Al_3h	3.59007	1.70588	-1.07349	0.00935	0.0309813	yes
LOC109810170	NW_017984061.1:1075394-1087572	Al_0h	Al_3h	2.25203	1.07012	-1.07346	5e-05	0.000340038	yes
LOC109798269	NC_033807.1:3380128-3396022	Al_0h	Al_3h	1.41025	0.670134	-1.07343	0.00485	0.0179875	yes
LOC109816982	NW_017984277.1:208938-220163	Al_0h	Al_3h	31.3337	14.8934	-1.07305	5e-05	0.000340038	yes
LOC109803968	NC_033811.1:15451659-15455677	Al_0h	Al_3h	5.62524	2.67479	-1.07249	0.00015	0.00091698	yes
LOC109797563	NC_033806.1:2531627-2534825	Al_0h	Al_3h	92.8227	44.1402	-1.07238	5e-05	0.000340038	yes
LOC109799112	NC_033807.1:4495093-4498191	Al_0h	Al_3h	24.924	11.854	-1.07216	5e-05	0.000340038	yes
LOC109795439	NC_033805.1:35144865-35148174	Al_0h	Al_3h	1.13855	0.541565	-1.07199	0.00345	0.0135659	yes
LOC109799189	NC_033807.1:5551503-5556064	Al_0h	Al_3h	19.7894	9.41547	-1.07162	5e-05	0.000340038	yes
LOC109788649	NW_017984550.1:11317-13018	Al_0h	Al_3h	107.066	50.9639	-1.07095	5e-05	0.000340038	yes
LOC109789893	NW_017984721.1:93651-95278	Al_0h	Al_3h	79.0644	37.6392	-1.07079	5e-05	0.000340038	yes
LOC109802098	NC_033810.1:10537717-10541761	Al_0h	Al_3h	25.6515	12.2128	-1.07065	5e-05	0.000340038	yes
LOC109812212	NW_017984094.1:244303-248092	Al_0h	Al_3h	23.7509	11.3109	-1.07028	5e-05	0.000340038	yes
LOC109815184	NW_017984189.1:219087-221563	Al_0h	Al_3h	16.3546	7.79197	-1.06964	5e-05	0.000340038	yes
LOC109809003	NC_033814.1:43556030-43558689	Al_0h	Al_3h	5.90538	2.81377	-1.06953	5e-05	0.000340038	yes
LOC109806398	NC_033813.1:21445410-21446761	Al_0h	Al_3h	6.1323	2.92309	-1.06893	0.00035	0.00193346	yes
LOC109803696	NC_033804.1:1758576-1762728	Al_0h	Al_3h	1.30068	0.620106	-1.06868	0.0011	0.00518825	yes
LOC109814986	NW_017984181.1:184499-186629	Al_0h	Al_3h	15.5578	7.41832	-1.06847	5e-05	0.000340038	yes
LOC109806804	NC_033814.1:5266072-5267712	Al_0h	Al_3h	19.5942	9.34471	-1.0682	0.00015	0.00091698	yes
LOC109803419	NC_033804.1:1559091-1564403	Al_0h	Al_3h	3.25711	1.55387	-1.06772	0.0001	0.000638728	yes
LOC109792111	NC_033805.1:35069961-35076690	Al_0h	Al_3h	11.0249	5.26108	-1.06734	5e-05	0.000340038	yes
LOC109794555	NW_017990640.1:11-1940	Al_0h	Al_3h	9.95437	4.75111	-1.06706	5e-05	0.000340038	yes
LOC109812137	NW_017984092.1:490651-492524	Al_0h	Al_3h	2.2015	1.05108	-1.06661	0.0011	0.00518825	yes
LOC109802018	NC_033810.1:7939176-7943461	Al_0h	Al_3h	7.8523	3.74903	-1.0666	5e-05	0.000340038	yes
LOC109812433	NW_017984098.1:501081-504173	Al_0h	Al_3h	50.5996	24.1617	-1.06641	5e-05	0.000340038	yes
LOC109800961	NC_033809.1:18214032-18215565	Al_0h	Al_3h	14.0661	6.71734	-1.06626	5e-05	0.000340038	yes
LOC109812626	NW_017984103.1:207234-210743	Al_0h	Al_3h	16.8364	8.04038	-1.06625	5e-05	0.000340038	yes
LOC109813367	NW_017984125.1:77250-81486	Al_0h	Al_3h	25.9004	12.3742	-1.06564	5e-05	0.000340038	yes
LOC109798806	NC_033807.1:6782737-6786288	Al_0h	Al_3h	1.36632	0.652979	-1.06519	0.0048	0.0178297	yes
LOC109811002	NW_017984071.1:876590-882872	Al_0h	Al_3h	26.8841	12.8505	-1.06493	5e-05	0.000340038	yes
LOC109813132	NW_017984118.1:292182-297208	Al_0h	Al_3h	3.68776	1.76345	-1.06435	0.0001	0.000638728	yes
LOC109802345	NC_033810.1:3426004-3427329	Al_0h	Al_3h	8.80826	4.21202	-1.06434	0.00025	0.00144234	yes
LOC109811102	NW_017984072.1:273544-278233	Al_0h	Al_3h	1.51494	0.724437	-1.06433	0.0033	0.0130699	yes
LOC109789421	NW_017984654.1:7931-12608	Al_0h	Al_3h	5.36157	2.5643	-1.06409	5e-05	0.000340038	yes
LOC109803564	NC_033811.1:16275337-16280385	Al_0h	Al_3h	11.9573	5.71975	-1.06387	5e-05	0.000340038	yes
LOC109818138	NW_017984347.1:116983-120945	Al_0h	Al_3h	1.74155	0.833162	-1.0637	0.00575	0.0207255	yes
LOC109817930	NW_017984333.1:249344-250657	Al_0h	Al_3h	3.52286	1.68613	-1.06303	0.0013	0.00598189	yes
LOC109818451	NW_017984369.1:20778-21364	Al_0h	Al_3h	11.931	5.71259	-1.0625	0.0011	0.00518825	yes
LOC109798130	NC_033806.1:11210507-11211381	Al_0h	Al_3h	42.5162	20.3638	-1.06201	5e-05	0.000340038	yes
LOC109815540	NW_017984206.1:186058-188178	Al_0h	Al_3h	3.45678	1.65629	-1.06148	0.00045	0.00240191	yes
LOC109814271	NW_017984154.1:308528-313851	Al_0h	Al_3h	1.12406	0.53877	-1.06097	0.0035	0.0137317	yes
LOC109797816	NC_033804.1:4106446-4108970	Al_0h	Al_3h	5.98482	2.86942	-1.06055	0.0001	0.000638728	yes
LOC109797505	NC_033806.1:20070408-20074706	Al_0h	Al_3h	2.09874	1.00629	-1.06048	0.00045	0.00240191	yes
LOC109787849	NC_033805.1:19270411-19271752	Al_0h	Al_3h	86.3221	41.4015	-1.06005	5e-05	0.000340038	yes
LOC109798664	NC_033807.1:4319812-4325186	Al_0h	Al_3h	84.285	40.4323	-1.05977	5e-05	0.000340038	yes
LOC109803652	NC_033811.1:19314158-19323064	Al_0h	Al_3h	12.2057	5.85696	-1.05933	5e-05	0.000340038	yes
LOC109797958	NC_033806.1:7622104-7626569	Al_0h	Al_3h	2.32513	1.11593	-1.05906	5e-05	0.000340038	yes
LOC109813684	NW_017984135.1:196771-201080	Al_0h	Al_3h	2.69049	1.29195	-1.05832	0.01055	0.0342546	yes
LOC109789271	NW_017984631.1:100240-106331	Al_0h	Al_3h	10.9703	5.26917	-1.05795	5e-05	0.000340038	yes
LOC109797876	NC_033806.1:19263307-19264160	Al_0h	Al_3h	39.4953	18.9834	-1.05694	5e-05	0.000340038	yes
LOC109812352	NW_017984097.1:69211-76543	Al_0h	Al_3h	26.6617	12.8288	-1.05539	5e-05	0.000340038	yes
LOC109814270	NC_033805.1:30524815-30527830	Al_0h	Al_3h	42.2318	20.3262	-1.05499	5e-05	0.000340038	yes
LOC109789135	NW_017984613.1:87333-91319	Al_0h	Al_3h	1.72101	0.828518	-1.05465	0.0062	0.0220539	yes
LOC109796169	NC_033806.1:21788126-21794612	Al_0h	Al_3h	6.03418	2.90638	-1.05393	5e-05	0.000340038	yes
LOC109811863	NW_017984087.1:194337-200552	Al_0h	Al_3h	3.43085	1.65319	-1.05331	0.0003	0.00169136	yes
LOC109819301	NW_017984446.1:208179-208920	Al_0h	Al_3h	9.26978	4.46842	-1.05277	0.0015	0.00674701	yes
LOC109813162	NW_017984119.1:256853-258125	Al_0h	Al_3h	3.86619	1.86495	-1.05177	0.0016	0.007126	yes
LOC109813647	NW_017984134.1:500968-502003	Al_0h	Al_3h	47.2562	22.7979	-1.0516	5e-05	0.000340038	yes
LOC109816504	NW_017984252.1:259356-260967	Al_0h	Al_3h	3.97441	1.91939	-1.05009	0.00025	0.00144234	yes
LOC109790779	NW_017984868.1:10643-13503	Al_0h	Al_3h	3.0493	1.47309	-1.04964	0.0065	0.0229353	yes
LOC109800893	NC_033809.1:7669060-7675920	Al_0h	Al_3h	6.01375	2.9056	-1.04943	5e-05	0.000340038	yes
LOC109807059	NC_033814.1:20577856-20578714	Al_0h	Al_3h	8.81334	4.26106	-1.04848	0.0006	0.00307972	yes
LOC109816178	NW_017984237.1:183791-189032	Al_0h	Al_3h	1.33883	0.647667	-1.04765	0.00105	0.00498632	yes
LOC109789533	NW_017984668.1:29441-31388	Al_0h	Al_3h	5.01277	2.42672	-1.0466	0.00035	0.00193346	yes
LOC109809791	NC_033814.1:7157909-7161805	Al_0h	Al_3h	21.0229	10.1779	-1.04652	5e-05	0.000340038	yes
LOC109800923	NC_033809.1:19052579-19054367	Al_0h	Al_3h	2.58899	1.25351	-1.04641	0.001	0.00477927	yes
LOC109798174	NC_033806.1:11171270-11174038	Al_0h	Al_3h	227.18	110.043	-1.04577	5e-05	0.000340038	yes
LOC109804805	NC_033805.1:1860873-1863413	Al_0h	Al_3h	1.42929	0.692401	-1.04562	0.00905	0.0301422	yes
LOC109792027	NW_017985220.1:8246-10787	Al_0h	Al_3h	37.7069	18.2739	-1.04505	5e-05	0.000340038	yes
LOC109795367	NC_033805.1:9116413-9119108	Al_0h	Al_3h	2.85659	1.38477	-1.04464	0.00025	0.00144234	yes
LOC109789387	NW_017984648.1:54598-58618	Al_0h	Al_3h	1.29046	0.625723	-1.04429	0.0006	0.00307972	yes
LOC109808109	NC_033814.1:11052454-11055352	Al_0h	Al_3h	79.5632	38.5895	-1.04389	5e-05	0.000340038	yes
LOC109798567	NC_033807.1:3587670-3589654	Al_0h	Al_3h	24.9953	12.1235	-1.04385	5e-05	0.000340038	yes
LOC109808116	NC_033814.1:42124486-42128610	Al_0h	Al_3h	75.2804	36.5199	-1.04359	5e-05	0.000340038	yes
LOC109795998	NC_033806.1:15706977-15709845	Al_0h	Al_3h	98.2593	47.6749	-1.04336	5e-05	0.000340038	yes
LOC109805124	NC_033812.1:9134092-9135731	Al_0h	Al_3h	24.4995	11.908	-1.04082	5e-05	0.000340038	yes
LOC109814441	NW_017984160.1:288247-290260	Al_0h	Al_3h	3.21906	1.56509	-1.0404	0.0014	0.00636213	yes
LOC109798538	NC_033807.1:2156179-2158010	Al_0h	Al_3h	8.76556	4.26322	-1.0399	0.0001	0.000638728	yes
LOC109807777	NC_033814.1:8421985-8424716	Al_0h	Al_3h	1.27972	0.622462	-1.03978	0.0032	0.0127336	yes
LOC109814510	NC_033805.1:30961792-30973554	Al_0h	Al_3h	4.78866	2.32953	-1.03958	5e-05	0.000340038	yes
LOC109813054	NW_017984116.1:85829-89407	Al_0h	Al_3h	35.9991	17.5166	-1.03924	5e-05	0.000340038	yes
LOC109816020	NW_017984230.1:77529-92290	Al_0h	Al_3h	2.1582	1.05036	-1.03895	5e-05	0.000340038	yes
LOC109795348	NC_033805.1:33258105-33259071	Al_0h	Al_3h	5.36125	2.61017	-1.03842	0.00525	0.0192247	yes
LOC109809965	NC_033814.1:28661117-28664546	Al_0h	Al_3h	36.1233	17.5887	-1.03828	5e-05	0.000340038	yes
LOC109817951	NC_033805.1:23952602-23959927	Al_0h	Al_3h	2.23963	1.09059	-1.03815	0.0001	0.000638728	yes
LOC109809735	NC_033814.1:29198629-29203768	Al_0h	Al_3h	3.15384	1.53584	-1.03808	0.0004	0.0021701	yes
LOC109811696	NW_017984083.1:762993-775716	Al_0h	Al_3h	1.00843	0.491091	-1.03805	0.00255	0.0105351	yes
LOC109799467	NC_033808.1:4454291-4460129	Al_0h	Al_3h	3.23159	1.57487	-1.03701	0.0001	0.000638728	yes
LOC109813208	NW_017984121.1:29811-31832	Al_0h	Al_3h	1.06693	0.519998	-1.03689	0.00815	0.0276609	yes
LOC109792287	NC_033805.1:27738495-27740630	Al_0h	Al_3h	18.5911	9.06424	-1.03636	5e-05	0.000340038	yes
LOC109817198	NW_017984290.1:151056-154136	Al_0h	Al_3h	3.06432	1.49415	-1.03624	0.001	0.00477927	yes
LOC109815934	NW_017984225.1:27881-35880	Al_0h	Al_3h	5.5508	2.70694	-1.03603	5e-05	0.000340038	yes
LOC109819146	NW_017984433.1:138771-145562	Al_0h	Al_3h	27.0516	13.194	-1.03583	5e-05	0.000340038	yes
LOC109798297	NC_033807.1:5714672-5718597	Al_0h	Al_3h	1.80786	0.881925	-1.03556	0.00115	0.00538874	yes
LOC109803207	NC_033811.1:10746297-10752621	Al_0h	Al_3h	1.4853	0.724599	-1.03549	0.00365	0.0142141	yes
LOC109798457	NC_033807.1:1876008-1884208	Al_0h	Al_3h	112.414	54.8661	-1.03483	5e-05	0.000340038	yes
LOC109794028	NW_017987141.1:627-3857	Al_0h	Al_3h	1.20114	0.586357	-1.03455	0.00305	0.0122314	yes
LOC109801513	NC_033809.1:19239316-19241386	Al_0h	Al_3h	5.26407	2.57009	-1.03436	0.00055	0.00285583	yes
LOC109790408	NW_017984796.1:96446-98977	Al_0h	Al_3h	5.26351	2.57042	-1.03402	0.0001	0.000638728	yes
LOC114915864	NC_033806.1:3302250-3302936	Al_0h	Al_3h	15.2948	7.46978	-1.03391	0.0011	0.00518825	yes
LOC109813463	NW_017984128.1:530968-532798	Al_0h	Al_3h	13.6163	6.6505	-1.0338	0.0001	0.000638728	yes
LOC109807904	NC_033814.1:46214681-46219098	Al_0h	Al_3h	28.8523	14.0953	-1.03347	5e-05	0.000340038	yes
LOC109788169	NW_017984498.1:43111-45201	Al_0h	Al_3h	3.01865	1.47523	-1.03297	0.0005	0.00262952	yes
LOC109797015	NC_033806.1:23356084-23364841	Al_0h	Al_3h	82.4062	40.282	-1.03262	5e-05	0.000340038	yes
LOC109793487	NW_017986149.1:4023-8055	Al_0h	Al_3h	1.18385	0.578938	-1.032	0.0014	0.00636213	yes
LOC109796153	NC_033806.1:20418575-20441944	Al_0h	Al_3h	39.2529	19.2004	-1.03166	5e-05	0.000340038	yes
LOC109807890	NC_033814.1:16364369-16375084	Al_0h	Al_3h	4.07117	1.99161	-1.03151	5e-05	0.000340038	yes
LOC109796743	NC_033806.1:25557861-25562055	Al_0h	Al_3h	15.0518	7.36372	-1.03143	5e-05	0.000340038	yes
LOC109805117	NC_033812.1:2647217-2654624	Al_0h	Al_3h	2.011	0.98389	-1.03135	0.00105	0.00498632	yes
LOC109789614	NW_017984680.1:74974-84587	Al_0h	Al_3h	4.79227	2.34522	-1.03099	5e-05	0.000340038	yes
LOC109802276	NC_033810.1:6175606-6177186	Al_0h	Al_3h	17.4245	8.53273	-1.03004	5e-05	0.000340038	yes
LOC109806553	NC_033813.1:3359974-3361083	Al_0h	Al_3h	5.74711	2.81462	-1.02989	0.00065	0.0032981	yes
LOC109788971	NW_017984590.1:71488-73867	Al_0h	Al_3h	2.35157	1.15173	-1.02983	0.001	0.00477927	yes
LOC109800717	NC_033809.1:16043557-16045919	Al_0h	Al_3h	1.74309	0.853888	-1.02953	0.0019	0.00824691	yes
LOC109801898	NC_033810.1:9428916-9437818	Al_0h	Al_3h	7.36595	3.60864	-1.02942	5e-05	0.000340038	yes
LOC109807942	NC_033805.1:28918249-28930086	Al_0h	Al_3h	8.8608	4.34111	-1.02937	5e-05	0.000340038	yes
LOC109817391	NW_017984301.1:235660-245263	Al_0h	Al_3h	50.399	24.6942	-1.02922	5e-05	0.000340038	yes
LOC109791074	NW_017984938.1:48165-52767	Al_0h	Al_3h	44.4005	21.7556	-1.02919	5e-05	0.000340038	yes
LOC109814357	NW_017984157.1:213941-218518	Al_0h	Al_3h	166.774	81.7305	-1.02895	5e-05	0.000340038	yes
LOC109805187	NC_033812.1:7887992-7898465	Al_0h	Al_3h	1.14884	0.563018	-1.02893	0.00095	0.0045718	yes
LOC109811063	NW_017984072.1:348133-368832	Al_0h	Al_3h	1.48578	0.728533	-1.02816	0.00055	0.00285583	yes
LOC109813625	NW_017984133.1:237554-240670	Al_0h	Al_3h	9.14636	4.4889	-1.02684	5e-05	0.000340038	yes
LOC109809848	NC_033814.1:30891068-30895443	Al_0h	Al_3h	6.57254	3.22767	-1.02596	5e-05	0.000340038	yes
LOC109790224	NW_017984770.1:46878-48726	Al_0h	Al_3h	6.10616	2.99936	-1.02561	0.0083	0.0280725	yes
LOC109809277	NC_033814.1:12041346-12043118	Al_0h	Al_3h	8.75828	4.3039	-1.025	0.00025	0.00144234	yes
LOC109810933	NW_017984070.1:504026-506541	Al_0h	Al_3h	5.14476	2.52827	-1.02496	0.0001	0.000638728	yes
LOC109794015	NW_017987120.1:1561-4899	Al_0h	Al_3h	1.48856	0.731611	-1.02476	0.0019	0.00824691	yes
LOC109801170	NC_033809.1:8066085-8067127	Al_0h	Al_3h	17.0858	8.39759	-1.02475	5e-05	0.000340038	yes
LOC109803758	NC_033804.1:17245912-17252847	Al_0h	Al_3h	14.638	7.19616	-1.02442	5e-05	0.000340038	yes
LOC109804321	NC_033811.1:15757813-15764028	Al_0h	Al_3h	8.43173	4.14575	-1.0242	5e-05	0.000340038	yes
LOC109795666	NC_033806.1:20743666-20749781	Al_0h	Al_3h	3.39158	1.66771	-1.02409	0.0003	0.00169136	yes
LOC109797295	NC_033806.1:14464876-14467496	Al_0h	Al_3h	18.648	9.17642	-1.02302	5e-05	0.000340038	yes
[truncated: 4,063 more rows]

## Sheet: 6h_0h
gene	locus	sample_1	sample_2	Al_0h	Al_6h	log2(fold_change)	p_value	q_value	significant
LOC109794799	NW_017992903.1:135-469	Al_0h	Al_6h	7.49491	0	#NAME?	5e-05	0.000340038	yes
LOC109795254	NC_033805.1:6942755-6943475	Al_0h	Al_6h	1.35645	0	#NAME?	5e-05	0.000340038	yes
LOC109795698	NC_033806.1:18792728-18793478	Al_0h	Al_6h	1.33969	0	#NAME?	5e-05	0.000340038	yes
LOC109799916	NC_033809.1:18368570-18369604	Al_0h	Al_6h	1.09869	0	#NAME?	0.0011	0.00518825	yes
LOC109801917	NC_033810.1:17975386-17975933	Al_0h	Al_6h	4.52174	0	#NAME?	5e-05	0.000340038	yes
LOC109806786	NC_033814.1:41254537-41256196	Al_0h	Al_6h	2.21942	0	#NAME?	5e-05	0.000340038	yes
LOC109809448	NC_033814.1:19238413-19239849	Al_0h	Al_6h	2.55109	0	#NAME?	5e-05	0.000340038	yes
LOC109810647	NW_017984066.1:195161-195798	Al_0h	Al_6h	1.66109	0	#NAME?	5e-05	0.000340038	yes
LOC109811291	NC_033805.1:18994857-18995799	Al_0h	Al_6h	1.25827	0	#NAME?	5e-05	0.000340038	yes
LOC109812003	NW_017984089.1:461578-463028	Al_0h	Al_6h	1.76108	0	#NAME?	5e-05	0.000340038	yes
LOC109813814	NW_017984139.1:63951-70504	Al_0h	Al_6h	1.05684	0	#NAME?	5e-05	0.000340038	yes
LOC109816272	NW_017984243.1:274532-278628	Al_0h	Al_6h	1.12516	0	#NAME?	0.00255	0.0105351	yes
LOC109817902	NW_017984330.1:214510-215513	Al_0h	Al_6h	3.1204	0	#NAME?	5e-05	0.000340038	yes
LOC109819018	NW_017984418.1:113373-116886	Al_0h	Al_6h	3.68302	0	#NAME?	5e-05	0.000340038	yes
LOC109816792	NW_017984268.1:112388-112817	Al_0h	Al_6h	0	1.44202	inf	5e-05	0.000340038	yes
LOC109803408	NC_033811.1:3198096-3202338	Al_0h	Al_6h	0.119569	4.76608	5.31689	5e-05	0.000340038	yes
LOC109801410	NC_033809.1:5367709-5368856	Al_0h	Al_6h	3.53575	101.559	4.84415	5e-05	0.000340038	yes
LOC109812973	NW_017984113.1:399444-404864	Al_0h	Al_6h	0.0803598	2.29696	4.83711	0.00845	0.0284821	yes
LOC109802717	NC_033810.1:12767323-12767665	Al_0h	Al_6h	71.8496	1697.54	4.56232	5e-05	0.000340038	yes
LOC109818306	NW_017984359.1:37804-55816	Al_0h	Al_6h	0.307424	6.70761	4.4475	0.00035	0.00193346	yes
LOC109811819	NW_017984086.1:545990-547685	Al_0h	Al_6h	33.5325	721.661	4.42769	5e-05	0.000340038	yes
LOC109816905	NW_017984273.1:104694-106715	Al_0h	Al_6h	4.03576	82.1325	4.34704	5e-05	0.000340038	yes
LOC109816107	NW_017984234.1:84106-85307	Al_0h	Al_6h	0.351329	6.96242	4.3087	5e-05	0.000340038	yes
LOC114916565	NC_033814.1:4710914-4713131	Al_0h	Al_6h	0.248366	4.89219	4.29994	0.00025	0.00144234	yes
LOC109803227	NC_033811.1:15845524-15846209	Al_0h	Al_6h	0.353661	6.91252	4.28877	0.0004	0.0021701	yes
LOC109812135	NW_017984092.1:297825-299038	Al_0h	Al_6h	0.989412	19.2096	4.27911	5e-05	0.000340038	yes
LOC109803084	NC_033810.1:15534162-15543926	Al_0h	Al_6h	0.373834	7.06025	4.23925	5e-05	0.000340038	yes
LOC109795034	NC_033805.1:24071617-24074083	Al_0h	Al_6h	0.254628	4.75067	4.22167	5e-05	0.000340038	yes
LOC109804568	NC_033805.1:9448357-9449801	Al_0h	Al_6h	0.229187	3.87489	4.07956	0.0001	0.000638728	yes
LOC109803175	NC_033811.1:15849029-15849789	Al_0h	Al_6h	0.390663	6.44105	4.0433	0.0001	0.000638728	yes
LOC109799020	NC_033807.1:4378134-4378780	Al_0h	Al_6h	9.86926	158.986	4.00981	5e-05	0.000340038	yes
LOC109790047	NW_017984740.1:97513-98699	Al_0h	Al_6h	304.243	4788.64	3.97632	5e-05	0.000340038	yes
LOC109789019	NW_017984597.1:123122-129673	Al_0h	Al_6h	12.5778	192.601	3.93667	5e-05	0.000340038	yes
LOC109813713	NW_017984135.1:387767-391804	Al_0h	Al_6h	0.227438	3.46099	3.92764	5e-05	0.000340038	yes
LOC109792174	NW_017985276.1:2104-7577	Al_0h	Al_6h	1.35626	20.4627	3.91529	5e-05	0.000340038	yes
LOC109802658	NC_033810.1:7863833-7866971	Al_0h	Al_6h	0.117233	1.72509	3.87922	0.0002	0.00118501	yes
LOC109815695	NW_017984212.1:345455-354138	Al_0h	Al_6h	0.289243	4.22895	3.86994	5e-05	0.000340038	yes
LOC109801082	NC_033809.1:15859902-15865247	Al_0h	Al_6h	5.53539	80.4169	3.86074	5e-05	0.000340038	yes
LOC109806120	NC_033813.1:20594619-20596704	Al_0h	Al_6h	28.5036	406.365	3.83356	5e-05	0.000340038	yes
LOC109803293	NC_033811.1:14902232-14906717	Al_0h	Al_6h	0.35038	4.60806	3.71717	5e-05	0.000340038	yes
LOC109799411	NC_033804.1:10666189-10671083	Al_0h	Al_6h	0.300345	3.7874	3.65651	5e-05	0.000340038	yes
LOC109797230	NC_033806.1:26776959-26778449	Al_0h	Al_6h	4.3458	52.873	3.60484	5e-05	0.000340038	yes
LOC109787920	NW_017984475.1:70287-71326	Al_0h	Al_6h	0.0868393	1.03934	3.58117	0.0023	0.00967611	yes
LOC109811796	NW_017984086.1:551902-553172	Al_0h	Al_6h	82.5488	947.065	3.52014	5e-05	0.000340038	yes
LOC109809101	NC_033814.1:46192684-46196842	Al_0h	Al_6h	0.85736	9.81618	3.51719	5e-05	0.000340038	yes
LOC109800437	NC_033809.1:13467960-13471015	Al_0h	Al_6h	0.179451	2.03429	3.50286	0.00155	0.00693731	yes
LOC109816699	NW_017984262.1:108436-114409	Al_0h	Al_6h	0.903595	10.1272	3.48641	5e-05	0.000340038	yes
LOC109811301	NW_017984076.1:299087-300333	Al_0h	Al_6h	6.16652	68.7229	3.47826	5e-05	0.000340038	yes
LOC109791840	NW_017985159.1:51426-52931	Al_0h	Al_6h	54.9736	609.808	3.47154	5e-05	0.000340038	yes
LOC109790005	NW_017984736.1:92395-94146	Al_0h	Al_6h	0.447123	4.86385	3.44336	5e-05	0.000340038	yes
LOC109811834	NW_017984086.1:523063-524770	Al_0h	Al_6h	62.5253	668.899	3.41928	5e-05	0.000340038	yes
LOC109804002	NC_033811.1:735336-736695	Al_0h	Al_6h	27.095	288.949	3.41472	5e-05	0.000340038	yes
LOC109795343	NC_033805.1:14361761-14364771	Al_0h	Al_6h	0.755624	7.93379	3.39227	5e-05	0.000340038	yes
LOC109812811	NW_017984107.1:135004-138635	Al_0h	Al_6h	10.7222	110.435	3.36453	5e-05	0.000340038	yes
LOC109798100	NC_033806.1:23602226-23603404	Al_0h	Al_6h	141.958	1447.06	3.34959	5e-05	0.000340038	yes
LOC109818496	NW_017984372.1:20729-22274	Al_0h	Al_6h	0.696176	6.91704	3.31263	5e-05	0.000340038	yes
LOC109811724	NW_017984084.1:768966-771508	Al_0h	Al_6h	2.79094	27.628	3.30731	5e-05	0.000340038	yes
LOC109791930	NW_017985187.1:2613-4587	Al_0h	Al_6h	0.209549	2.0687	3.30336	0.0008	0.00394432	yes
LOC109804395	NC_033811.1:18146803-18147736	Al_0h	Al_6h	47.9454	466.35	3.28195	5e-05	0.000340038	yes
LOC109811368	NC_033805.1:19681255-19681609	Al_0h	Al_6h	0.737185	6.94447	3.23577	0.00835	0.0282058	yes
LOC109808469	NC_033814.1:31732534-31734561	Al_0h	Al_6h	2.22912	20.7366	3.21763	5e-05	0.000340038	yes
LOC109803356	NC_033811.1:15779763-15781965	Al_0h	Al_6h	1.08028	10.0257	3.21424	5e-05	0.000340038	yes
LOC114916021	NC_033804.1:15502755-15513959	Al_0h	Al_6h	0.35589	3.26443	3.19733	5e-05	0.000340038	yes
LOC109806694	NC_033813.1:16560308-16564079	Al_0h	Al_6h	0.605955	5.42873	3.16333	5e-05	0.000340038	yes
LOC109815550	NW_017984206.1:383240-385566	Al_0h	Al_6h	17.4386	155.228	3.15404	5e-05	0.000340038	yes
LOC109805663	NC_033804.1:10719588-10721271	Al_0h	Al_6h	45.4966	398.485	3.1307	5e-05	0.000340038	yes
LOC109801847	NC_033810.1:15043913-15045131	Al_0h	Al_6h	84.0394	728.656	3.1161	5e-05	0.000340038	yes
LOC109808537	NC_033814.1:38692864-38695296	Al_0h	Al_6h	1.30575	11.3042	3.11392	5e-05	0.000340038	yes
LOC109811648	NW_017984081.1:582963-590044	Al_0h	Al_6h	0.366891	3.17315	3.11249	5e-05	0.000340038	yes
LOC109819040	NW_017984420.1:174369-176461	Al_0h	Al_6h	0.28133	2.41683	3.10278	0.0001	0.000638728	yes
LOC109793207	NW_017985899.1:27664-30664	Al_0h	Al_6h	0.435672	3.72677	3.09661	5e-05	0.000340038	yes
LOC109793544	NW_017986229.1:13026-14006	Al_0h	Al_6h	5.27714	44.7851	3.08519	5e-05	0.000340038	yes
LOC109804512	NC_033811.1:20290423-20294878	Al_0h	Al_6h	0.118558	1.00329	3.08107	0.0006	0.00307972	yes
LOC109791560	NW_017985073.1:27151-30385	Al_0h	Al_6h	1.55238	13.0582	3.0724	5e-05	0.000340038	yes
LOC109807020	NC_033814.1:17014953-17015352	Al_0h	Al_6h	1.66283	13.9515	3.0687	5e-05	0.000340038	yes
LOC109815574	NW_017984207.1:321683-322983	Al_0h	Al_6h	0.176354	1.47194	3.06117	0.0026	0.0107084	yes
LOC109797949	NC_033806.1:23603656-23605394	Al_0h	Al_6h	54.7283	455.797	3.05803	5e-05	0.000340038	yes
LOC109799749	NC_033808.1:85677-86814	Al_0h	Al_6h	1.07407	8.94407	3.05784	5e-05	0.000340038	yes
LOC109815726	NW_017984213.1:197060-201729	Al_0h	Al_6h	9.50355	78.2204	3.04101	5e-05	0.000340038	yes
LOC109810423	NW_017984063.1:677146-681490	Al_0h	Al_6h	0.923149	7.57915	3.0374	5e-05	0.000340038	yes
LOC109795016	NC_033805.1:11900279-11901308	Al_0h	Al_6h	1.62764	13.2405	3.02411	5e-05	0.000340038	yes
LOC109812041	NW_017984090.1:530684-533528	Al_0h	Al_6h	50.737	410.049	3.01468	5e-05	0.000340038	yes
LOC109810301	NW_017984062.1:581321-583816	Al_0h	Al_6h	28.4896	229.621	3.01075	5e-05	0.000340038	yes
LOC109801616	NC_033809.1:22358717-22359605	Al_0h	Al_6h	1.11933	8.98864	3.00546	5e-05	0.000340038	yes
LOC109815718	NW_017984213.1:186712-194941	Al_0h	Al_6h	1.04571	8.36142	2.99926	5e-05	0.000340038	yes
LOC109804340	NC_033811.1:15234057-15237730	Al_0h	Al_6h	8.84686	70.6023	2.99648	5e-05	0.000340038	yes
LOC109796480	NC_033806.1:24525679-24526096	Al_0h	Al_6h	2.18201	17.4113	2.9963	5e-05	0.000340038	yes
LOC109817798	NW_017984323.1:119404-120182	Al_0h	Al_6h	2.50184	19.9009	2.99177	5e-05	0.000340038	yes
LOC109789616	NW_017984680.1:7161-15885	Al_0h	Al_6h	3.3628	26.1584	2.95954	5e-05	0.000340038	yes
LOC109816105	NW_017984234.1:85446-93348	Al_0h	Al_6h	0.995207	7.71862	2.95527	5e-05	0.000340038	yes
LOC109805074	NC_033812.1:7302248-7304421	Al_0h	Al_6h	316.325	2448.89	2.95265	5e-05	0.000340038	yes
LOC109809467	NC_033814.1:5395497-5396774	Al_0h	Al_6h	12.3882	95.0788	2.94015	5e-05	0.000340038	yes
LOC109801681	NC_033804.1:8275721-8276585	Al_0h	Al_6h	0.252877	1.93657	2.937	0.00345	0.0135659	yes
LOC109808647	NC_033814.1:19067199-19070884	Al_0h	Al_6h	3.82639	29.0312	2.92355	5e-05	0.000340038	yes
LOC109814188	NW_017984151.1:172695-176230	Al_0h	Al_6h	4.87959	36.2913	2.89479	5e-05	0.000340038	yes
LOC109789447	NW_017984655.1:104383-108345	Al_0h	Al_6h	1.30612	9.71366	2.89473	5e-05	0.000340038	yes
LOC109799447	NC_033808.1:3639002-3644568	Al_0h	Al_6h	0.294457	2.17834	2.8871	5e-05	0.000340038	yes
LOC109798477	NC_033804.1:6792399-6796017	Al_0h	Al_6h	0.500663	3.66261	2.87096	5e-05	0.000340038	yes
LOC109800289	NC_033809.1:16324598-16326922	Al_0h	Al_6h	6.11722	44.7108	2.86968	5e-05	0.000340038	yes
LOC109808487	NC_033814.1:11072468-11074320	Al_0h	Al_6h	8.5618	61.8802	2.85349	5e-05	0.000340038	yes
LOC109810719	NW_017984067.1:582320-594061	Al_0h	Al_6h	3.86347	27.9097	2.8528	5e-05	0.000340038	yes
LOC109801248	NC_033809.1:23458051-23459284	Al_0h	Al_6h	7.67252	54.9753	2.84101	5e-05	0.000340038	yes
LOC109792147	NW_017985265.1:48587-50984	Al_0h	Al_6h	30.1421	214.05	2.8281	5e-05	0.000340038	yes
LOC109805493	NC_033813.1:17112385-17133759	Al_0h	Al_6h	0.489622	3.46636	2.82368	0.00105	0.00498632	yes
LOC109806498	NC_033813.1:3918519-3920884	Al_0h	Al_6h	72.5451	512.185	2.81971	5e-05	0.000340038	yes
LOC109818796	NW_017984395.1:3914-8150	Al_0h	Al_6h	31.7027	223.675	2.81872	5e-05	0.000340038	yes
LOC109812314	NW_017984095.1:10579-15455	Al_0h	Al_6h	7.25645	50.9265	2.81108	5e-05	0.000340038	yes
LOC109817931	NC_033805.1:26969127-26973564	Al_0h	Al_6h	4.847	33.9735	2.80925	5e-05	0.000340038	yes
LOC114915038	NW_017984439.1:65471-68731	Al_0h	Al_6h	8.91517	62.2216	2.80308	5e-05	0.000340038	yes
LOC114915506	NW_017985922.1:9256-9644	Al_0h	Al_6h	1.83227	12.5896	2.78052	0.008	0.0272386	yes
LOC114916209	NC_033811.1:17464534-17468735	Al_0h	Al_6h	1.43716	9.86514	2.77912	5e-05	0.000340038	yes
LOC109793962	NC_033805.1:22193033-22199373	Al_0h	Al_6h	16.3384	111.972	2.7768	5e-05	0.000340038	yes
LOC109806835	NC_033814.1:23500692-23504400	Al_0h	Al_6h	126.011	859.819	2.77048	5e-05	0.000340038	yes
LOC109804541	NC_033811.1:2458181-2459674	Al_0h	Al_6h	1.14324	7.79221	2.76891	5e-05	0.000340038	yes
LOC109801018	NC_033809.1:16659381-16661407	Al_0h	Al_6h	3.79821	25.6272	2.75429	5e-05	0.000340038	yes
LOC109809500	NC_033814.1:32898088-32900157	Al_0h	Al_6h	0.474185	3.19648	2.75296	5e-05	0.000340038	yes
LOC109788562	NW_017984542.1:157571-158968	Al_0h	Al_6h	102.843	690.854	2.74793	5e-05	0.000340038	yes
LOC109799868	NC_033809.1:20111856-20113755	Al_0h	Al_6h	0.41571	2.77875	2.74079	5e-05	0.000340038	yes
LOC109788393	NW_017984524.1:70290-75627	Al_0h	Al_6h	5.63519	37.5813	2.73748	5e-05	0.000340038	yes
LOC109789909	NW_017984724.1:42831-45348	Al_0h	Al_6h	8.15632	54.3093	2.73521	5e-05	0.000340038	yes
LOC109801066	NC_033809.1:18055022-18057856	Al_0h	Al_6h	3.38446	22.525	2.73453	5e-05	0.000340038	yes
LOC109811827	NW_017984086.1:536243-538561	Al_0h	Al_6h	415.897	2753.32	2.72687	5e-05	0.000340038	yes
LOC109792825	NC_033805.1:3878517-3881663	Al_0h	Al_6h	0.847074	5.57316	2.71793	5e-05	0.000340038	yes
LOC109813558	NW_017984130.1:252239-255892	Al_0h	Al_6h	1.24632	8.19273	2.71667	5e-05	0.000340038	yes
LOC109800378	NC_033804.1:15537232-15540337	Al_0h	Al_6h	24.2411	158.798	2.71166	5e-05	0.000340038	yes
LOC109813830	NW_017984140.1:26673-29334	Al_0h	Al_6h	0.654778	4.25632	2.70053	5e-05	0.000340038	yes
LOC109817485	NC_033805.1:32338555-32339838	Al_0h	Al_6h	53.3433	345.984	2.69733	5e-05	0.000340038	yes
LOC109795278	NC_033805.1:9246316-9247460	Al_0h	Al_6h	18.2191	117.808	2.69292	5e-05	0.000340038	yes
LOC114915987	NC_033809.1:23331807-23332740	Al_0h	Al_6h	0.318442	2.04356	2.68198	0.00435	0.0164601	yes
LOC109804416	NC_033811.1:17253461-17254062	Al_0h	Al_6h	36.0036	230.51	2.67862	5e-05	0.000340038	yes
LOC109788761	NC_033805.1:28063021-28063928	Al_0h	Al_6h	2.52443	16.1536	2.67783	5e-05	0.000340038	yes
LOC109795370	NC_033805.1:35737013-35740669	Al_0h	Al_6h	0.334914	2.13345	2.67133	5e-05	0.000340038	yes
LOC109799542	NC_033808.1:4835203-4842088	Al_0h	Al_6h	1.393	8.86895	2.67057	5e-05	0.000340038	yes
LOC109802386	NC_033810.1:15611927-15613264	Al_0h	Al_6h	27.6638	175.777	2.66768	5e-05	0.000340038	yes
LOC109797448	NC_033806.1:9407386-9408673	Al_0h	Al_6h	0.650943	4.1219	2.66271	5e-05	0.000340038	yes
LOC109792296	NC_033805.1:9805008-9807158	Al_0h	Al_6h	0.525872	3.32888	2.66225	5e-05	0.000340038	yes
LOC109815189	NW_017984190.1:146734-151559	Al_0h	Al_6h	1.75378	10.8751	2.63249	5e-05	0.000340038	yes
LOC109795117	NC_033805.1:34111106-34118502	Al_0h	Al_6h	5.55886	34.4509	2.63168	5e-05	0.000340038	yes
LOC109796863	NC_033806.1:14513434-14573872	Al_0h	Al_6h	5.73365	35.4785	2.62942	5e-05	0.000340038	yes
LOC109799297	NC_033807.1:2662710-2663283	Al_0h	Al_6h	0.598722	3.69657	2.62623	0.00075	0.00373202	yes
LOC109813692	NW_017984135.1:84137-86581	Al_0h	Al_6h	0.439982	2.71228	2.62399	0.0001	0.000638728	yes
LOC109795961	NC_033806.1:28416877-28419540	Al_0h	Al_6h	0.467916	2.87901	2.62125	5e-05	0.000340038	yes
LOC109818648	NW_017984383.1:99695-109143	Al_0h	Al_6h	0.734627	4.50813	2.61745	5e-05	0.000340038	yes
LOC109797789	NC_033804.1:1318953-1320681	Al_0h	Al_6h	54.2572	332.625	2.61601	5e-05	0.000340038	yes
LOC109790744	NC_033805.1:28827183-28829594	Al_0h	Al_6h	0.204665	1.2371	2.59563	0.008	0.0272386	yes
LOC109787749	NW_017984460.1:142737-144044	Al_0h	Al_6h	32.7144	194.711	2.57334	5e-05	0.000340038	yes
LOC109810650	NW_017984066.1:397501-398148	Al_0h	Al_6h	1.0133	6.02934	2.57294	0.0003	0.00169136	yes
LOC109818969	NW_017984412.1:13941-15404	Al_0h	Al_6h	0.347295	2.05696	2.56628	0.0003	0.00169136	yes
LOC109810649	NC_033805.1:14623115-14624125	Al_0h	Al_6h	0.711715	4.21032	2.56456	5e-05	0.000340038	yes
LOC109811578	NW_017984080.1:101302-101911	Al_0h	Al_6h	1.68224	9.93303	2.56185	5e-05	0.000340038	yes
LOC114917129	NW_017984311.1:154040-156101	Al_0h	Al_6h	0.464631	2.72768	2.55352	5e-05	0.000340038	yes
LOC109802886	NC_033810.1:12543290-12543976	Al_0h	Al_6h	5.36094	31.4354	2.55183	5e-05	0.000340038	yes
LOC114915446	NW_017985641.1:20376-21709	Al_0h	Al_6h	1.24222	7.23972	2.54302	5e-05	0.000340038	yes
LOC109815110	NW_017984186.1:184233-185202	Al_0h	Al_6h	0.384494	2.23831	2.54137	0.00015	0.00091698	yes
LOC109808745	NC_033814.1:31580049-31585646	Al_0h	Al_6h	0.279022	1.62196	2.53929	5e-05	0.000340038	yes
LOC109799625	NC_033808.1:3667281-3668668	Al_0h	Al_6h	6.58145	38.0934	2.53306	5e-05	0.000340038	yes
LOC109799569	NC_033808.1:2362789-2366098	Al_0h	Al_6h	0.845317	4.86817	2.52582	5e-05	0.000340038	yes
LOC114915117	NW_017984550.1:28727-29284	Al_0h	Al_6h	0.679671	3.88016	2.51321	0.00185	0.00806632	yes
LOC109808425	NC_033814.1:18824290-18826821	Al_0h	Al_6h	0.195594	1.11543	2.51166	0.0156	0.0471446	yes
LOC109802903	NC_033810.1:14510427-14511524	Al_0h	Al_6h	436.194	2471.69	2.50246	5e-05	0.000340038	yes
LOC109809094	NC_033814.1:36714269-36715197	Al_0h	Al_6h	296.449	1667.94	2.49221	5e-05	0.000340038	yes
LOC109819082	NW_017984424.1:192300-198234	Al_0h	Al_6h	132.531	743.165	2.48735	5e-05	0.000340038	yes
LOC109813167	NW_017984120.1:255628-256522	Al_0h	Al_6h	24.925	138.941	2.4788	5e-05	0.000340038	yes
LOC109804709	NC_033805.1:3872561-3874847	Al_0h	Al_6h	331.495	1837.68	2.47083	5e-05	0.000340038	yes
LOC109816868	NW_017984271.1:181815-183381	Al_0h	Al_6h	3.13818	17.3917	2.4704	5e-05	0.000340038	yes
LOC109802881	NC_033810.1:3013138-3014144	Al_0h	Al_6h	16.363	90.382	2.4656	5e-05	0.000340038	yes
LOC109801930	NC_033810.1:17779187-17781119	Al_0h	Al_6h	0.478544	2.63771	2.46256	0.00955	0.0315308	yes
LOC109789915	NW_017984724.1:21484-26452	Al_0h	Al_6h	22.9466	126.273	2.4602	5e-05	0.000340038	yes
LOC109803162	NC_033811.1:16366077-16368776	Al_0h	Al_6h	3.53817	19.1292	2.4347	5e-05	0.000340038	yes
LOC109801434	NC_033809.1:22369361-22380711	Al_0h	Al_6h	4.10426	22.1874	2.43455	5e-05	0.000340038	yes
LOC109795681	NC_033806.1:13555898-13556812	Al_0h	Al_6h	14.8045	80.003	2.43402	5e-05	0.000340038	yes
LOC109800435	NC_033809.1:13381439-13390372	Al_0h	Al_6h	66.1119	352.517	2.41471	5e-05	0.000340038	yes
LOC109818120	NW_017984346.1:100646-102241	Al_0h	Al_6h	7.89217	41.7685	2.40392	5e-05	0.000340038	yes
LOC109802359	NC_033810.1:5213206-5215419	Al_0h	Al_6h	7.94269	41.9907	2.40237	5e-05	0.000340038	yes
LOC114917007	NW_017984210.1:143593-143815	Al_0h	Al_6h	31.7623	167.527	2.39901	0.0002	0.00118501	yes
LOC109799271	NC_033807.1:11258968-11260391	Al_0h	Al_6h	1.36427	7.1819	2.39624	5e-05	0.000340038	yes
LOC109808421	NC_033814.1:8861953-8863288	Al_0h	Al_6h	60.2799	316.49	2.39241	5e-05	0.000340038	yes
LOC109790987	NW_017984914.1:19397-28698	Al_0h	Al_6h	2.33642	12.2132	2.38608	5e-05	0.000340038	yes
LOC109812461	NW_017984099.1:318093-324304	Al_0h	Al_6h	0.319768	1.66496	2.38039	5e-05	0.000340038	yes
LOC109818833	NW_017984401.1:12770-17335	Al_0h	Al_6h	1.17061	6.09087	2.37939	5e-05	0.000340038	yes
LOC109806096	NC_033813.1:10871760-10876164	Al_0h	Al_6h	8.82945	45.8309	2.37593	5e-05	0.000340038	yes
LOC109797066	NC_033806.1:23031845-23037059	Al_0h	Al_6h	1.25724	6.52064	2.37475	5e-05	0.000340038	yes
LOC109799732	NC_033808.1:4844905-4848428	Al_0h	Al_6h	255.314	1319.94	2.37013	5e-05	0.000340038	yes
LOC109813088	NW_017984117.1:206885-209069	Al_0h	Al_6h	244.212	1259.52	2.36667	5e-05	0.000340038	yes
LOC109800590	NC_033809.1:13066801-13068651	Al_0h	Al_6h	9.14553	47.0026	2.3616	5e-05	0.000340038	yes
LOC109797584	NC_033806.1:27328499-27332745	Al_0h	Al_6h	22.1225	113.483	2.35888	5e-05	0.000340038	yes
LOC109801349	NC_033809.1:933869-936902	Al_0h	Al_6h	1.00871	5.17102	2.35793	5e-05	0.000340038	yes
LOC109817274	NW_017984294.1:73999-84244	Al_0h	Al_6h	4.1005	20.9504	2.35311	5e-05	0.000340038	yes
LOC109815662	NW_017984211.1:182525-189180	Al_0h	Al_6h	1.80159	9.10392	2.33722	5e-05	0.000340038	yes
LOC109801370	NC_033809.1:12352090-12354358	Al_0h	Al_6h	129.974	656.617	2.33683	5e-05	0.000340038	yes
LOC109806526	NC_033813.1:20253154-20255051	Al_0h	Al_6h	0.266743	1.34062	2.32937	0.01105	0.0355707	yes
LOC109798541	NC_033807.1:2267958-2269672	Al_0h	Al_6h	0.968391	4.86645	2.32921	5e-05	0.000340038	yes
LOC109797490	NC_033806.1:15738121-15740103	Al_0h	Al_6h	0.334079	1.67856	2.32896	5e-05	0.000340038	yes
LOC109805418	NC_033813.1:3433259-3436873	Al_0h	Al_6h	7.36983	36.8873	2.32342	5e-05	0.000340038	yes
LOC109792192	NW_017985285.1:56559-59676	Al_0h	Al_6h	8.05547	40.3085	2.32304	5e-05	0.000340038	yes
LOC109799777	NC_033809.1:14932736-14937326	Al_0h	Al_6h	7.5018	37.5266	2.32261	5e-05	0.000340038	yes
LOC109816920	NW_017984274.1:8702-9777	Al_0h	Al_6h	1.00356	5.00474	2.31816	0.00095	0.0045718	yes
LOC109818971	NW_017984413.1:189404-198826	Al_0h	Al_6h	4.15692	20.6489	2.31248	5e-05	0.000340038	yes
LOC109815543	NW_017984206.1:357499-362302	Al_0h	Al_6h	280.358	1391.61	2.31141	5e-05	0.000340038	yes
LOC109818305	NW_017984359.1:9384-19254	Al_0h	Al_6h	7.19218	35.602	2.30746	5e-05	0.000340038	yes
LOC109791056	NW_017984935.1:71467-74114	Al_0h	Al_6h	15.552	76.6205	2.30063	5e-05	0.000340038	yes
LOC109814993	NW_017984182.1:139735-142667	Al_0h	Al_6h	8.88079	43.7318	2.29992	5e-05	0.000340038	yes
LOC109797548	NC_033806.1:13947867-13953028	Al_0h	Al_6h	2.47468	12.1576	2.29655	5e-05	0.000340038	yes
LOC109812161	NW_017984093.1:569444-570494	Al_0h	Al_6h	1.76188	8.63015	2.29227	5e-05	0.000340038	yes
LOC109804376	NC_033811.1:17345641-17346474	Al_0h	Al_6h	16.5544	81.0817	2.29216	5e-05	0.000340038	yes
LOC109789515	NW_017984665.1:105680-115668	Al_0h	Al_6h	2.93464	14.3656	2.29136	5e-05	0.000340038	yes
LOC109796059	NC_033806.1:5802324-5806019	Al_0h	Al_6h	26.4747	129.501	2.29028	5e-05	0.000340038	yes
LOC109817444	NC_033804.1:13745602-13747639	Al_0h	Al_6h	1.03742	5.06925	2.28877	0.00025	0.00144234	yes
LOC109796132	NC_033806.1:25866110-25873088	Al_0h	Al_6h	1.58605	7.68865	2.27729	5e-05	0.000340038	yes
LOC109816938	NW_017984274.1:293933-295932	Al_0h	Al_6h	3.4506	16.7094	2.27574	5e-05	0.000340038	yes
LOC109801326	NC_033809.1:11685934-11687154	Al_0h	Al_6h	24.9651	120.723	2.27372	5e-05	0.000340038	yes
LOC109790036	NW_017984739.1:16599-19468	Al_0h	Al_6h	0.32835	1.57963	2.26628	0.01665	0.0497523	yes
LOC109792391	NW_017985375.1:48278-49177	Al_0h	Al_6h	32.6757	156.845	2.26305	5e-05	0.000340038	yes
LOC109815907	NW_017984222.1:315679-318039	Al_0h	Al_6h	0.643578	3.08686	2.26195	5e-05	0.000340038	yes
LOC109803322	NC_033811.1:11735585-11749264	Al_0h	Al_6h	14.284	68.41	2.2598	5e-05	0.000340038	yes
LOC109817000	NC_033805.1:8907751-8909271	Al_0h	Al_6h	292.867	1398.4	2.25547	5e-05	0.000340038	yes
LOC109809522	NC_033814.1:46755227-46756154	Al_0h	Al_6h	0.393472	1.87748	2.25447	0.00115	0.00538874	yes
LOC109803590	NC_033811.1:2391425-2394146	Al_0h	Al_6h	51.9789	247.925	2.25391	5e-05	0.000340038	yes
LOC109800963	NC_033809.1:17468088-17471288	Al_0h	Al_6h	0.239043	1.13965	2.25325	0.00045	0.00240191	yes
LOC109803685	NC_033811.1:17700181-17701603	Al_0h	Al_6h	109.555	520.707	2.24881	5e-05	0.000340038	yes
LOC109804869	NC_033805.1:28206223-28206740	Al_0h	Al_6h	14.0046	66.5062	2.24759	5e-05	0.000340038	yes
LOC109795063	NC_033805.1:23811614-23812531	Al_0h	Al_6h	36.3644	172.107	2.24271	5e-05	0.000340038	yes
LOC109817063	NW_017984282.1:5427-7151	Al_0h	Al_6h	0.701177	3.31646	2.24179	0.00015	0.00091698	yes
LOC109795662	NC_033804.1:7968937-7969650	Al_0h	Al_6h	10.8334	51.1417	2.23901	5e-05	0.000340038	yes
LOC109797895	NC_033806.1:22799298-22814810	Al_0h	Al_6h	1.38588	6.54155	2.23883	5e-05	0.000340038	yes
LOC109814774	NW_017984173.1:106967-123254	Al_0h	Al_6h	17.9294	84.5602	2.23765	5e-05	0.000340038	yes
LOC109799795	NC_033809.1:4756551-4758917	Al_0h	Al_6h	49.8192	234.813	2.23674	5e-05	0.000340038	yes
LOC109792246	NW_017985308.1:5398-9352	Al_0h	Al_6h	0.229633	1.08095	2.2349	5e-05	0.000340038	yes
LOC109808447	NC_033814.1:19055362-19056899	Al_0h	Al_6h	1186.4	5575.49	2.23251	5e-05	0.000340038	yes
LOC109813661	NW_017984135.1:139345-139975	Al_0h	Al_6h	26.2015	123.067	2.23173	5e-05	0.000340038	yes
LOC109817809	NW_017984324.1:265508-272344	Al_0h	Al_6h	24.8683	116.706	2.2305	5e-05	0.000340038	yes
LOC109802204	NC_033810.1:14050679-14051562	Al_0h	Al_6h	1.66996	7.81646	2.2267	5e-05	0.000340038	yes
LOC109793632	NC_033805.1:9860168-9862419	Al_0h	Al_6h	24.0167	112.293	2.22516	5e-05	0.000340038	yes
LOC109815050	NW_017984184.1:72862-75412	Al_0h	Al_6h	1.0584	4.94038	2.22274	5e-05	0.000340038	yes
LOC109812409	NW_017984098.1:489304-493765	Al_0h	Al_6h	78.754	367.328	2.22164	5e-05	0.000340038	yes
LOC109798452	NC_033807.1:4452888-4461449	Al_0h	Al_6h	9.85267	45.9094	2.2202	5e-05	0.000340038	yes
LOC109809489	NC_033805.1:6571264-6575632	Al_0h	Al_6h	7.79143	36.2908	2.21964	5e-05	0.000340038	yes
LOC109819248	NW_017984442.1:137150-144067	Al_0h	Al_6h	64.1452	298.003	2.21591	5e-05	0.000340038	yes
LOC109806144	NC_033813.1:6372039-6373862	Al_0h	Al_6h	18.6906	86.3206	2.20739	5e-05	0.000340038	yes
LOC109816280	NW_017984243.1:78019-80844	Al_0h	Al_6h	4.06024	18.7076	2.20399	5e-05	0.000340038	yes
LOC109806852	NC_033814.1:16589199-16590866	Al_0h	Al_6h	0.429443	1.9722	2.19927	0.00335	0.0132375	yes
LOC109808400	NC_033814.1:18683121-18685658	Al_0h	Al_6h	0.250987	1.1517	2.19809	0.0102	0.0333073	yes
LOC109790173	NW_017984762.1:98946-100787	Al_0h	Al_6h	0.381736	1.74955	2.19634	5e-05	0.000340038	yes
LOC109805316	NC_033812.1:5762398-5763489	Al_0h	Al_6h	13.1832	60.3608	2.19491	5e-05	0.000340038	yes
LOC109804448	NC_033811.1:13425386-13426079	Al_0h	Al_6h	13.3209	60.9882	2.19484	5e-05	0.000340038	yes
LOC109792850	NC_033804.1:5263126-5267130	Al_0h	Al_6h	42.8798	196.082	2.19308	5e-05	0.000340038	yes
LOC109817526	NW_017984309.1:220526-223728	Al_0h	Al_6h	65.2742	297.777	2.18965	5e-05	0.000340038	yes
LOC109792782	NW_017985593.1:13594-18672	Al_0h	Al_6h	64.5811	293.046	2.18195	5e-05	0.000340038	yes
LOC109795239	NC_033805.1:20618788-20623466	Al_0h	Al_6h	11.639	52.7722	2.18081	5e-05	0.000340038	yes
LOC109813339	NW_017984124.1:161949-167889	Al_0h	Al_6h	1.30962	5.90435	2.17263	5e-05	0.000340038	yes
LOC109808944	NC_033814.1:25255939-25258574	Al_0h	Al_6h	90.9891	410.069	2.1721	5e-05	0.000340038	yes
LOC109813398	NW_017984126.1:443713-447437	Al_0h	Al_6h	3.5018	15.7346	2.16777	5e-05	0.000340038	yes
LOC109814827	NW_017984175.1:100775-108743	Al_0h	Al_6h	0.617203	2.77324	2.16775	5e-05	0.000340038	yes
LOC109816315	NW_017984244.1:294552-297283	Al_0h	Al_6h	22.4996	101.044	2.16701	5e-05	0.000340038	yes
LOC109813480	NW_017984128.1:462403-462808	Al_0h	Al_6h	33.1481	148.716	2.16556	5e-05	0.000340038	yes
LOC109798807	NC_033807.1:2490122-2492740	Al_0h	Al_6h	1.44087	6.46063	2.16473	5e-05	0.000340038	yes
LOC109818326	NW_017984361.1:32833-33578	Al_0h	Al_6h	0.651914	2.92003	2.16323	0.00125	0.005782	yes
LOC109803713	NC_033811.1:3413887-3416866	Al_0h	Al_6h	45.3748	203.205	2.16297	5e-05	0.000340038	yes
LOC109793238	NW_017985937.1:4747-7309	Al_0h	Al_6h	0.233258	1.04247	2.16001	0.00035	0.00193346	yes
LOC109809707	NC_033814.1:36751436-36756244	Al_0h	Al_6h	1.17283	5.23626	2.15854	5e-05	0.000340038	yes
LOC109788851	NW_017984574.1:117063-118741	Al_0h	Al_6h	108.528	484.445	2.15827	5e-05	0.000340038	yes
LOC109789291	NW_017984634.1:110664-115150	Al_0h	Al_6h	19.0032	84.6722	2.15565	5e-05	0.000340038	yes
LOC109793979	NW_017986999.1:13687-15115	Al_0h	Al_6h	1.01881	4.53187	2.15322	5e-05	0.000340038	yes
LOC109792680	NW_017985529.1:26354-28878	Al_0h	Al_6h	0.650786	2.88682	2.14923	5e-05	0.000340038	yes
LOC109803411	NC_033804.1:15816021-15816587	Al_0h	Al_6h	324.572	1438.2	2.14765	5e-05	0.000340038	yes
LOC109813881	NW_017984142.1:130348-132984	Al_0h	Al_6h	14.2311	62.9011	2.14403	5e-05	0.000340038	yes
LOC109802992	NC_033810.1:13215272-13220268	Al_0h	Al_6h	4.70539	20.7827	2.143	5e-05	0.000340038	yes
LOC109792614	NW_017985493.1:18464-21520	Al_0h	Al_6h	4.35412	19.2085	2.1413	5e-05	0.000340038	yes
LOC109793291	NW_017985978.1:32093-32900	Al_0h	Al_6h	5.25466	23.1704	2.14061	5e-05	0.000340038	yes
LOC109804000	NC_033811.1:7057067-7060522	Al_0h	Al_6h	5.7081	25.1096	2.13716	5e-05	0.000340038	yes
LOC109790841	NW_017984879.1:65186-74349	Al_0h	Al_6h	26.1598	114.822	2.13398	5e-05	0.000340038	yes
LOC109797063	NC_033806.1:13091388-13097599	Al_0h	Al_6h	30.2964	132.658	2.13049	5e-05	0.000340038	yes
LOC109799682	NC_033808.1:4977298-4978863	Al_0h	Al_6h	0.240943	1.05225	2.12671	0.0063	0.0223439	yes
LOC109789040	NW_017984600.1:119830-124648	Al_0h	Al_6h	4.85685	21.154	2.12284	5e-05	0.000340038	yes
LOC109814061	NW_017984148.1:158030-162332	Al_0h	Al_6h	0.825774	3.59464	2.12203	5e-05	0.000340038	yes
LOC109798990	NC_033807.1:10288534-10292724	Al_0h	Al_6h	161.906	701.024	2.11431	5e-05	0.000340038	yes
LOC109800357	NC_033809.1:9023865-9025355	Al_0h	Al_6h	246.497	1067.15	2.11413	5e-05	0.000340038	yes
LOC109789612	NW_017984680.1:33030-40642	Al_0h	Al_6h	203.651	878.786	2.10941	5e-05	0.000340038	yes
LOC109793155	NW_017985854.1:31198-34226	Al_0h	Al_6h	0.560733	2.41841	2.10868	0.0005	0.00262952	yes
LOC109797786	NC_033806.1:23965321-23967002	Al_0h	Al_6h	15.4947	66.7643	2.10731	5e-05	0.000340038	yes
LOC109809381	NC_033814.1:30382986-30386430	Al_0h	Al_6h	0.570546	2.45591	2.10584	5e-05	0.000340038	yes
LOC109797346	NC_033806.1:15837806-15840509	Al_0h	Al_6h	2.33121	10.0327	2.10555	5e-05	0.000340038	yes
LOC109788060	NW_017984486.1:75629-79562	Al_0h	Al_6h	4.75356	20.4407	2.10437	5e-05	0.000340038	yes
LOC109808045	NC_033814.1:45097999-45107704	Al_0h	Al_6h	21.0053	89.9814	2.09887	5e-05	0.000340038	yes
LOC109807340	NC_033814.1:40951288-40959403	Al_0h	Al_6h	4.25765	18.215	2.09699	5e-05	0.000340038	yes
LOC109811694	NW_017984083.1:331534-338418	Al_0h	Al_6h	13.0856	55.9673	2.0966	5e-05	0.000340038	yes
LOC109792339	NW_017985345.1:44841-45497	Al_0h	Al_6h	186.908	796.142	2.0907	5e-05	0.000340038	yes
LOC109808427	NC_033814.1:2098073-2101794	Al_0h	Al_6h	7.61842	32.4222	2.08942	5e-05	0.000340038	yes
LOC109792317	NW_017985333.1:47571-51301	Al_0h	Al_6h	0.356096	1.51503	2.089	5e-05	0.000340038	yes
LOC109791818	NC_033804.1:962889-971390	Al_0h	Al_6h	9.14946	38.9038	2.08815	5e-05	0.000340038	yes
LOC109798904	NC_033807.1:1693242-1700367	Al_0h	Al_6h	1.65382	6.98971	2.07943	5e-05	0.000340038	yes
LOC109803366	NC_033811.1:3563526-3563910	Al_0h	Al_6h	8.79902	37.1718	2.07879	5e-05	0.000340038	yes
LOC109789370	NW_017984646.1:125622-128772	Al_0h	Al_6h	28.1091	118.723	2.07849	5e-05	0.000340038	yes
LOC109817491	NW_017984307.1:24146-28892	Al_0h	Al_6h	0.487044	2.0477	2.07188	5e-05	0.000340038	yes
LOC114915153	NW_017984643.1:23033-25005	Al_0h	Al_6h	0.327395	1.37429	2.06958	0.00395	0.0151608	yes
LOC109815865	NW_017984219.1:336334-338622	Al_0h	Al_6h	17.9919	75.3391	2.06605	5e-05	0.000340038	yes
LOC109793021	NW_017985754.1:19900-20691	Al_0h	Al_6h	20.5433	85.8009	2.06232	5e-05	0.000340038	yes
LOC109811168	NW_017984073.1:253415-260498	Al_0h	Al_6h	6.43986	26.7973	2.05698	5e-05	0.000340038	yes
LOC109806800	NC_033814.1:43854568-43855439	Al_0h	Al_6h	29.7374	123.574	2.05502	5e-05	0.000340038	yes
LOC109797518	NC_033806.1:13743827-13745700	Al_0h	Al_6h	0.747894	3.09313	2.04816	5e-05	0.000340038	yes
LOC109790621	NW_017984836.1:90633-95578	Al_0h	Al_6h	11.0594	45.7324	2.04795	5e-05	0.000340038	yes
LOC109816242	NW_017984241.1:118448-128666	Al_0h	Al_6h	0.532531	2.20166	2.04765	0.00025	0.00144234	yes
LOC109795181	NC_033805.1:6978291-6981211	Al_0h	Al_6h	34.8041	143.547	2.04419	5e-05	0.000340038	yes
LOC109807206	NC_033814.1:31883544-31884141	Al_0h	Al_6h	2.07195	8.54235	2.04365	5e-05	0.000340038	yes
LOC109799785	NC_033809.1:3933142-3941158	Al_0h	Al_6h	39.1999	160.041	2.02951	5e-05	0.000340038	yes
LOC109812529	NW_017984101.1:546322-548238	Al_0h	Al_6h	26.976	109.847	2.02575	5e-05	0.000340038	yes
LOC109795913	NC_033804.1:1791578-1793854	Al_0h	Al_6h	27.8891	113.498	2.02489	5e-05	0.000340038	yes
LOC109787949	NW_017984477.1:191426-193656	Al_0h	Al_6h	30.4637	123.915	2.02419	5e-05	0.000340038	yes
LOC109806218	NC_033813.1:10824674-10828754	Al_0h	Al_6h	0.57683	2.34573	2.02382	0.0003	0.00169136	yes
LOC109796947	NC_033806.1:22715270-22717212	Al_0h	Al_6h	8.86515	35.9885	2.02132	5e-05	0.000340038	yes
LOC109793514	NW_017986187.1:7974-11311	Al_0h	Al_6h	138.426	561.775	2.02088	5e-05	0.000340038	yes
LOC109813952	NC_033805.1:12692619-12699300	Al_0h	Al_6h	68.6303	278.11	2.01874	5e-05	0.000340038	yes
LOC109802184	NC_033804.1:12679147-12682654	Al_0h	Al_6h	12.117	49.0478	2.01715	5e-05	0.000340038	yes
LOC109811357	NW_017984077.1:772037-772807	Al_0h	Al_6h	67.316	271.646	2.0127	5e-05	0.000340038	yes
LOC109796748	NC_033806.1:3071882-3074132	Al_0h	Al_6h	20.4021	82.3247	2.01261	5e-05	0.000340038	yes
LOC109811676	NW_017984082.1:4357-6224	Al_0h	Al_6h	600.084	2420.92	2.01232	5e-05	0.000340038	yes
LOC109795869	NC_033806.1:14773927-14777052	Al_0h	Al_6h	0.815658	3.27189	2.00409	5e-05	0.000340038	yes
LOC109802061	NC_033810.1:12743487-12750949	Al_0h	Al_6h	3.903	15.6375	2.00236	5e-05	0.000340038	yes
LOC109804332	NC_033811.1:13666260-13671301	Al_0h	Al_6h	1.65502	6.61647	1.99921	5e-05	0.000340038	yes
LOC109805934	NC_033813.1:2904163-2915178	Al_0h	Al_6h	5.60613	22.3945	1.99807	5e-05	0.000340038	yes
LOC109800661	NC_033809.1:3316226-3323281	Al_0h	Al_6h	5.79429	23.1346	1.99735	5e-05	0.000340038	yes
LOC114917054	NW_017984241.1:171758-173374	Al_0h	Al_6h	0.330102	1.31765	1.99698	0.00275	0.0112214	yes
LOC109800564	NC_033809.1:23007008-23008594	Al_0h	Al_6h	34.3535	136.687	1.99234	5e-05	0.000340038	yes
LOC109816339	NW_017984245.1:210373-213805	Al_0h	Al_6h	0.310901	1.2368	1.99208	5e-05	0.000340038	yes
LOC114915689	NW_017991531.1:32-1401	Al_0h	Al_6h	3.67118	14.5842	1.99009	5e-05	0.000340038	yes
LOC109803975	NC_033804.1:1325523-1325909	Al_0h	Al_6h	6.03039	23.8525	1.98382	5e-05	0.000340038	yes
LOC109806068	NC_033813.1:8843724-8845452	Al_0h	Al_6h	0.972473	3.83845	1.98079	5e-05	0.000340038	yes
LOC109811321	NW_017984076.1:750890-751567	Al_0h	Al_6h	2.91026	11.4811	1.98004	5e-05	0.000340038	yes
LOC109812788	NW_017984107.1:252866-263769	Al_0h	Al_6h	5.1759	20.4127	1.97959	5e-05	0.000340038	yes
LOC109803415	NC_033811.1:3195629-3196625	Al_0h	Al_6h	33.0604	130.333	1.97902	5e-05	0.000340038	yes
LOC109804371	NC_033811.1:7518631-7520571	Al_0h	Al_6h	4.47355	17.6086	1.97679	5e-05	0.000340038	yes
LOC109792026	NW_017985220.1:55378-57090	Al_0h	Al_6h	504.613	1983.18	1.97456	5e-05	0.000340038	yes
LOC109807367	NC_033814.1:44466443-44466958	Al_0h	Al_6h	35.6403	140.048	1.97434	5e-05	0.000340038	yes
LOC109787665	NC_033805.1:28576121-28581219	Al_0h	Al_6h	0.534663	2.09956	1.97338	5e-05	0.000340038	yes
LOC109810386	NW_017984063.1:933127-935395	Al_0h	Al_6h	2.94531	11.5071	1.96603	5e-05	0.000340038	yes
LOC109800027	NC_033809.1:16311344-16322512	Al_0h	Al_6h	40.3699	157.637	1.96526	5e-05	0.000340038	yes
LOC114915897	NC_033806.1:13639664-13651289	Al_0h	Al_6h	52.4474	204.763	1.96501	0.01005	0.0329082	yes
LOC109808600	NC_033805.1:13169696-13186693	Al_0h	Al_6h	38.7588	150.976	1.96172	5e-05	0.000340038	yes
LOC109814759	NW_017984172.1:257402-258879	Al_0h	Al_6h	3.65492	14.2317	1.9612	5e-05	0.000340038	yes
LOC109812300	NW_017984095.1:414483-415779	Al_0h	Al_6h	1.98033	7.69741	1.95863	5e-05	0.000340038	yes
LOC109801457	NC_033809.1:21129038-21137819	Al_0h	Al_6h	2.37641	9.22958	1.95748	5e-05	0.000340038	yes
LOC109801019	NC_033809.1:16663904-16664413	Al_0h	Al_6h	583.757	2264.01	1.95544	5e-05	0.000340038	yes
LOC109793493	NC_033805.1:26699598-26701014	Al_0h	Al_6h	136.365	528.753	1.95513	5e-05	0.000340038	yes
LOC109802966	NC_033810.1:6926700-6927669	Al_0h	Al_6h	31.6488	122.641	1.95422	5e-05	0.000340038	yes
LOC109803444	NC_033811.1:12324558-12330263	Al_0h	Al_6h	1.40654	5.4501	1.95413	5e-05	0.000340038	yes
LOC109816051	NW_017984231.1:199845-204511	Al_0h	Al_6h	56.1748	217.642	1.95396	5e-05	0.000340038	yes
LOC109795420	NC_033805.1:36387364-36389132	Al_0h	Al_6h	5.64354	21.8383	1.95219	5e-05	0.000340038	yes
LOC109790426	NW_017984798.1:74996-76106	Al_0h	Al_6h	1.55676	6.02235	1.95178	5e-05	0.000340038	yes
LOC109789557	NW_017984671.1:33182-33862	Al_0h	Al_6h	59.5933	230.499	1.95154	5e-05	0.000340038	yes
LOC109788155	NW_017984497.1:47588-59283	Al_0h	Al_6h	1.05843	4.08404	1.94807	5e-05	0.000340038	yes
LOC109810724	NW_017984067.1:544093-548123	Al_0h	Al_6h	5.71273	22.0345	1.94751	5e-05	0.000340038	yes
LOC109787714	NW_017984458.1:47469-50799	Al_0h	Al_6h	0.371328	1.429	1.94424	5e-05	0.000340038	yes
LOC109790331	NW_017984786.1:74410-75304	Al_0h	Al_6h	10.2902	39.43	1.93803	5e-05	0.000340038	yes
LOC109789177	NW_017984617.1:24449-27815	Al_0h	Al_6h	0.286832	1.09885	1.93772	0.0005	0.00262952	yes
LOC109795562	NC_033805.1:5244282-5246683	Al_0h	Al_6h	1.37193	5.25358	1.93709	5e-05	0.000340038	yes
LOC109801728	NC_033810.1:17472637-17474522	Al_0h	Al_6h	0.277033	1.05998	1.9359	0.00035	0.00193346	yes
LOC109805404	NC_033813.1:3599688-3602170	Al_0h	Al_6h	0.403232	1.54234	1.93544	5e-05	0.000340038	yes
LOC109812593	NW_017984103.1:303211-304669	Al_0h	Al_6h	170.63	650.671	1.93106	5e-05	0.000340038	yes
LOC109790168	NW_017984761.1:62113-66950	Al_0h	Al_6h	11.3686	43.3225	1.93006	5e-05	0.000340038	yes
LOC109798145	NC_033806.1:15019396-15029311	Al_0h	Al_6h	1.90188	7.24105	1.92877	5e-05	0.000340038	yes
LOC109799712	NC_033808.1:2313974-2314957	Al_0h	Al_6h	9.76932	37.156	1.92727	5e-05	0.000340038	yes
LOC109795441	NC_033805.1:4074816-4075912	Al_0h	Al_6h	0.721025	2.74071	1.92643	0.002	0.00860545	yes
LOC109807269	NC_033814.1:36044364-36050033	Al_0h	Al_6h	0.752494	2.85723	1.92487	5e-05	0.000340038	yes
LOC109797675	NC_033804.1:8422047-8423506	Al_0h	Al_6h	2.82774	10.7054	1.92062	5e-05	0.000340038	yes
LOC109797239	NC_033806.1:28191804-28196130	Al_0h	Al_6h	27.5407	104.059	1.91777	5e-05	0.000340038	yes
LOC109811692	NW_017984082.1:68303-69960	Al_0h	Al_6h	0.28898	1.08993	1.9152	0.00055	0.00285583	yes
LOC109792758	NW_017985574.1:1746-23107	Al_0h	Al_6h	0.636991	2.40227	1.91505	0.012	0.0380738	yes
LOC109815274	NW_017984193.1:122715-125390	Al_0h	Al_6h	18.6771	70.3414	1.91311	5e-05	0.000340038	yes
LOC109788396	NW_017984524.1:43343-45712	Al_0h	Al_6h	12.8458	48.3698	1.91281	5e-05	0.000340038	yes
LOC109788442	NC_033805.1:6571264-6575632	Al_0h	Al_6h	14.9286	56.2084	1.91271	5e-05	0.000340038	yes
LOC109807670	NC_033805.1:12661609-12669255	Al_0h	Al_6h	22.9818	86.3272	1.90932	5e-05	0.000340038	yes
LOC109808548	NC_033814.1:38242823-38244579	Al_0h	Al_6h	1010.46	3783.93	1.90487	5e-05	0.000340038	yes
LOC109794775	NC_033805.1:12748791-12750960	Al_0h	Al_6h	13.0667	48.8888	1.90361	5e-05	0.000340038	yes
LOC109809654	NC_033814.1:36760567-36763523	Al_0h	Al_6h	41.8097	156.218	1.90165	5e-05	0.000340038	yes
LOC109814185	NW_017984151.1:348158-349499	Al_0h	Al_6h	19.4227	72.394	1.89813	5e-05	0.000340038	yes
LOC109794502	NW_017990254.1:423-1490	Al_0h	Al_6h	1.20548	4.48555	1.89568	0.0047	0.0175321	yes
LOC109808757	NC_033814.1:39833799-39840610	Al_0h	Al_6h	58.2383	216.644	1.89529	5e-05	0.000340038	yes
LOC109795697	NC_033806.1:19021476-19026470	Al_0h	Al_6h	9.33429	34.7227	1.89526	5e-05	0.000340038	yes
LOC109812489	NW_017984100.1:129729-134033	Al_0h	Al_6h	2.97224	11.0273	1.89146	5e-05	0.000340038	yes
LOC109804098	NC_033811.1:19080632-19090267	Al_0h	Al_6h	9.61859	35.6718	1.89089	5e-05	0.000340038	yes
LOC109791260	NW_017984989.1:2607-4416	Al_0h	Al_6h	63.8125	236.606	1.89057	5e-05	0.000340038	yes
LOC109806427	NC_033813.1:7897850-7907616	Al_0h	Al_6h	0.378254	1.39972	1.88772	5e-05	0.000340038	yes
LOC109801919	NC_033810.1:19526575-19527950	Al_0h	Al_6h	4.75948	17.5615	1.88354	5e-05	0.000340038	yes
LOC109811812	NW_017984086.1:161798-164968	Al_0h	Al_6h	8.90924	32.809	1.88072	5e-05	0.000340038	yes
LOC109799567	NC_033808.1:3720620-3722988	Al_0h	Al_6h	91.8232	338.059	1.88034	5e-05	0.000340038	yes
LOC109815469	NW_017984201.1:303330-307804	Al_0h	Al_6h	2.90462	10.6906	1.87992	5e-05	0.000340038	yes
LOC114915752	NC_033805.1:36501340-36502235	Al_0h	Al_6h	0.656832	2.41135	1.87624	0.0007	0.00351529	yes
LOC109816225	NW_017984241.1:21385-23019	Al_0h	Al_6h	12.0299	44.1308	1.87517	5e-05	0.000340038	yes
LOC109816917	NW_017984273.1:288958-289871	Al_0h	Al_6h	22.5792	82.8017	1.87466	5e-05	0.000340038	yes
LOC109794302	NW_017988278.1:57-4125	Al_0h	Al_6h	4.55831	16.7127	1.87437	5e-05	0.000340038	yes
LOC109796130	NC_033804.1:15098273-15103286	Al_0h	Al_6h	30.6992	112.498	1.87363	5e-05	0.000340038	yes
LOC109801507	NC_033809.1:8877275-8882428	Al_0h	Al_6h	21.2038	77.6624	1.8729	5e-05	0.000340038	yes
LOC109810415	NW_017984063.1:169747-172004	Al_0h	Al_6h	18.2691	66.8111	1.87068	5e-05	0.000340038	yes
LOC109816014	NW_017984230.1:299229-300329	Al_0h	Al_6h	60.7272	221.894	1.86946	5e-05	0.000340038	yes
LOC109792505	NW_017985430.1:16348-17864	Al_0h	Al_6h	173.417	633.353	1.86877	5e-05	0.000340038	yes
LOC109790043	NW_017984739.1:219-4386	Al_0h	Al_6h	3.18019	11.6119	1.86842	5e-05	0.000340038	yes
LOC109815339	NC_033805.1:16929122-16934982	Al_0h	Al_6h	291.738	1064.72	1.86773	5e-05	0.000340038	yes
LOC114915896	NC_033806.1:13746935-13747157	Al_0h	Al_6h	39.0376	142.441	1.86743	0.00095	0.0045718	yes
LOC109804171	NC_033811.1:17839502-17841868	Al_0h	Al_6h	165.93	605.007	1.86637	5e-05	0.000340038	yes
LOC109798941	NC_033807.1:3408948-3413452	Al_0h	Al_6h	35.7961	130.448	1.8656	5e-05	0.000340038	yes
LOC109788004	NW_017984482.1:124696-130089	Al_0h	Al_6h	0.297903	1.08498	1.86475	0.00035	0.00193346	yes
LOC109805549	NC_033813.1:9147784-9148763	Al_0h	Al_6h	1.58574	5.77415	1.86445	0.01265	0.0397563	yes
LOC109805696	NC_033813.1:19992040-20040472	Al_0h	Al_6h	4.7587	17.3272	1.8644	5e-05	0.000340038	yes
LOC109800283	NC_033809.1:15845897-15847885	Al_0h	Al_6h	11.478	41.7925	1.86437	5e-05	0.000340038	yes
LOC109815826	NW_017984218.1:242456-245277	Al_0h	Al_6h	9.75549	35.4582	1.86183	5e-05	0.000340038	yes
LOC109793264	NW_017985954.1:16694-22563	Al_0h	Al_6h	3.03198	11.0121	1.86076	5e-05	0.000340038	yes
LOC109788900	NC_033805.1:24497443-24506564	Al_0h	Al_6h	4.31018	15.6517	1.8605	5e-05	0.000340038	yes
LOC109807252	NC_033814.1:3243980-3252077	Al_0h	Al_6h	0.353993	1.28254	1.85721	5e-05	0.000340038	yes
LOC109814222	NW_017984152.1:213621-215254	Al_0h	Al_6h	0.290003	1.04979	1.85595	0.00145	0.00655404	yes
LOC109790502	NW_017984811.1:7767-10390	Al_0h	Al_6h	205.721	744.243	1.85508	5e-05	0.000340038	yes
LOC114915042	NC_033805.1:15724017-15729758	Al_0h	Al_6h	0.396454	1.43319	1.85401	0.00175	0.00769209	yes
LOC109800446	NC_033804.1:2695499-2701396	Al_0h	Al_6h	21.543	77.7987	1.85252	5e-05	0.000340038	yes
LOC109816891	NW_017984272.1:225812-228028	Al_0h	Al_6h	3.1402	11.3365	1.85205	5e-05	0.000340038	yes
LOC109791701	NW_017985113.1:49076-55877	Al_0h	Al_6h	18.3014	66.0527	1.85167	5e-05	0.000340038	yes
LOC109787921	NW_017984475.1:123777-124891	Al_0h	Al_6h	0.690431	2.49162	1.85151	0.0002	0.00118501	yes
LOC109803545	NC_033811.1:16151191-16152724	Al_0h	Al_6h	1.30084	4.69366	1.85127	5e-05	0.000340038	yes
LOC109795175	NC_033805.1:15340230-15343188	Al_0h	Al_6h	19.7645	71.2092	1.84915	5e-05	0.000340038	yes
LOC109793654	NW_017986370.1:10317-13672	Al_0h	Al_6h	0.432068	1.55573	1.84826	0.00015	0.00091698	yes
LOC109810205	NW_017984061.1:59528-60298	Al_0h	Al_6h	8.05787	29.0049	1.84783	5e-05	0.000340038	yes
LOC109789394	NW_017984649.1:14061-16228	Al_0h	Al_6h	0.502328	1.8075	1.8473	0.0001	0.000638728	yes
LOC109801994	NC_033810.1:18083421-18087222	Al_0h	Al_6h	0.624793	2.24555	1.84562	0.00015	0.00091698	yes
LOC109789008	NW_017984594.1:42713-63367	Al_0h	Al_6h	1.09533	3.92414	1.84101	5e-05	0.000340038	yes
LOC109804723	NC_033812.1:3771486-3774933	Al_0h	Al_6h	1.55602	5.57157	1.84022	5e-05	0.000340038	yes
LOC109809405	NC_033814.1:48046141-48046941	Al_0h	Al_6h	195.606	700.234	1.83989	5e-05	0.000340038	yes
LOC109802465	NC_033810.1:7199753-7206624	Al_0h	Al_6h	0.770814	2.75936	1.83988	5e-05	0.000340038	yes
LOC109814385	NW_017984158.1:410927-411588	Al_0h	Al_6h	21.6423	77.4468	1.83935	5e-05	0.000340038	yes
LOC109806468	NC_033813.1:11832018-11833084	Al_0h	Al_6h	1.52097	5.441	1.83888	0.0005	0.00262952	yes
LOC109818576	NW_017984377.1:108784-111331	Al_0h	Al_6h	0.677356	2.4224	1.83845	5e-05	0.000340038	yes
LOC109817430	NW_017984303.1:62538-71429	Al_0h	Al_6h	24.5267	87.7133	1.83844	5e-05	0.000340038	yes
LOC114916732	NW_017984092.1:77847-81940	Al_0h	Al_6h	2.22304	7.94913	1.83826	5e-05	0.000340038	yes
LOC109789880	NW_017984719.1:72408-73283	Al_0h	Al_6h	8.72137	31.1578	1.83697	5e-05	0.000340038	yes
LOC109794992	NC_033805.1:24205970-24206999	Al_0h	Al_6h	1.1062	3.9515	1.83679	0.00035	0.00193346	yes
LOC109811842	NW_017984087.1:141457-142004	Al_0h	Al_6h	4.23006	15.1072	1.83649	0.0001	0.000638728	yes
LOC109808662	NC_033814.1:14057477-14062589	Al_0h	Al_6h	13.1691	47.0095	1.8358	5e-05	0.000340038	yes
LOC109808766	NC_033814.1:48625575-48630358	Al_0h	Al_6h	81.0034	288.905	1.83454	5e-05	0.000340038	yes
LOC109807314	NC_033814.1:43520317-43535829	Al_0h	Al_6h	16.4077	58.5128	1.83438	5e-05	0.000340038	yes
LOC109809435	NC_033814.1:28768592-28769615	Al_0h	Al_6h	15.7513	56.0581	1.83145	5e-05	0.000340038	yes
LOC109800793	NC_033809.1:21099319-21101188	Al_0h	Al_6h	6.63966	23.5937	1.82922	5e-05	0.000340038	yes
LOC109810206	NW_017984061.1:138143-197033	Al_0h	Al_6h	0.555627	1.97027	1.8262	5e-05	0.000340038	yes
LOC109814729	NW_017984172.1:121669-132925	Al_0h	Al_6h	12.2028	43.2695	1.82614	5e-05	0.000340038	yes
LOC109809215	NC_033814.1:9797624-9806488	Al_0h	Al_6h	0.325635	1.15307	1.82414	0.00065	0.0032981	yes
LOC109819319	NW_017984448.1:76950-91371	Al_0h	Al_6h	19.2382	68.0674	1.82299	5e-05	0.000340038	yes
LOC109809764	NC_033814.1:47736299-47739228	Al_0h	Al_6h	2974.21	10519.9	1.82254	5e-05	0.000340038	yes
LOC109790487	NW_017984807.1:48782-49423	Al_0h	Al_6h	40.9894	144.885	1.82159	5e-05	0.000340038	yes
LOC109805996	NC_033813.1:10847088-10853229	Al_0h	Al_6h	5.20369	18.3844	1.82088	5e-05	0.000340038	yes
LOC109791117	NW_017984953.1:18297-22857	Al_0h	Al_6h	0.936276	3.30242	1.81852	5e-05	0.000340038	yes
LOC109794829	NW_017993430.1:397-945	Al_0h	Al_6h	563.817	1988.5	1.81838	5e-05	0.000340038	yes
LOC109800011	NC_033809.1:9969146-9972975	Al_0h	Al_6h	75.2181	265.054	1.81714	5e-05	0.000340038	yes
LOC109806476	NC_033813.1:20277903-20283984	Al_0h	Al_6h	4.26582	15.0189	1.81588	5e-05	0.000340038	yes
LOC109793213	NW_017985902.1:16783-24375	Al_0h	Al_6h	0.614227	2.16017	1.8143	5e-05	0.000340038	yes
LOC109802822	NC_033810.1:5541734-5542984	Al_0h	Al_6h	11.4263	40.1509	1.81308	5e-05	0.000340038	yes
LOC109813813	NW_017984139.1:5595-9262	Al_0h	Al_6h	0.800747	2.81043	1.81137	0.0001	0.000638728	yes
LOC109813358	NW_017984125.1:164513-165059	Al_0h	Al_6h	31.6731	111.031	1.80964	5e-05	0.000340038	yes
LOC109790248	NW_017984773.1:113903-115379	Al_0h	Al_6h	16.3342	57.2268	1.80879	5e-05	0.000340038	yes
LOC109813777	NW_017984138.1:193817-197634	Al_0h	Al_6h	1.36741	4.79023	1.80865	5e-05	0.000340038	yes
LOC114917105	NW_017984279.1:13206-15802	Al_0h	Al_6h	6.58391	23.0447	1.80742	5e-05	0.000340038	yes
LOC109795996	NC_033806.1:11352293-11353210	Al_0h	Al_6h	1.07287	3.75387	1.80691	0.00025	0.00144234	yes
LOC109810287	NW_017984062.1:590720-594747	Al_0h	Al_6h	0.851127	2.97721	1.80651	5e-05	0.000340038	yes
LOC109816322	NC_033805.1:29169547-29178330	Al_0h	Al_6h	6.03455	21.0941	1.80552	5e-05	0.000340038	yes
LOC109795019	NC_033805.1:26263288-26264003	Al_0h	Al_6h	14.925	52.0884	1.80323	5e-05	0.000340038	yes
LOC109810079	NW_017984060.1:1664801-1668410	Al_0h	Al_6h	10.6071	37.0129	1.80299	5e-05	0.000340038	yes
LOC109803589	NC_033811.1:723442-733593	Al_0h	Al_6h	2778.11	9689.72	1.80235	5e-05	0.000340038	yes
LOC109806203	NC_033813.1:9293011-9295677	Al_0h	Al_6h	0.476056	1.65955	1.80159	0.00015	0.00091698	yes
LOC109799753	NC_033808.1:3985338-3988421	Al_0h	Al_6h	154.346	537.611	1.8004	5e-05	0.000340038	yes
LOC109797127	NC_033806.1:27292994-27293798	Al_0h	Al_6h	865.85	3015.45	1.80019	5e-05	0.000340038	yes
LOC109818329	NW_017984361.1:170641-180063	Al_0h	Al_6h	2.16047	7.50182	1.7959	5e-05	0.000340038	yes
LOC109792506	NW_017985430.1:33371-34672	Al_0h	Al_6h	512.305	1777.14	1.79448	5e-05	0.000340038	yes
LOC109815500	NW_017984204.1:363889-366052	Al_0h	Al_6h	0.420417	1.45739	1.7935	0.0036	0.0140544	yes
LOC109800234	NC_033809.1:7539157-7543064	Al_0h	Al_6h	16.3677	56.589	1.78967	5e-05	0.000340038	yes
LOC114914976	NW_017984361.1:23758-32775	Al_0h	Al_6h	1.93916	6.70394	1.78957	5e-05	0.000340038	yes
LOC109796042	NC_033806.1:25192996-25194826	Al_0h	Al_6h	91.1114	314.917	1.78927	5e-05	0.000340038	yes
LOC109794920	NW_017998758.1:8-523	Al_0h	Al_6h	7.58662	26.2074	1.78845	5e-05	0.000340038	yes
LOC109788489	NW_017984534.1:586-2804	Al_0h	Al_6h	4.82785	16.6701	1.78781	5e-05	0.000340038	yes
LOC109817694	NW_017984317.1:1355-2626	Al_0h	Al_6h	0.78581	2.7101	1.7861	0.0161	0.0484024	yes
LOC109800018	NC_033809.1:933869-936902	Al_0h	Al_6h	1.15974	3.9993	1.78595	0.0014	0.00636213	yes
LOC109789209	NW_017984619.1:149543-150888	Al_0h	Al_6h	2.07109	7.12648	1.7828	5e-05	0.000340038	yes
LOC109803591	NC_033811.1:9254613-9256389	Al_0h	Al_6h	34.4368	118.325	1.78073	5e-05	0.000340038	yes
LOC109794115	NW_017987404.1:331-2486	Al_0h	Al_6h	0.433563	1.48848	1.77953	0.00475	0.0176849	yes
LOC109810554	NW_017984065.1:444869-445741	Al_0h	Al_6h	6.63191	22.6456	1.77173	5e-05	0.000340038	yes
LOC109793729	NC_033805.1:26845365-26850666	Al_0h	Al_6h	3.7177	12.672	1.76916	5e-05	0.000340038	yes
LOC109816151	NC_033805.1:10071499-10074403	Al_0h	Al_6h	6.47683	22.0716	1.76883	5e-05	0.000340038	yes
LOC109797932	NC_033806.1:5022516-5024704	Al_0h	Al_6h	3.16875	10.7927	1.76807	5e-05	0.000340038	yes
LOC109814539	NW_017984163.1:330435-333128	Al_0h	Al_6h	259.695	883.694	1.76673	5e-05	0.000340038	yes
LOC109801560	NC_033809.1:13626602-13640220	Al_0h	Al_6h	17.4212	59.2547	1.76609	5e-05	0.000340038	yes
LOC109813407	NW_017984126.1:459364-478150	Al_0h	Al_6h	8.23449	27.9697	1.76411	5e-05	0.000340038	yes
LOC109818325	NW_017984361.1:5689-16612	Al_0h	Al_6h	6.64764	22.5758	1.76386	5e-05	0.000340038	yes
LOC109789375	NW_017984646.1:90953-93555	Al_0h	Al_6h	98.0775	332.936	1.76325	5e-05	0.000340038	yes
LOC109803020	NC_033804.1:4840813-4844187	Al_0h	Al_6h	16.2762	55.2127	1.76224	5e-05	0.000340038	yes
LOC109809667	NC_033814.1:21777278-21778402	Al_0h	Al_6h	0.518516	1.75813	1.76158	0.0089	0.0297364	yes
LOC109812967	NW_017984113.1:515982-522880	Al_0h	Al_6h	14.2391	48.2384	1.76032	5e-05	0.000340038	yes
LOC114915447	NW_017985641.1:21740-27695	Al_0h	Al_6h	1.0898	3.69162	1.76019	5e-05	0.000340038	yes
LOC109792773	NW_017985588.1:18067-19324	Al_0h	Al_6h	35.7075	120.917	1.75971	5e-05	0.000340038	yes
LOC109816162	NW_017984236.1:271579-284305	Al_0h	Al_6h	11.0327	37.3052	1.7576	5e-05	0.000340038	yes
LOC114915343	NW_017985166.1:3683-9238	Al_0h	Al_6h	1.1462	3.86676	1.75427	0.00375	0.0145268	yes
LOC109790683	NW_017984849.1:37318-40995	Al_0h	Al_6h	616.391	2077.02	1.7526	5e-05	0.000340038	yes
LOC109800891	NC_033809.1:23727652-23729718	Al_0h	Al_6h	56.1133	188.956	1.75164	5e-05	0.000340038	yes
LOC109797627	NC_033806.1:11221942-11225322	Al_0h	Al_6h	1.66465	5.60247	1.75085	5e-05	0.000340038	yes
LOC109795988	NC_033806.1:6944106-6949604	Al_0h	Al_6h	16.7334	56.3136	1.75075	5e-05	0.000340038	yes
LOC109790507	NW_017984812.1:54434-57047	Al_0h	Al_6h	7.93361	26.6398	1.74754	5e-05	0.000340038	yes
LOC109805570	NC_033813.1:11137151-11143539	Al_0h	Al_6h	140.173	470.486	1.74695	5e-05	0.000340038	yes
LOC109806565	NC_033813.1:2310212-2313590	Al_0h	Al_6h	1.80513	6.05465	1.74594	5e-05	0.000340038	yes
LOC109798692	NC_033807.1:8773196-8774806	Al_0h	Al_6h	25.8795	86.7042	1.74429	5e-05	0.000340038	yes
LOC109815375	NW_017984198.1:370639-384816	Al_0h	Al_6h	23.4242	78.4028	1.74291	5e-05	0.000340038	yes
LOC109795065	NC_033805.1:8618073-8620583	Al_0h	Al_6h	82.5396	275.91	1.74104	5e-05	0.000340038	yes
LOC109804242	NC_033811.1:10694440-10696447	Al_0h	Al_6h	7.22982	24.1585	1.7405	5e-05	0.000340038	yes
LOC109788289	NW_017984513.1:100059-114717	Al_0h	Al_6h	4.23759	14.1517	1.73966	5e-05	0.000340038	yes
LOC109787962	NC_033805.1:14475133-14477457	Al_0h	Al_6h	1.02624	3.42606	1.73918	5e-05	0.000340038	yes
LOC109797250	NC_033806.1:23880368-23884081	Al_0h	Al_6h	28.2162	94.0709	1.73723	5e-05	0.000340038	yes
LOC109789432	NW_017984654.1:125017-128903	Al_0h	Al_6h	3.31518	11.0485	1.7367	5e-05	0.000340038	yes
LOC109789171	NW_017984616.1:125132-126403	Al_0h	Al_6h	36.9324	123.08	1.73664	5e-05	0.000340038	yes
LOC109815051	NW_017984184.1:53887-55640	Al_0h	Al_6h	48.7545	162.342	1.73543	5e-05	0.000340038	yes
LOC109791605	NW_017985086.1:415-6310	Al_0h	Al_6h	12.3306	40.94	1.73127	5e-05	0.000340038	yes
LOC109800692	NC_033809.1:11993240-11998099	Al_0h	Al_6h	3.42313	11.3599	1.73056	5e-05	0.000340038	yes
LOC109811972	NC_033804.1:9600390-9604656	Al_0h	Al_6h	24.5236	81.3488	1.72995	5e-05	0.000340038	yes
LOC109804817	NC_033812.1:7771088-7775221	Al_0h	Al_6h	7.58693	25.1458	1.72873	5e-05	0.000340038	yes
LOC109811167	NW_017984073.1:262868-267690	Al_0h	Al_6h	0.908017	3.0092	1.72859	5e-05	0.000340038	yes
LOC114915816	NC_033806.1:5425729-5426256	Al_0h	Al_6h	0.864276	2.8623	1.72761	0.00595	0.0213147	yes
LOC109806551	NC_033805.1:36890695-36895031	Al_0h	Al_6h	7.723	25.5563	1.72645	5e-05	0.000340038	yes
LOC109809345	NC_033814.1:40207224-40211176	Al_0h	Al_6h	32.2251	106.615	1.72616	5e-05	0.000340038	yes
LOC114917005	NW_017984210.1:148942-149164	Al_0h	Al_6h	57.5664	190.41	1.72581	0.0003	0.00169136	yes
LOC109806023	NC_033813.1:11874661-11876298	Al_0h	Al_6h	0.738637	2.44238	1.72535	5e-05	0.000340038	yes
LOC109816113	NW_017984234.1:152744-155863	Al_0h	Al_6h	10.5199	34.7739	1.72489	5e-05	0.000340038	yes
LOC114916481	NC_033814.1:41668357-41670010	Al_0h	Al_6h	2.14273	7.08131	1.72457	5e-05	0.000340038	yes
LOC109812109	NW_017984092.1:209913-214615	Al_0h	Al_6h	0.692279	2.2865	1.72372	5e-05	0.000340038	yes
LOC109806425	NC_033813.1:7570818-7571606	Al_0h	Al_6h	19.8932	65.668	1.72291	5e-05	0.000340038	yes
LOC109813069	NW_017984117.1:520390-525743	Al_0h	Al_6h	3.50645	11.5629	1.72142	5e-05	0.000340038	yes
LOC109798900	NC_033807.1:583874-584373	Al_0h	Al_6h	35.5814	117.318	1.72123	5e-05	0.000340038	yes
LOC109819004	NW_017984417.1:38213-40353	Al_0h	Al_6h	131.215	432.473	1.72068	5e-05	0.000340038	yes
LOC109810185	NW_017984061.1:671208-674873	Al_0h	Al_6h	5.29209	17.4138	1.71832	5e-05	0.000340038	yes
LOC109802460	NC_033810.1:10141715-10145187	Al_0h	Al_6h	0.602833	1.98316	1.71797	0.00105	0.00498632	yes
LOC109803507	NC_033811.1:17216548-17222907	Al_0h	Al_6h	27.1733	89.3216	1.71682	5e-05	0.000340038	yes
LOC109815498	NW_017984203.1:90049-91496	Al_0h	Al_6h	5.69396	18.7155	1.71672	5e-05	0.000340038	yes
LOC109814193	NW_017984151.1:286761-287487	Al_0h	Al_6h	2.7815	9.13766	1.71596	5e-05	0.000340038	yes
LOC109808660	NC_033814.1:32062420-32064706	Al_0h	Al_6h	6.16315	20.241	1.71554	5e-05	0.000340038	yes
LOC109793032	NW_017985762.1:26328-30852	Al_0h	Al_6h	0.375823	1.23363	1.71478	0.01295	0.0405199	yes
LOC109793895	NC_033805.1:32583511-32588006	Al_0h	Al_6h	3.4387	11.2636	1.71173	5e-05	0.000340038	yes
LOC109816127	NW_017984234.1:58777-61188	Al_0h	Al_6h	3.7484	12.2291	1.70597	5e-05	0.000340038	yes
LOC109797509	NC_033806.1:9393338-9397339	Al_0h	Al_6h	3.3881	11.0455	1.70491	5e-05	0.000340038	yes
LOC109792247	NW_017985308.1:41784-53659	Al_0h	Al_6h	0.312378	1.01679	1.70265	0.00075	0.00373202	yes
LOC114915750	NC_033805.1:35710881-35712422	Al_0h	Al_6h	2.84605	9.26128	1.70225	5e-05	0.000340038	yes
LOC109796362	NC_033804.1:4992150-4993454	Al_0h	Al_6h	67.8119	220.642	1.7021	5e-05	0.000340038	yes
LOC109803605	NC_033811.1:2741274-2743466	Al_0h	Al_6h	23.5982	76.6355	1.69934	5e-05	0.000340038	yes
LOC109788897	NW_017984582.1:77452-83641	Al_0h	Al_6h	11.4244	37.0408	1.69699	5e-05	0.000340038	yes
LOC109813432	NW_017984127.1:49415-51487	Al_0h	Al_6h	0.379003	1.22701	1.69486	0.00035	0.00193346	yes
LOC109800017	NC_033809.1:895706-896048	Al_0h	Al_6h	68.1507	220.62	1.69476	5e-05	0.000340038	yes
LOC109818108	NW_017984345.1:178329-183476	Al_0h	Al_6h	24.7364	79.9666	1.69277	5e-05	0.000340038	yes
LOC109814378	NC_033805.1:29279646-29288296	Al_0h	Al_6h	13.1304	42.2589	1.68635	5e-05	0.000340038	yes
LOC114916480	NC_033814.1:2586437-2591453	Al_0h	Al_6h	9.34408	30.0434	1.68492	5e-05	0.000340038	yes
LOC109814201	NW_017984152.1:264438-268536	Al_0h	Al_6h	336.571	1081.75	1.68438	5e-05	0.000340038	yes
LOC114915642	NW_017987977.1:2343-5697	Al_0h	Al_6h	128.386	412.44	1.68369	5e-05	0.000340038	yes
LOC109808860	NC_033814.1:33833189-33835294	Al_0h	Al_6h	13.2072	42.4255	1.6836	5e-05	0.000340038	yes
LOC109799716	NC_033808.1:1838010-1839198	Al_0h	Al_6h	0.866008	2.78115	1.68323	0.0021	0.00896205	yes
LOC109817677	NW_017984316.1:214337-217224	Al_0h	Al_6h	1.00205	3.21458	1.68168	5e-05	0.000340038	yes
LOC109788499	NW_017984535.1:92133-94581	Al_0h	Al_6h	4.91894	15.7757	1.68129	5e-05	0.000340038	yes
LOC109806649	NC_033813.1:2985548-2989077	Al_0h	Al_6h	0.469857	1.50678	1.68118	5e-05	0.000340038	yes
LOC109789079	NW_017984607.1:109779-110714	Al_0h	Al_6h	1.10957	3.55199	1.67863	0.0013	0.00598189	yes
LOC109791330	NW_017985006.1:80721-83733	Al_0h	Al_6h	32.9517	105.354	1.67682	5e-05	0.000340038	yes
LOC109797938	NC_033804.1:13548733-13551125	Al_0h	Al_6h	5.41012	17.2491	1.67279	5e-05	0.000340038	yes
LOC109801414	NC_033809.1:22227270-22234292	Al_0h	Al_6h	20.1382	64.1849	1.6723	5e-05	0.000340038	yes
LOC109790754	NW_017984861.1:25667-29318	Al_0h	Al_6h	17.607	56.0941	1.6717	5e-05	0.000340038	yes
LOC109788261	NW_017984510.1:29847-33120	Al_0h	Al_6h	25.569	81.4449	1.67143	5e-05	0.000340038	yes
LOC109789584	NW_017984677.1:3837-9239	Al_0h	Al_6h	18.0099	57.3398	1.67075	5e-05	0.000340038	yes
LOC109805033	NC_033812.1:8809305-8811514	Al_0h	Al_6h	16.7066	53.1859	1.67063	5e-05	0.000340038	yes
LOC109788484	NC_033805.1:27145129-27152247	Al_0h	Al_6h	51.1057	162.604	1.66981	5e-05	0.000340038	yes
LOC109810264	NW_017984061.1:73540-74401	Al_0h	Al_6h	2.13837	6.79807	1.66861	0.00015	0.00091698	yes
LOC109788613	NC_033805.1:8406404-8408915	Al_0h	Al_6h	20.6352	65.5864	1.66829	5e-05	0.000340038	yes
LOC109814085	NW_017984148.1:192951-193764	Al_0h	Al_6h	341.404	1084.54	1.66754	5e-05	0.000340038	yes
LOC109801041	NC_033809.1:18809936-18811290	Al_0h	Al_6h	7.28786	23.1378	1.66669	5e-05	0.000340038	yes
LOC109808243	NC_033814.1:43299417-43301010	Al_0h	Al_6h	129.698	411.165	1.66456	5e-05	0.000340038	yes
LOC109810336	NW_017984063.1:781954-783518	Al_0h	Al_6h	0.912639	2.89026	1.66308	0.00025	0.00144234	yes
LOC109814575	NW_017984165.1:171750-172576	Al_0h	Al_6h	0.709317	2.24569	1.66266	0.0032	0.0127336	yes
LOC109802935	NC_033810.1:5398754-5401353	Al_0h	Al_6h	80.4833	254.606	1.6615	5e-05	0.000340038	yes
LOC109792951	NW_017985705.1:14457-19729	Al_0h	Al_6h	4.7209	14.9237	1.66047	5e-05	0.000340038	yes
LOC109806740	NC_033813.1:11844027-11858851	Al_0h	Al_6h	2.67185	8.43945	1.65931	5e-05	0.000340038	yes
LOC109801593	NC_033809.1:21900170-21908148	Al_0h	Al_6h	2.77454	8.75607	1.65804	5e-05	0.000340038	yes
LOC109797743	NC_033806.1:10835160-10839429	Al_0h	Al_6h	14.4042	45.4339	1.65728	5e-05	0.000340038	yes
LOC109801873	NC_033810.1:18571518-18573894	Al_0h	Al_6h	107.572	339.159	1.65666	5e-05	0.000340038	yes
LOC109809163	NC_033814.1:11939157-11944172	Al_0h	Al_6h	1.66827	5.25889	1.6564	5e-05	0.000340038	yes
LOC109791084	NW_017984941.1:6438-11201	Al_0h	Al_6h	3.73216	11.7642	1.65632	5e-05	0.000340038	yes
LOC109791557	NC_033805.1:36377307-36378329	Al_0h	Al_6h	7.56359	23.8131	1.65461	5e-05	0.000340038	yes
LOC109793537	NW_017986217.1:18986-20320	Al_0h	Al_6h	1.0981	3.45682	1.65443	5e-05	0.000340038	yes
LOC109811714	NW_017984083.1:625989-632029	Al_0h	Al_6h	2.52711	7.95124	1.65369	5e-05	0.000340038	yes
LOC109804163	NC_033811.1:4313526-4321820	Al_0h	Al_6h	8.44982	26.574	1.65302	5e-05	0.000340038	yes
LOC109788148	NC_033805.1:36330954-36332974	Al_0h	Al_6h	52.6832	165.526	1.65164	5e-05	0.000340038	yes
LOC109790702	NW_017984853.1:84642-88352	Al_0h	Al_6h	30.2666	94.9812	1.64991	5e-05	0.000340038	yes
LOC109792558	NC_033805.1:9485865-9515128	Al_0h	Al_6h	3.82108	11.9785	1.6484	0.00015	0.00091698	yes
LOC109802120	NC_033810.1:1709885-1716870	Al_0h	Al_6h	188.479	590.773	1.6482	5e-05	0.000340038	yes
LOC109803320	NC_033804.1:2428067-2429019	Al_0h	Al_6h	9.69317	30.3689	1.64755	5e-05	0.000340038	yes
LOC109814514	NW_017984162.1:22097-24201	Al_0h	Al_6h	51.0398	159.837	1.64691	5e-05	0.000340038	yes
LOC109789115	NW_017984611.1:54530-58390	Al_0h	Al_6h	433.548	1356.52	1.64565	5e-05	0.000340038	yes
LOC109807573	NC_033814.1:14520210-14534612	Al_0h	Al_6h	1.50361	4.69498	1.64269	0.00015	0.00091698	yes
LOC109809325	NC_033814.1:2003044-2005128	Al_0h	Al_6h	3.01688	9.40874	1.64094	5e-05	0.000340038	yes
LOC109807221	NC_033814.1:38899097-38902958	Al_0h	Al_6h	3.67698	11.4656	1.64072	5e-05	0.000340038	yes
LOC109797966	NC_033806.1:6092285-6094237	Al_0h	Al_6h	363.797	1134.38	1.6407	5e-05	0.000340038	yes
LOC109798951	NC_033807.1:2250169-2253492	Al_0h	Al_6h	0.865648	2.69528	1.63858	5e-05	0.000340038	yes
LOC109797632	NC_033806.1:13923524-13926681	Al_0h	Al_6h	10.0944	31.4232	1.63827	5e-05	0.000340038	yes
LOC109807734	NC_033814.1:23684419-23687094	Al_0h	Al_6h	125.052	388.675	1.63603	5e-05	0.000340038	yes
LOC109795419	NC_033805.1:36391651-36393187	Al_0h	Al_6h	1.99402	6.19594	1.63564	5e-05	0.000340038	yes
LOC109801578	NC_033809.1:16713113-16715022	Al_0h	Al_6h	9.21066	28.617	1.6355	5e-05	0.000340038	yes
LOC109795028	NC_033805.1:14318072-14319000	Al_0h	Al_6h	19.1943	59.5726	1.63397	5e-05	0.000340038	yes
LOC109806520	NC_033813.1:379607-380419	Al_0h	Al_6h	43.0575	133.599	1.63357	5e-05	0.000340038	yes
LOC109815054	NW_017984184.1:26179-27584	Al_0h	Al_6h	417.413	1293.85	1.63212	5e-05	0.000340038	yes
LOC109818249	NW_017984355.1:231174-235004	Al_0h	Al_6h	16.137	49.9879	1.63121	5e-05	0.000340038	yes
LOC109816371	NW_017984246.1:202271-203803	Al_0h	Al_6h	2.23482	6.91662	1.62991	5e-05	0.000340038	yes
LOC109791581	NC_033805.1:35632959-35637783	Al_0h	Al_6h	20.9287	64.6933	1.62813	5e-05	0.000340038	yes
LOC109795270	NC_033805.1:24264640-24268161	Al_0h	Al_6h	40.6881	125.738	1.62774	5e-05	0.000340038	yes
LOC109806840	NC_033814.1:20342433-20346249	Al_0h	Al_6h	0.416468	1.28671	1.62741	0.0001	0.000638728	yes
LOC109789183	NW_017984617.1:7286-9829	Al_0h	Al_6h	13.6367	42.0561	1.62482	5e-05	0.000340038	yes
LOC109816298	NW_017984243.1:59540-64096	Al_0h	Al_6h	58.1441	179.237	1.62417	5e-05	0.000340038	yes
LOC109788511	NW_017984536.1:171125-172754	Al_0h	Al_6h	9.91793	30.5683	1.62392	5e-05	0.000340038	yes
LOC109802956	NC_033810.1:11446688-11447482	Al_0h	Al_6h	26.6783	82.1646	1.62285	5e-05	0.000340038	yes
LOC109817671	NW_017984316.1:219862-225575	Al_0h	Al_6h	7.76091	23.8911	1.62218	5e-05	0.000340038	yes
LOC109819368	NW_017984452.1:115084-119169	Al_0h	Al_6h	1721.9	5300.03	1.622	5e-05	0.000340038	yes
LOC109789933	NW_017984726.1:51102-56206	Al_0h	Al_6h	0.393743	1.21189	1.62194	0.0003	0.00169136	yes
LOC109804772	NC_033812.1:8616458-8620369	Al_0h	Al_6h	5.1586	15.8645	1.62075	5e-05	0.000340038	yes
LOC109818471	NW_017984371.1:169337-172663	Al_0h	Al_6h	1.52314	4.67702	1.61854	5e-05	0.000340038	yes
LOC114915656	NW_017988680.1:0-2985	Al_0h	Al_6h	9.19536	28.2037	1.61691	5e-05	0.000340038	yes
LOC109788158	NW_017984497.1:180006-184082	Al_0h	Al_6h	0.97447	2.98737	1.61619	0.00025	0.00144234	yes
LOC109801718	NC_033810.1:19445497-19450845	Al_0h	Al_6h	1.40116	4.29521	1.61611	5e-05	0.000340038	yes
LOC109807813	NC_033814.1:44757676-44766838	Al_0h	Al_6h	10.3215	31.6234	1.61534	5e-05	0.000340038	yes
LOC109817733	NW_017984320.1:268798-269697	Al_0h	Al_6h	5.07369	15.5012	1.61128	5e-05	0.000340038	yes
LOC109796302	NC_033804.1:4727903-4734146	Al_0h	Al_6h	0.697801	2.1311	1.61071	5e-05	0.000340038	yes
LOC109811755	NW_017984085.1:252374-268849	Al_0h	Al_6h	5.15893	15.7508	1.61028	5e-05	0.000340038	yes
LOC109800588	NC_033809.1:19506322-19508857	Al_0h	Al_6h	10.4748	31.9775	1.61013	5e-05	0.000340038	yes
LOC109797408	NC_033806.1:4938279-4946332	Al_0h	Al_6h	0.55554	1.69544	1.6097	0.0002	0.00118501	yes
LOC109812405	NW_017984098.1:388307-392193	Al_0h	Al_6h	0.440268	1.34356	1.60961	0.0027	0.0110512	yes
LOC109819134	NW_017984432.1:194669-199756	Al_0h	Al_6h	1.56802	4.78038	1.60818	5e-05	0.000340038	yes
LOC109818303	NW_017984359.1:3457-9016	Al_0h	Al_6h	0.549363	1.67247	1.60615	5e-05	0.000340038	yes
LOC109802318	NC_033810.1:9817358-9822847	Al_0h	Al_6h	13.4976	41.0768	1.60563	5e-05	0.000340038	yes
LOC109799423	NC_033808.1:4916239-4921600	Al_0h	Al_6h	75.4349	229.323	1.60408	5e-05	0.000340038	yes
LOC109800225	NC_033809.1:9715594-9718549	Al_0h	Al_6h	394.229	1196.88	1.60217	5e-05	0.000340038	yes
LOC109804243	NC_033811.1:3428224-3432467	Al_0h	Al_6h	1.04035	3.1502	1.59837	5e-05	0.000340038	yes
LOC109805617	NC_033813.1:17791321-17796870	Al_0h	Al_6h	2.40165	7.26571	1.59708	5e-05	0.000340038	yes
LOC109811902	NW_017984087.1:709780-710783	Al_0h	Al_6h	6.83278	20.6532	1.59582	5e-05	0.000340038	yes
LOC109812022	NW_017984090.1:690696-694840	Al_0h	Al_6h	0.360336	1.08893	1.5955	5e-05	0.000340038	yes
LOC109816304	NW_017984244.1:343058-345131	Al_0h	Al_6h	10.1344	30.6056	1.59453	5e-05	0.000340038	yes
LOC109814601	NW_017984166.1:283200-287950	Al_0h	Al_6h	124.141	374.406	1.59262	5e-05	0.000340038	yes
LOC109808035	NC_033814.1:31237558-31243773	Al_0h	Al_6h	7.55906	22.7909	1.59218	5e-05	0.000340038	yes
LOC109800826	NC_033809.1:702095-708938	Al_0h	Al_6h	11.4575	34.5342	1.59173	5e-05	0.000340038	yes
LOC109811595	NW_017984081.1:448655-454233	Al_0h	Al_6h	10.5534	31.7883	1.59078	5e-05	0.000340038	yes
LOC109814273	NW_017984154.1:252715-258279	Al_0h	Al_6h	22.3287	67.1665	1.58884	5e-05	0.000340038	yes
LOC109815552	NC_033805.1:12985438-12998030	Al_0h	Al_6h	7.40242	22.2225	1.58595	5e-05	0.000340038	yes
LOC109792351	NW_017985354.1:1024-4821	Al_0h	Al_6h	8.57058	25.6879	1.58363	5e-05	0.000340038	yes
LOC109800937	NC_033809.1:4934497-4939491	Al_0h	Al_6h	5.13791	15.3967	1.58337	5e-05	0.000340038	yes
LOC109810235	NW_017984061.1:1304014-1307296	Al_0h	Al_6h	12.834	38.4373	1.58254	5e-05	0.000340038	yes
LOC109804005	NC_033804.1:6257737-6260463	Al_0h	Al_6h	2.4626	7.37234	1.58194	5e-05	0.000340038	yes
LOC109810863	NW_017984070.1:323309-332243	Al_0h	Al_6h	7.55945	22.6282	1.58177	5e-05	0.000340038	yes
LOC109805910	NC_033813.1:13145257-13154939	Al_0h	Al_6h	1.28923	3.85383	1.57978	5e-05	0.000340038	yes
LOC109817087	NW_017984284.1:274435-280468	Al_0h	Al_6h	0.49061	1.46634	1.57957	5e-05	0.000340038	yes
LOC109816398	NW_017984248.1:82942-87343	Al_0h	Al_6h	10.3788	31.0107	1.57913	5e-05	0.000340038	yes
LOC109801570	NC_033809.1:2559310-2561130	Al_0h	Al_6h	18.8288	56.1393	1.57607	5e-05	0.000340038	yes
LOC109816219	NW_017984240.1:201260-203346	Al_0h	Al_6h	9.91069	29.5345	1.57535	5e-05	0.000340038	yes
LOC109811327	NW_017984076.1:35888-43526	Al_0h	Al_6h	3.6087	10.7536	1.57527	5e-05	0.000340038	yes
LOC109809142	NC_033814.1:13422130-13422662	Al_0h	Al_6h	130.319	388.263	1.57498	5e-05	0.000340038	yes
LOC109793919	NW_017986855.1:4179-8527	Al_0h	Al_6h	1323.19	3937.23	1.57316	5e-05	0.000340038	yes
LOC109816015	NW_017984230.1:214967-220872	Al_0h	Al_6h	1.12299	3.34122	1.57303	5e-05	0.000340038	yes
LOC114915917	NC_033807.1:7224974-7228400	Al_0h	Al_6h	1.39699	4.15152	1.57132	0.00055	0.00285583	yes
LOC109797663	NC_033806.1:1301292-1302414	Al_0h	Al_6h	6.95958	20.6657	1.57017	5e-05	0.000340038	yes
LOC109800887	NC_033809.1:9807381-9810324	Al_0h	Al_6h	4.3236	12.8349	1.56976	5e-05	0.000340038	yes
LOC109815513	NW_017984204.1:378548-380864	Al_0h	Al_6h	1.26644	3.7594	1.56973	0.0032	0.0127336	yes
LOC109811739	NW_017984084.1:794332-798441	Al_0h	Al_6h	39.5739	117.348	1.56818	5e-05	0.000340038	yes
LOC109808994	NC_033814.1:38431241-38432750	Al_0h	Al_6h	0.418723	1.24158	1.56811	0.00105	0.00498632	yes
LOC109796562	NC_033804.1:5707715-5712348	Al_0h	Al_6h	36.4312	107.826	1.56546	5e-05	0.000340038	yes
LOC109813046	NW_017984116.1:521647-531494	Al_0h	Al_6h	249.804	738.617	1.56403	5e-05	0.000340038	yes
LOC109803634	NC_033811.1:6011253-6016779	Al_0h	Al_6h	1.56406	4.62176	1.56314	5e-05	0.000340038	yes
LOC109797856	NC_033806.1:21229628-21232549	Al_0h	Al_6h	10.7844	31.8668	1.56311	5e-05	0.000340038	yes
LOC109809561	NC_033814.1:37027025-37029293	Al_0h	Al_6h	7.66865	22.656	1.56285	5e-05	0.000340038	yes
LOC109808912	NC_033814.1:21864997-21867352	Al_0h	Al_6h	0.782045	2.3103	1.56275	0.00045	0.00240191	yes
LOC109793073	NC_033805.1:7957660-7961310	Al_0h	Al_6h	0.937557	2.76906	1.56242	5e-05	0.000340038	yes
LOC109817621	NW_017984314.1:139176-141244	Al_0h	Al_6h	625.056	1845.21	1.56172	5e-05	0.000340038	yes
LOC109819254	NC_033805.1:29378022-29390753	Al_0h	Al_6h	7.1668	21.1487	1.56117	5e-05	0.000340038	yes
LOC109806269	NC_033805.1:15798080-15807765	Al_0h	Al_6h	6.5995	19.4593	1.56003	5e-05	0.000340038	yes
LOC109791128	NW_017984954.1:79693-83592	Al_0h	Al_6h	71.5161	210.647	1.55849	5e-05	0.000340038	yes
LOC109814903	NW_017984178.1:192160-198501	Al_0h	Al_6h	3.58405	10.5564	1.55845	5e-05	0.000340038	yes
LOC109787893	NW_017984473.1:152467-159611	Al_0h	Al_6h	33.5334	98.6908	1.55732	5e-05	0.000340038	yes
LOC109795287	NC_033805.1:9100820-9102063	Al_0h	Al_6h	21.7034	63.7695	1.55495	5e-05	0.000340038	yes
LOC109788336	NW_017984518.1:112371-116468	Al_0h	Al_6h	14.2114	41.7273	1.55394	5e-05	0.000340038	yes
LOC109808991	NC_033814.1:38814070-38825594	Al_0h	Al_6h	29.3404	86.1195	1.55345	5e-05	0.000340038	yes
LOC109798499	NC_033807.1:9371704-9379476	Al_0h	Al_6h	69.5179	203.922	1.55256	5e-05	0.000340038	yes
LOC109790823	NC_033805.1:7219467-7222008	Al_0h	Al_6h	23.8022	69.7765	1.55164	5e-05	0.000340038	yes
LOC109816282	NW_017984243.1:213667-220672	Al_0h	Al_6h	7.28244	21.3484	1.55164	5e-05	0.000340038	yes
LOC109804104	NC_033811.1:19061817-19063373	Al_0h	Al_6h	13.2236	38.7244	1.55013	5e-05	0.000340038	yes
LOC109793713	NC_033805.1:14451958-14457308	Al_0h	Al_6h	19.0249	55.6862	1.54943	5e-05	0.000340038	yes
LOC114917057	NW_017984244.1:341028-343057	Al_0h	Al_6h	6.41404	18.763	1.54858	5e-05	0.000340038	yes
LOC109792273	NW_017985315.1:7081-13285	Al_0h	Al_6h	3.15392	9.21859	1.5474	5e-05	0.000340038	yes
LOC109815001	NC_033804.1:7615744-7617903	Al_0h	Al_6h	37.9287	110.823	1.54689	5e-05	0.000340038	yes
LOC109798572	NC_033807.1:6704411-6710673	Al_0h	Al_6h	9.13558	26.6925	1.54686	5e-05	0.000340038	yes
LOC109805376	NC_033812.1:5209215-5215319	Al_0h	Al_6h	1.19773	3.49883	1.54657	5e-05	0.000340038	yes
LOC109810877	NW_017984070.1:699078-702989	Al_0h	Al_6h	10.6331	31.0494	1.54601	5e-05	0.000340038	yes
LOC109801246	NC_033809.1:5581543-5585697	Al_0h	Al_6h	16.903	49.344	1.54559	5e-05	0.000340038	yes
LOC109799110	NC_033807.1:1885997-1886720	Al_0h	Al_6h	6.79566	19.8376	1.54555	5e-05	0.000340038	yes
LOC109809052	NC_033814.1:16677441-16685125	Al_0h	Al_6h	28.3001	82.585	1.54507	5e-05	0.000340038	yes
LOC109802240	NC_033810.1:7457902-7463092	Al_0h	Al_6h	6.04648	17.6359	1.54434	5e-05	0.000340038	yes
LOC109815750	NC_033805.1:13070278-13074759	Al_0h	Al_6h	77.0323	224.679	1.54433	5e-05	0.000340038	yes
LOC109790378	NW_017984791.1:5022-9891	Al_0h	Al_6h	2.31701	6.74588	1.54174	5e-05	0.000340038	yes
LOC109790598	NW_017984832.1:41217-43422	Al_0h	Al_6h	43.1367	125.443	1.54004	5e-05	0.000340038	yes
LOC109803523	NC_033811.1:3273893-3277391	Al_0h	Al_6h	14.7937	43.0184	1.53997	5e-05	0.000340038	yes
LOC109817877	NW_017984328.1:123652-135965	Al_0h	Al_6h	1.66171	4.82411	1.5376	0.00185	0.00806632	yes
LOC109800977	NC_033809.1:18599983-18600936	Al_0h	Al_6h	331.078	959.86	1.53565	5e-05	0.000340038	yes
LOC114916877	NW_017984142.1:354469-355468	Al_0h	Al_6h	0.593537	1.72044	1.53537	0.00815	0.0276609	yes
LOC109787827	NW_017984467.1:16957-27763	Al_0h	Al_6h	8.94387	25.9233	1.53528	5e-05	0.000340038	yes
LOC109790448	NW_017984802.1:15795-17675	Al_0h	Al_6h	559.895	1621.9	1.53446	5e-05	0.000340038	yes
LOC109797605	NC_033806.1:18744763-18749339	Al_0h	Al_6h	15.5076	44.8875	1.53333	5e-05	0.000340038	yes
LOC109798122	NC_033806.1:27129203-27130748	Al_0h	Al_6h	20.768	60.0606	1.53206	5e-05	0.000340038	yes
LOC109809843	NC_033814.1:43706991-43712558	Al_0h	Al_6h	568.949	1644.45	1.53124	5e-05	0.000340038	yes
LOC109814735	NW_017984172.1:246917-249108	Al_0h	Al_6h	0.396255	1.14489	1.53071	0.0004	0.0021701	yes
LOC109809232	NC_033814.1:36349040-36351629	Al_0h	Al_6h	7.33872	21.1972	1.53027	5e-05	0.000340038	yes
LOC109801658	NC_033809.1:10836667-10840783	Al_0h	Al_6h	35.0739	101.285	1.52995	5e-05	0.000340038	yes
LOC109795576	NC_033805.1:11197752-11200661	Al_0h	Al_6h	8.04584	23.2266	1.52947	5e-05	0.000340038	yes
LOC109792801	NW_017985601.1:19651-26752	Al_0h	Al_6h	13.4842	38.9102	1.52888	5e-05	0.000340038	yes
LOC109791936	NW_017985189.1:27728-37207	Al_0h	Al_6h	14.824	42.7703	1.52868	5e-05	0.000340038	yes
LOC109795078	NC_033804.1:7742835-7757585	Al_0h	Al_6h	0.475975	1.37057	1.52582	0.01595	0.0480167	yes
LOC109812403	NW_017984098.1:565027-565699	Al_0h	Al_6h	697.665	2008.58	1.52557	5e-05	0.000340038	yes
LOC109788566	NW_017984542.1:73111-77015	Al_0h	Al_6h	103.69	298.407	1.52501	5e-05	0.000340038	yes
LOC114915177	NW_017984685.1:38659-39321	Al_0h	Al_6h	1.66134	4.78012	1.5247	0.0038	0.0146836	yes
LOC109814934	NW_017984179.1:295424-297454	Al_0h	Al_6h	3.66689	10.5478	1.52431	5e-05	0.000340038	yes
LOC109794484	NW_017990012.1:1722-2514	Al_0h	Al_6h	26.6012	76.4463	1.52296	5e-05	0.000340038	yes
LOC109808176	NC_033814.1:19831749-19840575	Al_0h	Al_6h	57.8518	166.22	1.52266	5e-05	0.000340038	yes
LOC109817741	NW_017984321.1:100081-100504	Al_0h	Al_6h	14.4831	41.613	1.52266	5e-05	0.000340038	yes
LOC109788266	NW_017984510.1:71576-76731	Al_0h	Al_6h	18.0709	51.9014	1.5221	5e-05	0.000340038	yes
LOC109807640	NC_033814.1:22643014-22650049	Al_0h	Al_6h	26.9542	77.3922	1.52168	5e-05	0.000340038	yes
LOC109799031	NC_033807.1:8768356-8771650	Al_0h	Al_6h	1.22169	3.50583	1.52088	5e-05	0.000340038	yes
LOC109811907	NW_017984088.1:353919-355566	Al_0h	Al_6h	770.121	2204.82	1.51751	5e-05	0.000340038	yes
LOC109796232	NC_033806.1:13290611-13373075	Al_0h	Al_6h	97.309	278.366	1.51634	5e-05	0.000340038	yes
LOC109801929	NC_033810.1:17775883-17778375	Al_0h	Al_6h	58.1365	166.268	1.516	5e-05	0.000340038	yes
LOC109800219	NC_033804.1:8331552-8332745	Al_0h	Al_6h	40.8498	116.793	1.51555	5e-05	0.000340038	yes
LOC109799520	NC_033808.1:2405984-2407652	Al_0h	Al_6h	25.0726	71.6707	1.51527	5e-05	0.000340038	yes
LOC109789027	NW_017984597.1:19704-27955	Al_0h	Al_6h	4.5602	13.0307	1.51474	5e-05	0.000340038	yes
LOC109800910	NC_033809.1:20504410-20506254	Al_0h	Al_6h	4.24286	12.1223	1.51455	5e-05	0.000340038	yes
LOC109817995	NW_017984338.1:184120-195488	Al_0h	Al_6h	13.5643	38.7104	1.51291	5e-05	0.000340038	yes
LOC109794949	NC_033805.1:7966853-7968698	Al_0h	Al_6h	6.26632	17.8741	1.51218	5e-05	0.000340038	yes
LOC109788444	NW_017984529.1:128326-137333	Al_0h	Al_6h	1.73951	4.959	1.51137	5e-05	0.000340038	yes
LOC109800173	NC_033809.1:13762026-13764610	Al_0h	Al_6h	32.4499	92.496	1.51118	5e-05	0.000340038	yes
LOC109804504	NC_033811.1:1655195-1660253	Al_0h	Al_6h	3.90774	11.1377	1.51104	5e-05	0.000340038	yes
LOC109801106	NC_033809.1:13720711-13721893	Al_0h	Al_6h	56.7557	161.696	1.51045	5e-05	0.000340038	yes
LOC109800652	NC_033804.1:15302391-15303889	Al_0h	Al_6h	0.632707	1.80232	1.51025	0.00265	0.0108796	yes
LOC109812548	NW_017984101.1:175701-179139	Al_0h	Al_6h	10.1351	28.8697	1.51019	5e-05	0.000340038	yes
LOC109811021	NW_017984071.1:782513-784531	Al_0h	Al_6h	69.5296	197.922	1.50923	5e-05	0.000340038	yes
LOC109801357	NC_033809.1:16446819-16448568	Al_0h	Al_6h	14.4169	41.0119	1.50828	5e-05	0.000340038	yes
LOC109794412	NW_017989282.1:1724-3641	Al_0h	Al_6h	1.52991	4.35124	1.50798	5e-05	0.000340038	yes
LOC109817229	NW_017984292.1:218395-226683	Al_0h	Al_6h	31.0731	88.3588	1.50771	5e-05	0.000340038	yes
LOC109808201	NC_033814.1:1885823-1887491	Al_0h	Al_6h	288.877	820.671	1.50635	5e-05	0.000340038	yes
LOC109796740	NC_033806.1:21047497-21050750	Al_0h	Al_6h	2.55907	7.26696	1.50573	5e-05	0.000340038	yes
LOC109792757	NW_017985574.1:1746-23107	Al_0h	Al_6h	1.8119	5.1409	1.50452	5e-05	0.000340038	yes
LOC109814503	NW_017984162.1:292331-293703	Al_0h	Al_6h	777.589	2203.76	1.50289	5e-05	0.000340038	yes
LOC109798064	NC_033806.1:28152415-28154281	Al_0h	Al_6h	83.083	235.391	1.50243	5e-05	0.000340038	yes
LOC109792691	NW_017985535.1:3583-4930	Al_0h	Al_6h	2.84162	8.04678	1.5017	5e-05	0.000340038	yes
LOC109816474	NW_017984251.1:164541-169466	Al_0h	Al_6h	3.17146	8.97965	1.50151	5e-05	0.000340038	yes
LOC109800556	NC_033809.1:22292239-22293701	Al_0h	Al_6h	1144.22	3238.11	1.50079	5e-05	0.000340038	yes
LOC109801444	NC_033809.1:21923275-21927573	Al_0h	Al_6h	7.04548	19.9379	1.50075	5e-05	0.000340038	yes
LOC109793972	NW_017986980.1:3383-6281	Al_0h	Al_6h	20.7411	58.6811	1.5004	5e-05	0.000340038	yes
LOC109812522	NW_017984101.1:438824-446785	Al_0h	Al_6h	41.5149	117.387	1.49957	5e-05	0.000340038	yes
LOC109796711	NC_033806.1:4190048-4192300	Al_0h	Al_6h	10.5783	29.8917	1.49865	5e-05	0.000340038	yes
LOC114916243	NC_033811.1:18886882-18887796	Al_0h	Al_6h	2.41763	6.8215	1.4965	5e-05	0.000340038	yes
LOC109810306	NW_017984062.1:618390-624801	Al_0h	Al_6h	3.82334	10.787	1.49639	5e-05	0.000340038	yes
LOC109810990	NW_017984071.1:800894-805393	Al_0h	Al_6h	30.4524	85.8667	1.49554	5e-05	0.000340038	yes
LOC109787702	NW_017984457.1:194840-198785	Al_0h	Al_6h	49.5859	139.675	1.49407	5e-05	0.000340038	yes
LOC114916161	NC_033811.1:16369541-16370301	Al_0h	Al_6h	76.8934	216.565	1.49387	5e-05	0.000340038	yes
LOC109788907	NW_017984583.1:141639-145653	Al_0h	Al_6h	22.662	63.7799	1.49283	5e-05	0.000340038	yes
LOC109816076	NC_033805.1:27990302-27991887	Al_0h	Al_6h	206.98	582.339	1.49237	5e-05	0.000340038	yes
LOC114916392	NC_033813.1:4442483-4444092	Al_0h	Al_6h	0.909489	2.55698	1.49131	5e-05	0.000340038	yes
LOC109804803	NC_033812.1:8767509-8771607	Al_0h	Al_6h	0.533363	1.49791	1.48976	0.00015	0.00091698	yes
LOC109803980	NC_033811.1:15934163-15936861	Al_0h	Al_6h	21.021	59.0226	1.48944	5e-05	0.000340038	yes
LOC109809778	NC_033814.1:47712445-47713439	Al_0h	Al_6h	3.757	10.5446	1.48886	5e-05	0.000340038	yes
LOC109795518	NC_033805.1:6095127-6097185	Al_0h	Al_6h	26.5272	74.4051	1.48793	5e-05	0.000340038	yes
LOC109804275	NC_033811.1:5985812-5989865	Al_0h	Al_6h	3.92726	11.013	1.48761	5e-05	0.000340038	yes
LOC109815225	NW_017984191.1:5844-7077	Al_0h	Al_6h	1.87632	5.25577	1.486	0.00025	0.00144234	yes
LOC109794407	NW_017989236.1:972-3050	Al_0h	Al_6h	38.9817	109.161	1.4856	5e-05	0.000340038	yes
LOC109791392	NC_033805.1:35246123-35248306	Al_0h	Al_6h	15.5012	43.338	1.48326	5e-05	0.000340038	yes
LOC109809534	NC_033814.1:31700249-31702812	Al_0h	Al_6h	1.3722	3.83458	1.48257	0.0002	0.00118501	yes
LOC109801088	NC_033809.1:5430692-5433903	Al_0h	Al_6h	15.8621	44.3107	1.48207	5e-05	0.000340038	yes
LOC109798656	NC_033807.1:2545438-2547612	Al_0h	Al_6h	21.0715	58.8504	1.48176	5e-05	0.000340038	yes
LOC109808509	NC_033814.1:15595998-15599355	Al_0h	Al_6h	45.6632	127.363	1.47984	5e-05	0.000340038	yes
LOC109809927	NC_033814.1:27419470-27420640	Al_0h	Al_6h	386.625	1077.39	1.47853	5e-05	0.000340038	yes
LOC109813754	NW_017984137.1:408914-420780	Al_0h	Al_6h	8.50133	23.6409	1.47553	5e-05	0.000340038	yes
LOC109791595	NW_017985085.1:32786-37789	Al_0h	Al_6h	0.880638	2.44868	1.47538	5e-05	0.000340038	yes
LOC109796369	NC_033806.1:16829292-16835543	Al_0h	Al_6h	47.1931	131.161	1.47469	5e-05	0.000340038	yes
LOC109814147	NW_017984150.1:389169-392149	Al_0h	Al_6h	1.54954	4.30639	1.47463	0.00015	0.00091698	yes
LOC109795954	NC_033804.1:7573904-7579725	Al_0h	Al_6h	6.17213	17.151	1.47446	5e-05	0.000340038	yes
LOC109800905	NC_033809.1:9719512-9723877	Al_0h	Al_6h	0.53745	1.49347	1.47446	0.00015	0.00091698	yes
LOC109814297	NW_017984156.1:353673-355799	Al_0h	Al_6h	0.506911	1.40811	1.47396	0.0033	0.0130699	yes
LOC109799741	NC_033808.1:1032285-1034454	Al_0h	Al_6h	78.769	218.797	1.47389	5e-05	0.000340038	yes
LOC109795853	NC_033806.1:19761275-19768116	Al_0h	Al_6h	36.0503	100.065	1.47286	5e-05	0.000340038	yes
LOC109797896	NC_033806.1:17079369-17080353	Al_0h	Al_6h	0.593844	1.64802	1.47258	0.0059	0.0211621	yes
LOC109811878	NW_017984087.1:338500-342938	Al_0h	Al_6h	2.01492	5.58943	1.47198	5e-05	0.000340038	yes
LOC109804425	NC_033811.1:2235880-2238557	Al_0h	Al_6h	23.984	66.5266	1.47186	5e-05	0.000340038	yes
LOC109807773	NC_033814.1:534227-545466	Al_0h	Al_6h	8.67845	24.0234	1.46893	5e-05	0.000340038	yes
LOC109816432	NW_017984250.1:96409-98935	Al_0h	Al_6h	1.51159	4.18041	1.46758	5e-05	0.000340038	yes
LOC109819176	NW_017984436.1:80831-82281	Al_0h	Al_6h	108.065	298.613	1.46637	5e-05	0.000340038	yes
LOC109810418	NW_017984063.1:716409-719014	Al_0h	Al_6h	1.92941	5.33121	1.4663	5e-05	0.000340038	yes
LOC109799174	NC_033807.1:3908518-3910689	Al_0h	Al_6h	48.2176	133.155	1.46548	5e-05	0.000340038	yes
LOC109817118	NW_017984285.1:171034-172173	Al_0h	Al_6h	1.99401	5.50212	1.46431	0.0023	0.00967611	yes
LOC109790086	NW_017984743.1:114719-115707	Al_0h	Al_6h	2.12294	5.84978	1.46232	0.0001	0.000638728	yes
LOC109799613	NC_033808.1:4621962-4628261	Al_0h	Al_6h	3.53472	9.7332	1.46132	5e-05	0.000340038	yes
LOC109801742	NC_033810.1:7268194-7274397	Al_0h	Al_6h	18.3982	50.6505	1.46102	5e-05	0.000340038	yes
LOC109816475	NW_017984251.1:169482-171157	Al_0h	Al_6h	4.5244	12.4503	1.46039	5e-05	0.000340038	yes
LOC109802266	NC_033810.1:15265980-15276543	Al_0h	Al_6h	1.36249	3.74882	1.46019	5e-05	0.000340038	yes
LOC109811869	NW_017984087.1:638623-644367	Al_0h	Al_6h	0.984698	2.70815	1.45955	5e-05	0.000340038	yes
LOC109819109	NC_033805.1:24757560-24759859	Al_0h	Al_6h	38.2859	105.295	1.45955	5e-05	0.000340038	yes
LOC109795276	NC_033805.1:14287480-14292438	Al_0h	Al_6h	1.0168	2.79549	1.45907	0.0005	0.00262952	yes
LOC109787965	NW_017984478.1:127322-128063	Al_0h	Al_6h	1.62491	4.46697	1.45894	0.0004	0.0021701	yes
LOC109812558	NW_017984102.1:395176-402408	Al_0h	Al_6h	8.25817	22.6424	1.45513	5e-05	0.000340038	yes
LOC109790518	NW_017984815.1:81619-83801	Al_0h	Al_6h	10.549	28.9181	1.45486	5e-05	0.000340038	yes
LOC109813566	NW_017984131.1:260461-263869	Al_0h	Al_6h	162.495	445.381	1.45464	5e-05	0.000340038	yes
LOC109790571	NW_017984825.1:59552-61075	Al_0h	Al_6h	14.8251	40.5887	1.45303	5e-05	0.000340038	yes
LOC109801428	NC_033809.1:15857884-15859315	Al_0h	Al_6h	445.936	1220.83	1.45295	5e-05	0.000340038	yes
LOC109814545	NW_017984163.1:243275-245015	Al_0h	Al_6h	3.31412	9.07036	1.45253	5e-05	0.000340038	yes
LOC109808495	NC_033814.1:25272152-25273302	Al_0h	Al_6h	133.339	364.588	1.45117	5e-05	0.000340038	yes
LOC109806293	NC_033813.1:17043918-17047407	Al_0h	Al_6h	0.392944	1.07367	1.45015	0.00145	0.00655404	yes
LOC109799032	NC_033807.1:9715608-9719533	Al_0h	Al_6h	10.7157	29.2713	1.44976	5e-05	0.000340038	yes
LOC109805607	NC_033813.1:16856727-16863774	Al_0h	Al_6h	12.9441	35.3169	1.44807	5e-05	0.000340038	yes
LOC109798932	NC_033804.1:2324881-2330019	Al_0h	Al_6h	12.0486	32.8657	1.44771	5e-05	0.000340038	yes
LOC109804859	NC_033812.1:8867729-8871691	Al_0h	Al_6h	8.2116	22.3686	1.44574	5e-05	0.000340038	yes
LOC109808268	NC_033814.1:46312253-46315539	Al_0h	Al_6h	9.40094	25.5947	1.44497	5e-05	0.000340038	yes
LOC109788886	NW_017984579.1:116379-120466	Al_0h	Al_6h	2.24325	6.1044	1.44426	5e-05	0.000340038	yes
LOC109800442	NC_033809.1:13840305-13840890	Al_0h	Al_6h	61.3868	167.046	1.44424	5e-05	0.000340038	yes
LOC109817998	NW_017984338.1:174867-176714	Al_0h	Al_6h	3.38143	9.19853	1.44377	5e-05	0.000340038	yes
LOC109800583	NC_033809.1:20463454-20466692	Al_0h	Al_6h	17.8694	48.5955	1.44334	5e-05	0.000340038	yes
LOC109816365	NW_017984246.1:107685-114865	Al_0h	Al_6h	5.02901	13.6717	1.44284	5e-05	0.000340038	yes
LOC109802710	NC_033810.1:12080369-12086588	Al_0h	Al_6h	22.4975	61.1541	1.44268	5e-05	0.000340038	yes
LOC109809962	NC_033814.1:3369223-3373152	Al_0h	Al_6h	13.8642	37.6566	1.44154	5e-05	0.000340038	yes
LOC109818757	NW_017984392.1:232785-233765	Al_0h	Al_6h	24.899	67.6181	1.44132	5e-05	0.000340038	yes
LOC109816293	NC_033805.1:30683690-30692441	Al_0h	Al_6h	0.78376	2.12633	1.43988	0.0001	0.000638728	yes
LOC109805611	NC_033813.1:5668422-5671906	Al_0h	Al_6h	58.822	159.269	1.43704	5e-05	0.000340038	yes
LOC109799341	NC_033808.1:2033871-2037238	Al_0h	Al_6h	7.56539	20.4683	1.43591	5e-05	0.000340038	yes
LOC109809597	NC_033814.1:13998480-14002577	Al_0h	Al_6h	1.36898	3.70335	1.43573	0.0001	0.000638728	yes
LOC109818522	NW_017984374.1:156058-158317	Al_0h	Al_6h	9.02961	24.419	1.43527	5e-05	0.000340038	yes
LOC109800483	NC_033809.1:16455292-16464937	Al_0h	Al_6h	1.62146	4.3836	1.43482	5e-05	0.000340038	yes
LOC109812100	NW_017984092.1:316792-317068	Al_0h	Al_6h	72.6896	196.492	1.43465	5e-05	0.000340038	yes
LOC109799298	NC_033807.1:2567245-2571340	Al_0h	Al_6h	10.4955	28.3696	1.43458	5e-05	0.000340038	yes
LOC109789006	NC_033805.1:14639028-14640676	Al_0h	Al_6h	1.05592	2.85006	1.4325	5e-05	0.000340038	yes
LOC109812209	NW_017984094.1:354356-360059	Al_0h	Al_6h	794.205	2140.31	1.43024	5e-05	0.000340038	yes
LOC109812390	NW_017984098.1:191726-201947	Al_0h	Al_6h	21.8247	58.7994	1.42984	5e-05	0.000340038	yes
LOC109808015	NC_033814.1:11643435-11646536	Al_0h	Al_6h	8.84157	23.7967	1.42839	5e-05	0.000340038	yes
LOC114916778	NW_017984099.1:18478-20855	Al_0h	Al_6h	1.05929	2.85043	1.42808	0.0118	0.0375418	yes
LOC109818342	NW_017984362.1:162438-167925	Al_0h	Al_6h	21.4535	57.6406	1.42588	5e-05	0.000340038	yes
LOC109797283	NC_033806.1:6578717-6584801	Al_0h	Al_6h	35.7677	96.0934	1.42578	5e-05	0.000340038	yes
LOC109790053	NW_017984740.1:94005-94949	Al_0h	Al_6h	74.0695	198.722	1.4238	5e-05	0.000340038	yes
LOC109789776	NW_017984703.1:63898-80232	Al_0h	Al_6h	0.669702	1.79588	1.4231	0.00085	0.00415676	yes
LOC109797891	NC_033806.1:16120620-16125206	Al_0h	Al_6h	6.02066	16.14	1.42265	5e-05	0.000340038	yes
LOC109817085	NW_017984283.1:183048-187442	Al_0h	Al_6h	6.22351	16.6661	1.42112	5e-05	0.000340038	yes
LOC109812424	NW_017984098.1:483364-484378	Al_0h	Al_6h	118.22	316.512	1.42079	5e-05	0.000340038	yes
LOC109798417	NC_033807.1:3464223-3472635	Al_0h	Al_6h	2.20698	5.90261	1.41928	5e-05	0.000340038	yes
LOC109804359	NC_033811.1:1069077-1072924	Al_0h	Al_6h	6.69567	17.8949	1.41825	5e-05	0.000340038	yes
LOC109811472	NW_017984078.1:101971-104886	Al_0h	Al_6h	33.6867	90.029	1.41821	5e-05	0.000340038	yes
LOC109811616	NW_017984081.1:246241-250048	Al_0h	Al_6h	36.9856	98.7809	1.41727	5e-05	0.000340038	yes
LOC109789725	NW_017984696.1:24570-25806	Al_0h	Al_6h	2.08813	5.57565	1.41693	0.00065	0.0032981	yes
LOC109788392	NW_017984523.1:84409-90894	Al_0h	Al_6h	1.13192	3.01957	1.41557	5e-05	0.000340038	yes
LOC109811355	NW_017984077.1:791187-795920	Al_0h	Al_6h	16.2593	43.3061	1.41331	5e-05	0.000340038	yes
LOC109816883	NW_017984272.1:212544-216281	Al_0h	Al_6h	31.3467	83.4811	1.41313	5e-05	0.000340038	yes
LOC109816515	NC_033805.1:26977470-26982618	Al_0h	Al_6h	16.5365	44.0235	1.41262	5e-05	0.000340038	yes
LOC109817311	NW_017984296.1:150150-153240	Al_0h	Al_6h	11.7911	31.3857	1.41241	5e-05	0.000340038	yes
LOC109810783	NW_017984068.1:979893-981086	Al_0h	Al_6h	90.5692	241.073	1.41238	5e-05	0.000340038	yes
LOC109810424	NW_017984063.1:599363-600161	Al_0h	Al_6h	64.4003	171.411	1.41232	5e-05	0.000340038	yes
LOC109815069	NW_017984185.1:272038-274724	Al_0h	Al_6h	13.3147	35.4288	1.4119	5e-05	0.000340038	yes
LOC109817341	NW_017984297.1:97909-100483	Al_0h	Al_6h	110.056	292.511	1.41026	5e-05	0.000340038	yes
LOC109798339	NC_033807.1:1127294-1148180	Al_0h	Al_6h	0.522347	1.38755	1.40946	0.0001	0.000638728	yes
LOC109804338	NC_033811.1:2622892-2633984	Al_0h	Al_6h	2.36065	6.27025	1.40934	5e-05	0.000340038	yes
LOC109788606	NC_033805.1:36334533-36336892	Al_0h	Al_6h	40.518	107.542	1.40826	5e-05	0.000340038	yes
LOC109802253	NC_033810.1:7002914-7006259	Al_0h	Al_6h	9.19412	24.4	1.4081	5e-05	0.000340038	yes
LOC109790460	NW_017984804.1:81867-84797	Al_0h	Al_6h	6.71054	17.8082	1.40804	5e-05	0.000340038	yes
LOC114916628	NW_017984063.1:385888-389217	Al_0h	Al_6h	3.04469	8.07706	1.40754	0.00015	0.00091698	yes
LOC109808321	NC_033814.1:21334546-21341285	Al_0h	Al_6h	1.95612	5.18735	1.407	5e-05	0.000340038	yes
LOC109801167	NC_033809.1:10501060-10504847	Al_0h	Al_6h	0.655904	1.73916	1.40684	5e-05	0.000340038	yes
LOC109793519	NC_033805.1:36242819-36248458	Al_0h	Al_6h	5.62464	14.9012	1.40559	5e-05	0.000340038	yes
LOC109815063	NW_017984185.1:334766-335700	Al_0h	Al_6h	3.93239	10.4173	1.4055	5e-05	0.000340038	yes
LOC109788166	NW_017984498.1:106262-112821	Al_0h	Al_6h	3.80335	10.075	1.40543	5e-05	0.000340038	yes
LOC109809969	NC_033805.1:9733056-9741433	Al_0h	Al_6h	0.856748	2.26949	1.40543	5e-05	0.000340038	yes
LOC109803001	NC_033810.1:15119067-15122937	Al_0h	Al_6h	13.0221	34.494	1.40538	5e-05	0.000340038	yes
LOC109792492	NW_017985427.1:28170-31873	Al_0h	Al_6h	5.32286	14.0861	1.404	5e-05	0.000340038	yes
LOC109811889	NW_017984087.1:662264-667210	Al_0h	Al_6h	7.41653	19.6242	1.40382	5e-05	0.000340038	yes
LOC109809941	NC_033814.1:44254565-44268449	Al_0h	Al_6h	20.0825	53.1304	1.4036	5e-05	0.000340038	yes
LOC109806578	NC_033813.1:4572388-4576611	Al_0h	Al_6h	11.4776	30.3629	1.40348	5e-05	0.000340038	yes
LOC109796738	NC_033806.1:15767982-15770565	Al_0h	Al_6h	10.8521	28.7075	1.40346	5e-05	0.000340038	yes
LOC109809307	NC_033814.1:46713200-46714266	Al_0h	Al_6h	49.7902	131.688	1.4032	5e-05	0.000340038	yes
LOC109799635	NC_033804.1:12148984-12149887	Al_0h	Al_6h	29.8754	79.0107	1.40309	5e-05	0.000340038	yes
LOC109800170	NC_033809.1:14072440-14081043	Al_0h	Al_6h	24.2823	64.1917	1.40248	5e-05	0.000340038	yes
LOC114916773	NW_017984098.1:70532-80221	Al_0h	Al_6h	3.13042	8.2754	1.40247	0.0086	0.0288988	yes
LOC109799417	NC_033808.1:1084183-1087038	Al_0h	Al_6h	7.84212	20.7298	1.40239	5e-05	0.000340038	yes
LOC109808149	NC_033814.1:38884237-38885968	Al_0h	Al_6h	148.042	391.164	1.40177	5e-05	0.000340038	yes
LOC109800904	NC_033809.1:7988436-7993797	Al_0h	Al_6h	27.9482	73.8407	1.40166	5e-05	0.000340038	yes
LOC109816644	NW_017984260.1:41328-45024	Al_0h	Al_6h	60.1904	159.016	1.40157	5e-05	0.000340038	yes
LOC109805618	NC_033813.1:17783319-17786565	Al_0h	Al_6h	12.294	32.4785	1.40153	5e-05	0.000340038	yes
LOC109800233	NC_033809.1:7598907-7603672	Al_0h	Al_6h	46.7076	123.37	1.40126	5e-05	0.000340038	yes
LOC109802938	NC_033810.1:16673230-16674001	Al_0h	Al_6h	17.4209	46.0131	1.40122	5e-05	0.000340038	yes
LOC109819302	NW_017984447.1:95517-100005	Al_0h	Al_6h	7.6749	20.2552	1.40007	5e-05	0.000340038	yes
LOC109818773	NW_017984394.1:16992-19758	Al_0h	Al_6h	31.2705	82.5104	1.39977	5e-05	0.000340038	yes
LOC109787660	NW_017984453.1:134505-138724	Al_0h	Al_6h	1.82806	4.82307	1.39964	5e-05	0.000340038	yes
LOC109797287	NC_033804.1:5692440-5704300	Al_0h	Al_6h	36.8524	97.1225	1.39805	5e-05	0.000340038	yes
LOC109813416	NW_017984127.1:69384-70701	Al_0h	Al_6h	1.17482	3.09114	1.3957	0.0005	0.00262952	yes
LOC109801907	NC_033810.1:2857361-2872117	Al_0h	Al_6h	2.98227	7.84482	1.39533	5e-05	0.000340038	yes
LOC109816152	NW_017984235.1:334572-339296	Al_0h	Al_6h	10.6661	28.0455	1.39473	5e-05	0.000340038	yes
LOC109814170	NW_017984151.1:201940-212210	Al_0h	Al_6h	10.9112	28.6804	1.39426	5e-05	0.000340038	yes
LOC109805680	NC_033805.1:34007031-34009886	Al_0h	Al_6h	117.317	308.331	1.39407	5e-05	0.000340038	yes
LOC109803612	NC_033811.1:1582821-1585878	Al_0h	Al_6h	3.03371	7.96871	1.39326	5e-05	0.000340038	yes
LOC109789028	NW_017984597.1:116304-117176	Al_0h	Al_6h	669.935	1759.65	1.39319	5e-05	0.000340038	yes
LOC109815287	NW_017984193.1:14884-28735	Al_0h	Al_6h	35.7785	93.945	1.39272	5e-05	0.000340038	yes
LOC109798337	NC_033807.1:5684368-5684959	Al_0h	Al_6h	19.0642	50.0493	1.39248	5e-05	0.000340038	yes
LOC109797838	NC_033806.1:13038273-13038994	Al_0h	Al_6h	285.948	750.528	1.39215	5e-05	0.000340038	yes
LOC109806168	NC_033813.1:7237230-7238151	Al_0h	Al_6h	0.472249	1.23927	1.39187	0.01565	0.0472762	yes
LOC109789534	NW_017984668.1:18495-19771	Al_0h	Al_6h	0.654353	1.71692	1.39168	0.0017	0.00750297	yes
LOC109813795	NW_017984138.1:324911-343150	Al_0h	Al_6h	3.0828	8.08739	1.39143	5e-05	0.000340038	yes
LOC109799239	NC_033804.1:8006660-8010642	Al_0h	Al_6h	48.0574	125.921	1.38969	5e-05	0.000340038	yes
LOC109805873	NC_033813.1:3700993-3708733	Al_0h	Al_6h	3.27115	8.56466	1.3886	5e-05	0.000340038	yes
LOC114916552	NC_033814.1:13805726-13806193	Al_0h	Al_6h	2.65914	6.9609	1.38831	0.0088	0.0294594	yes
LOC109804465	NC_033811.1:10907687-10911810	Al_0h	Al_6h	84.2926	220.443	1.38693	5e-05	0.000340038	yes
LOC109802500	NC_033810.1:6197259-6203643	Al_0h	Al_6h	130.487	341.189	1.38666	5e-05	0.000340038	yes
LOC109816709	NW_017984263.1:265725-266627	Al_0h	Al_6h	0.93578	2.44429	1.38517	0.00455	0.0170654	yes
LOC109800703	NC_033809.1:19209450-19212657	Al_0h	Al_6h	46.6031	121.659	1.38435	5e-05	0.000340038	yes
LOC109803600	NC_033811.1:19174823-19178386	Al_0h	Al_6h	26.0571	68.0139	1.38416	5e-05	0.000340038	yes
LOC109798316	NC_033804.1:8846011-8847928	Al_0h	Al_6h	8.44084	22.0289	1.38394	5e-05	0.000340038	yes
LOC109818286	NW_017984357.1:145417-149428	Al_0h	Al_6h	3.88862	10.1363	1.38221	5e-05	0.000340038	yes
LOC109806091	NC_033813.1:617879-621628	Al_0h	Al_6h	177.164	461.678	1.3818	5e-05	0.000340038	yes
LOC109804307	NC_033811.1:18137651-18142301	Al_0h	Al_6h	7.60246	19.7927	1.38043	5e-05	0.000340038	yes
LOC109808091	NC_033814.1:46674023-46679531	Al_0h	Al_6h	2.30884	6.00926	1.38002	5e-05	0.000340038	yes
LOC109791362	NW_017985018.1:57180-62089	Al_0h	Al_6h	30.077	78.2219	1.37891	5e-05	0.000340038	yes
LOC109795361	NC_033805.1:9998223-10001033	Al_0h	Al_6h	20.5162	53.3409	1.37848	5e-05	0.000340038	yes
LOC109803664	NC_033804.1:16452703-16455638	Al_0h	Al_6h	97.4347	253.312	1.37841	5e-05	0.000340038	yes
LOC109803183	NC_033811.1:19672097-19675834	Al_0h	Al_6h	17.0572	44.3406	1.37825	5e-05	0.000340038	yes
LOC109795332	NC_033805.1:32235128-32242209	Al_0h	Al_6h	37.8607	98.4134	1.37815	5e-05	0.000340038	yes
LOC109793271	NW_017985963.1:2264-13839	Al_0h	Al_6h	0.616441	1.60169	1.37756	0.00465	0.0173793	yes
LOC109789516	NW_017984665.1:41682-47302	Al_0h	Al_6h	77.3312	200.612	1.37529	5e-05	0.000340038	yes
LOC109809635	NC_033814.1:13505343-13509824	Al_0h	Al_6h	1.2692	3.28693	1.37282	5e-05	0.000340038	yes
LOC109814633	NW_017984168.1:388425-395756	Al_0h	Al_6h	25.9616	67.2342	1.37282	5e-05	0.000340038	yes
LOC109800565	NC_033809.1:23010994-23013579	Al_0h	Al_6h	5.44452	14.098	1.37262	5e-05	0.000340038	yes
LOC109804264	NC_033811.1:609366-613847	Al_0h	Al_6h	128.021	331.429	1.37232	5e-05	0.000340038	yes
LOC109812240	NW_017984094.1:41952-48208	Al_0h	Al_6h	76.8582	198.953	1.37215	5e-05	0.000340038	yes
LOC109793196	NW_017985891.1:2344-5376	Al_0h	Al_6h	166.093	429.597	1.37099	5e-05	0.000340038	yes
LOC109811029	NW_017984071.1:892963-893813	Al_0h	Al_6h	43.6629	112.922	1.37085	5e-05	0.000340038	yes
LOC109797178	NC_033806.1:28681197-28683502	Al_0h	Al_6h	55.0452	142.319	1.37044	5e-05	0.000340038	yes
LOC109790913	NW_017984895.1:88211-91231	Al_0h	Al_6h	1.56091	4.03548	1.37036	5e-05	0.000340038	yes
LOC109819126	NW_017984431.1:23387-25654	Al_0h	Al_6h	7.52741	19.4585	1.37018	5e-05	0.000340038	yes
LOC109813456	NW_017984128.1:367503-373749	Al_0h	Al_6h	47.9538	123.642	1.36645	5e-05	0.000340038	yes
LOC109795442	NC_033805.1:3990918-3992014	Al_0h	Al_6h	1.19422	3.07762	1.36574	0.00465	0.0173793	yes
LOC109788291	NW_017984514.1:88564-98159	Al_0h	Al_6h	11.0137	28.3761	1.36537	5e-05	0.000340038	yes
LOC109795292	NC_033804.1:5779885-5785926	Al_0h	Al_6h	15.1592	39.051	1.36516	5e-05	0.000340038	yes
LOC109811158	NW_017984073.1:684905-688651	Al_0h	Al_6h	21.0895	54.2987	1.36439	5e-05	0.000340038	yes
LOC109793798	NW_017986615.1:16539-20542	Al_0h	Al_6h	4.15064	10.6841	1.36405	5e-05	0.000340038	yes
LOC109793069	NW_017985782.1:34829-35740	Al_0h	Al_6h	1.71487	4.41072	1.36292	0.0006	0.00307972	yes
LOC109807663	NC_033814.1:7239061-7240136	Al_0h	Al_6h	2.568	6.59793	1.36137	0.00145	0.00655404	yes
LOC109790054	NW_017984740.1:100859-103659	Al_0h	Al_6h	5.51346	14.1556	1.36034	5e-05	0.000340038	yes
LOC109796939	NC_033806.1:12712442-12713197	Al_0h	Al_6h	105.294	270.233	1.35978	5e-05	0.000340038	yes
LOC109805350	NC_033812.1:8997503-9002996	Al_0h	Al_6h	4.72479	12.1092	1.35778	5e-05	0.000340038	yes
LOC109807347	NC_033814.1:34708856-34712773	Al_0h	Al_6h	8.44392	21.6381	1.35759	5e-05	0.000340038	yes
LOC109800895	NC_033809.1:16190769-16192526	Al_0h	Al_6h	21.2023	54.3203	1.35727	5e-05	0.000340038	yes
LOC109802714	NC_033810.1:12579336-12580625	Al_0h	Al_6h	3.16939	8.11854	1.35701	5e-05	0.000340038	yes
LOC114915981	NC_033809.1:9124029-9124978	Al_0h	Al_6h	3.21552	8.23313	1.35639	0.00065	0.0032981	yes
LOC109814600	NW_017984166.1:244937-259048	Al_0h	Al_6h	16.0855	41.1851	1.35637	5e-05	0.000340038	yes
LOC109791185	NW_017984971.1:51349-53840	Al_0h	Al_6h	304.882	779.73	1.35472	5e-05	0.000340038	yes
LOC109817263	NW_017984293.1:225324-229037	Al_0h	Al_6h	46.1175	117.832	1.35334	5e-05	0.000340038	yes
LOC109800743	NC_033809.1:16847650-16853827	Al_0h	Al_6h	4.38113	11.1905	1.3529	5e-05	0.000340038	yes
LOC109818295	NW_017984358.1:192921-196660	Al_0h	Al_6h	15.7163	40.1349	1.3526	5e-05	0.000340038	yes
LOC109813702	NW_017984135.1:148154-153377	Al_0h	Al_6h	22.4773	57.3956	1.35247	5e-05	0.000340038	yes
LOC109797218	NC_033804.1:4765017-4768276	Al_0h	Al_6h	3.05355	7.79526	1.35211	5e-05	0.000340038	yes
LOC109799422	NC_033808.1:4038296-4040088	Al_0h	Al_6h	117.858	300.863	1.35206	5e-05	0.000340038	yes
LOC109814569	NC_033805.1:10334704-10338470	Al_0h	Al_6h	429.407	1096.02	1.35186	5e-05	0.000340038	yes
LOC109797776	NC_033806.1:24692812-24696707	Al_0h	Al_6h	17.8341	45.4981	1.35117	5e-05	0.000340038	yes
LOC109805319	NC_033812.1:2060157-2060959	Al_0h	Al_6h	1.57907	4.02772	1.35089	0.00095	0.0045718	yes
LOC109796570	NC_033804.1:5705252-5707551	Al_0h	Al_6h	35.4017	90.2942	1.35081	5e-05	0.000340038	yes
LOC109812996	NW_017984114.1:34468-61193	Al_0h	Al_6h	16.5563	42.2187	1.3505	5e-05	0.000340038	yes
LOC109815460	NC_033805.1:20500757-20508167	Al_0h	Al_6h	71.1595	181.356	1.34969	5e-05	0.000340038	yes
LOC109794597	NC_033805.1:30447601-30448638	Al_0h	Al_6h	2.03097	5.17557	1.34955	0.00095	0.0045718	yes
LOC109802476	NC_033810.1:11130673-11136085	Al_0h	Al_6h	30.039	76.4861	1.34836	5e-05	0.000340038	yes
LOC109793034	NW_017985763.1:26667-28312	Al_0h	Al_6h	37.2065	94.704	1.34787	5e-05	0.000340038	yes
LOC109806401	NC_033813.1:18581596-18587616	Al_0h	Al_6h	7.76577	19.7662	1.34784	5e-05	0.000340038	yes
LOC109806392	NC_033805.1:32987942-32994897	Al_0h	Al_6h	0.602391	1.53287	1.34747	0.00035	0.00193346	yes
LOC109795050	NC_033805.1:23822743-23826229	Al_0h	Al_6h	1.09984	2.79858	1.3474	0.00025	0.00144234	yes
LOC109798395	NC_033807.1:3852387-3857748	Al_0h	Al_6h	6.50041	16.5257	1.34611	5e-05	0.000340038	yes
LOC109796907	NC_033806.1:11245718-11249930	Al_0h	Al_6h	45.7078	116.195	1.34604	5e-05	0.000340038	yes
LOC109806618	NC_033813.1:19071606-19073402	Al_0h	Al_6h	0.717757	1.82449	1.34592	0.0011	0.00518825	yes
LOC109806752	NC_033813.1:3822881-3827605	Al_0h	Al_6h	7.24883	18.4228	1.34567	5e-05	0.000340038	yes
LOC109790121	NW_017984751.1:11548-15727	Al_0h	Al_6h	0.757658	1.92427	1.34469	0.0002	0.00118501	yes
LOC109816226	NW_017984241.1:24385-29800	Al_0h	Al_6h	4.33914	11.0053	1.34271	5e-05	0.000340038	yes
LOC109812622	NW_017984103.1:62922-65458	Al_0h	Al_6h	7.41306	18.7969	1.34236	5e-05	0.000340038	yes
LOC109805614	NC_033813.1:440998-447436	Al_0h	Al_6h	5.75327	14.5867	1.3422	5e-05	0.000340038	yes
LOC109801908	NC_033810.1:2898092-2903040	Al_0h	Al_6h	63.3973	160.683	1.34172	5e-05	0.000340038	yes
LOC109807858	NC_033814.1:20420253-20428300	Al_0h	Al_6h	7.54917	19.1324	1.34163	5e-05	0.000340038	yes
LOC109815734	NW_017984213.1:335424-336619	Al_0h	Al_6h	5.81912	14.7465	1.3415	5e-05	0.000340038	yes
LOC109810190	NW_017984061.1:396551-402473	Al_0h	Al_6h	3.05036	7.73	1.34149	5e-05	0.000340038	yes
LOC109811712	NW_017984083.1:468075-472722	Al_0h	Al_6h	0.436352	1.10564	1.34132	0.001	0.00477927	yes
LOC109794322	NW_017988378.1:413-4330	Al_0h	Al_6h	16.5246	41.8641	1.3411	5e-05	0.000340038	yes
LOC109797654	NC_033806.1:22757568-22762497	Al_0h	Al_6h	2.82059	7.14045	1.34002	5e-05	0.000340038	yes
LOC109813387	NC_033805.1:34380338-34381171	Al_0h	Al_6h	2.04759	5.18109	1.33933	0.0005	0.00262952	yes
LOC109796135	NC_033806.1:13021209-13026082	Al_0h	Al_6h	37.9757	96.0797	1.33915	5e-05	0.000340038	yes
LOC109802530	NC_033810.1:18470505-18474207	Al_0h	Al_6h	124.853	315.825	1.3389	5e-05	0.000340038	yes
LOC109803671	NC_033811.1:1689054-1695198	Al_0h	Al_6h	28.9174	73.099	1.33792	5e-05	0.000340038	yes
LOC109809771	NC_033814.1:41121109-41136661	Al_0h	Al_6h	0.48076	1.214	1.33638	0.0011	0.00518825	yes
LOC109811847	NW_017984087.1:611932-616339	Al_0h	Al_6h	0.811444	2.04762	1.33538	5e-05	0.000340038	yes
LOC109798104	NC_033806.1:6890663-6911847	Al_0h	Al_6h	5.92785	14.9582	1.33536	5e-05	0.000340038	yes
LOC109790638	NW_017984840.1:48619-50214	Al_0h	Al_6h	266.52	672.022	1.33427	5e-05	0.000340038	yes
LOC109814756	NW_017984172.1:193373-199617	Al_0h	Al_6h	2.65669	6.68974	1.33232	5e-05	0.000340038	yes
LOC109787955	NW_017984477.1:141775-148474	Al_0h	Al_6h	92.2022	232.12	1.332	5e-05	0.000340038	yes
LOC109788812	NW_017984569.1:143605-147509	Al_0h	Al_6h	17.0459	42.909	1.33186	5e-05	0.000340038	yes
LOC109813148	NW_017984119.1:200246-202855	Al_0h	Al_6h	3.24443	8.16356	1.33123	5e-05	0.000340038	yes
LOC109805205	NC_033812.1:9176147-9182594	Al_0h	Al_6h	31.7452	79.8512	1.33077	5e-05	0.000340038	yes
LOC109811823	NW_017984086.1:228651-232926	Al_0h	Al_6h	11.4192	28.708	1.32999	5e-05	0.000340038	yes
LOC109812578	NW_017984102.1:251752-258699	Al_0h	Al_6h	18.5259	46.5458	1.32911	5e-05	0.000340038	yes
LOC109817519	NW_017984308.1:51530-52976	Al_0h	Al_6h	186.704	469.065	1.32904	5e-05	0.000340038	yes
LOC109796798	NC_033806.1:540768-547064	Al_0h	Al_6h	4.35114	10.9307	1.32892	5e-05	0.000340038	yes
LOC109816746	NW_017984265.1:154407-159963	Al_0h	Al_6h	35.8994	90.1605	1.32854	5e-05	0.000340038	yes
LOC109813085	NW_017984117.1:301068-302732	Al_0h	Al_6h	26.8192	67.3001	1.32734	5e-05	0.000340038	yes
LOC109802214	NC_033810.1:5990914-5995510	Al_0h	Al_6h	8.15221	20.4443	1.32644	5e-05	0.000340038	yes
LOC109789120	NW_017984611.1:60245-63460	Al_0h	Al_6h	6.29902	15.7843	1.32529	5e-05	0.000340038	yes
LOC109790291	NW_017984781.1:87212-88923	Al_0h	Al_6h	48.7604	122.146	1.32482	5e-05	0.000340038	yes
LOC109809408	NC_033814.1:21275352-21277927	Al_0h	Al_6h	1.72171	4.31293	1.32482	0.0002	0.00118501	yes
LOC109799041	NC_033807.1:3931811-3932667	Al_0h	Al_6h	26.0874	65.3317	1.32443	5e-05	0.000340038	yes
LOC109793101	NW_017985814.1:31607-37037	Al_0h	Al_6h	7.56995	18.9535	1.32411	5e-05	0.000340038	yes
LOC109788567	NW_017984542.1:77230-80579	Al_0h	Al_6h	13.7619	34.4376	1.3233	5e-05	0.000340038	yes
LOC109805953	NC_033813.1:12367461-12370414	Al_0h	Al_6h	13.4956	33.7594	1.3228	5e-05	0.000340038	yes
LOC109804560	NC_033811.1:17460373-17461070	Al_0h	Al_6h	77.0492	192.713	1.3226	5e-05	0.000340038	yes
LOC109805089	NC_033805.1:9962606-9963319	Al_0h	Al_6h	16.0383	40.1048	1.32226	5e-05	0.000340038	yes
LOC109809193	NC_033814.1:26729710-26730779	Al_0h	Al_6h	91.1087	227.722	1.32161	5e-05	0.000340038	yes
LOC109808868	NC_033814.1:5216636-5217792	Al_0h	Al_6h	2.8741	7.18319	1.32151	5e-05	0.000340038	yes
LOC109802375	NC_033810.1:14506902-14509964	Al_0h	Al_6h	8.14194	20.3456	1.32127	0.0002	0.00118501	yes
LOC109793219	NW_017985920.1:4081-5594	Al_0h	Al_6h	6.42965	16.0651	1.32111	5e-05	0.000340038	yes
LOC109788532	NW_017984539.1:24986-34859	Al_0h	Al_6h	3.58072	8.94367	1.32062	5e-05	0.000340038	yes
LOC109789513	NW_017984664.1:119199-122828	Al_0h	Al_6h	12.5997	31.4598	1.32012	5e-05	0.000340038	yes
LOC109791582	NW_017985076.1:21996-25979	Al_0h	Al_6h	6.69223	16.7057	1.31978	5e-05	0.000340038	yes
LOC109812321	NW_017984095.1:668813-670082	Al_0h	Al_6h	51.3651	128.153	1.319	5e-05	0.000340038	yes
LOC109819329	NW_017984448.1:187818-188715	Al_0h	Al_6h	132.021	329.357	1.31889	5e-05	0.000340038	yes
LOC114916955	NW_017984179.1:34044-44237	Al_0h	Al_6h	7.83545	19.5464	1.31881	5e-05	0.000340038	yes
LOC109806113	NC_033813.1:841359-842939	Al_0h	Al_6h	1.44686	3.60932	1.3188	5e-05	0.000340038	yes
LOC109795763	NC_033806.1:140405-146252	Al_0h	Al_6h	18.2807	45.5963	1.3186	5e-05	0.000340038	yes
LOC109807426	NC_033805.1:35327610-35334580	Al_0h	Al_6h	0.451638	1.12625	1.31829	0.00095	0.0045718	yes
LOC109801216	NC_033809.1:15918143-15926695	Al_0h	Al_6h	15.2733	38.0779	1.31795	5e-05	0.000340038	yes
LOC114915627	NW_017987800.1:4820-7509	Al_0h	Al_6h	1.92878	4.80652	1.31731	0.0101	0.0330452	yes
LOC109805359	NC_033812.1:1868774-1872621	Al_0h	Al_6h	71.9674	179.287	1.31686	5e-05	0.000340038	yes
LOC109799632	NC_033808.1:1924510-1930631	Al_0h	Al_6h	206.91	515.409	1.31672	5e-05	0.000340038	yes
LOC109790169	NW_017984761.1:31569-32632	Al_0h	Al_6h	4.418	11.0051	1.31671	5e-05	0.000340038	yes
LOC109797497	NC_033806.1:25652231-25653009	Al_0h	Al_6h	12.8252	31.931	1.31597	5e-05	0.000340038	yes
LOC109788512	NW_017984536.1:895-3390	Al_0h	Al_6h	2.70217	6.71898	1.31412	0.00015	0.00091698	yes
LOC109802072	NC_033810.1:14327136-14330130	Al_0h	Al_6h	36.4311	90.5346	1.3133	5e-05	0.000340038	yes
LOC109807907	NC_033814.1:32950055-32957484	Al_0h	Al_6h	13.5776	33.7412	1.31328	5e-05	0.000340038	yes
LOC114916722	NW_017984089.1:537068-537516	Al_0h	Al_6h	14.2582	35.426	1.31302	0.00035	0.00193346	yes
LOC109791585	NW_017985078.1:57985-63881	Al_0h	Al_6h	0.908167	2.25622	1.31288	5e-05	0.000340038	yes
LOC109788208	NW_017984502.1:62265-64271	Al_0h	Al_6h	5.97281	14.8361	1.31263	5e-05	0.000340038	yes
LOC109816976	NW_017984277.1:145079-146377	Al_0h	Al_6h	40.4909	100.572	1.31255	5e-05	0.000340038	yes
LOC109800162	NC_033809.1:17550270-17552156	Al_0h	Al_6h	8.96544	22.2504	1.31139	5e-05	0.000340038	yes
LOC109806475	NC_033813.1:20255975-20262851	Al_0h	Al_6h	34.4359	85.4521	1.3112	5e-05	0.000340038	yes
LOC114915243	NW_017984804.1:70601-72473	Al_0h	Al_6h	0.62193	1.54164	1.30964	0.00045	0.00240191	yes
LOC109797818	NC_033806.1:11755806-11756393	Al_0h	Al_6h	47.2405	117.098	1.30962	5e-05	0.000340038	yes
LOC109793268	NW_017985958.1:4795-6461	Al_0h	Al_6h	42.9658	106.467	1.30915	5e-05	0.000340038	yes
LOC109817388	NW_017984300.1:261356-273484	Al_0h	Al_6h	31.8637	78.956	1.30914	5e-05	0.000340038	yes
LOC109808861	NC_033814.1:24955630-24960375	Al_0h	Al_6h	48.3644	119.834	1.30902	5e-05	0.000340038	yes
LOC109815930	NW_017984224.1:130144-131241	Al_0h	Al_6h	2.60864	6.45932	1.30808	5e-05	0.000340038	yes
LOC109807033	NC_033814.1:18403619-18408422	Al_0h	Al_6h	10.4058	25.76	1.30775	5e-05	0.000340038	yes
LOC109817746	NW_017984321.1:80966-82845	Al_0h	Al_6h	5.70246	14.1145	1.30753	5e-05	0.000340038	yes
LOC109803516	NC_033811.1:16955162-16962169	Al_0h	Al_6h	20.7074	51.2228	1.30664	5e-05	0.000340038	yes
LOC109803509	NC_033811.1:9173043-9181842	Al_0h	Al_6h	54.1701	133.974	1.30638	5e-05	0.000340038	yes
LOC109797344	NC_033806.1:1656068-1659893	Al_0h	Al_6h	15.71	38.842	1.30593	5e-05	0.000340038	yes
LOC109812914	NW_017984111.1:446147-449751	Al_0h	Al_6h	5.99512	14.8206	1.30574	5e-05	0.000340038	yes
LOC109816287	NW_017984243.1:243235-249663	Al_0h	Al_6h	11.3097	27.949	1.30524	5e-05	0.000340038	yes
LOC109805563	NC_033813.1:1557888-1559340	Al_0h	Al_6h	6.45338	15.9475	1.30521	0.0026	0.0107084	yes
LOC109790225	NW_017984770.1:71414-75406	Al_0h	Al_6h	4.60799	11.3849	1.30491	5e-05	0.000340038	yes
LOC109811449	NW_017984078.1:798056-802205	Al_0h	Al_6h	0.610743	1.50751	1.30353	5e-05	0.000340038	yes
LOC109809967	NC_033814.1:29357919-29360448	Al_0h	Al_6h	11.12	27.4444	1.30336	5e-05	0.000340038	yes
LOC109808163	NC_033805.1:31753715-31756129	Al_0h	Al_6h	0.726004	1.79031	1.30216	0.0008	0.00394432	yes
LOC109815644	NW_017984210.1:199844-201942	Al_0h	Al_6h	8.98504	22.1531	1.30192	5e-05	0.000340038	yes
LOC109796819	NC_033806.1:2864915-2868411	Al_0h	Al_6h	36.397	89.7335	1.30183	5e-05	0.000340038	yes
LOC109795025	NC_033805.1:16945332-16950032	Al_0h	Al_6h	8.99705	22.1812	1.30182	5e-05	0.000340038	yes
LOC109791145	NW_017984959.1:73176-76749	Al_0h	Al_6h	111.893	275.819	1.30161	5e-05	0.000340038	yes
LOC109799783	NC_033809.1:16644389-16647116	Al_0h	Al_6h	1.91243	4.71365	1.30144	5e-05	0.000340038	yes
LOC109801388	NC_033809.1:13963572-13966365	Al_0h	Al_6h	106.007	261.191	1.30095	5e-05	0.000340038	yes
LOC109796948	NC_033806.1:8798332-8801526	Al_0h	Al_6h	3148.54	7753.03	1.30008	5e-05	0.000340038	yes
LOC109794110	NW_017987380.1:5870-9568	Al_0h	Al_6h	0.643821	1.58531	1.30004	0.0036	0.0140544	yes
LOC109790048	NW_017984740.1:58534-74979	Al_0h	Al_6h	13.1958	32.4836	1.29964	5e-05	0.000340038	yes
LOC109818827	NC_033805.1:31795943-31797079	Al_0h	Al_6h	5.00745	12.3222	1.29912	5e-05	0.000340038	yes
LOC109811197	NW_017984074.1:126578-131524	Al_0h	Al_6h	6.35415	15.6094	1.29665	5e-05	0.000340038	yes
LOC109793187	NW_017985884.1:28677-30314	Al_0h	Al_6h	3.39295	8.33427	1.29652	5e-05	0.000340038	yes
LOC109819150	NW_017984433.1:155496-158396	Al_0h	Al_6h	1.21136	2.9751	1.29632	5e-05	0.000340038	yes
LOC109799565	NC_033808.1:1007616-1010037	Al_0h	Al_6h	26.1051	64.0739	1.2954	5e-05	0.000340038	yes
LOC109791030	NW_017984925.1:74497-82631	Al_0h	Al_6h	331.217	812.634	1.29483	5e-05	0.000340038	yes
LOC109804303	NC_033811.1:10376151-10381731	Al_0h	Al_6h	36.4815	89.3153	1.29174	5e-05	0.000340038	yes
LOC109812957	NW_017984112.1:386693-392394	Al_0h	Al_6h	21.5699	52.8034	1.29161	5e-05	0.000340038	yes
LOC109802343	NC_033810.1:12041592-12048281	Al_0h	Al_6h	498.347	1219.79	1.29141	5e-05	0.000340038	yes
LOC109788640	NW_017984549.1:81888-87429	Al_0h	Al_6h	7.56636	18.5058	1.2903	5e-05	0.000340038	yes
LOC109791328	NW_017985006.1:64282-66009	Al_0h	Al_6h	16.7503	40.9387	1.28928	5e-05	0.000340038	yes
LOC109807952	NC_033814.1:33530405-33542692	Al_0h	Al_6h	6.01259	14.6931	1.28908	5e-05	0.000340038	yes
LOC109808195	NC_033814.1:18966285-18969424	Al_0h	Al_6h	1.37882	3.36803	1.28847	0.0001	0.000638728	yes
LOC109808812	NC_033814.1:27667312-27671539	Al_0h	Al_6h	7.44711	18.1856	1.28805	5e-05	0.000340038	yes
LOC109816111	NW_017984234.1:285588-286362	Al_0h	Al_6h	85.1048	207.812	1.28796	5e-05	0.000340038	yes
LOC109815728	NC_033805.1:22888653-22894597	Al_0h	Al_6h	6.35857	15.5262	1.28793	5e-05	0.000340038	yes
LOC109794394	NW_017989137.1:956-3870	Al_0h	Al_6h	0.820059	2.00098	1.28691	0.0024	0.0100263	yes
LOC109798410	NC_033807.1:8052734-8058768	Al_0h	Al_6h	16.292	39.747	1.28668	5e-05	0.000340038	yes
LOC109815098	NW_017984186.1:195178-196179	Al_0h	Al_6h	3.81878	9.31438	1.28635	5e-05	0.000340038	yes
LOC109814754	NW_017984172.1:205803-206516	Al_0h	Al_6h	151.69	369.952	1.28621	5e-05	0.000340038	yes
LOC109815795	NW_017984217.1:87071-90954	Al_0h	Al_6h	0.484567	1.18179	1.28621	5e-05	0.000340038	yes
LOC109799814	NC_033809.1:8547536-8552041	Al_0h	Al_6h	6.44307	15.7083	1.28571	5e-05	0.000340038	yes
LOC109809301	NC_033814.1:31649103-31651294	Al_0h	Al_6h	2.15054	5.24253	1.28556	5e-05	0.000340038	yes
LOC109792441	NW_017985400.1:39318-42520	Al_0h	Al_6h	0.798125	1.94479	1.28493	0.00255	0.0105351	yes
LOC109808100	NC_033814.1:1978899-1981765	Al_0h	Al_6h	67.3324	164.024	1.28453	5e-05	0.000340038	yes
LOC109811208	NW_017984074.1:634053-637816	Al_0h	Al_6h	1.96029	4.77308	1.28386	5e-05	0.000340038	yes
LOC109793083	NW_017985797.1:3533-6023	Al_0h	Al_6h	29.0003	70.602	1.28364	5e-05	0.000340038	yes
LOC109814534	NC_033805.1:29069792-29077829	Al_0h	Al_6h	7.1065	17.301	1.28364	5e-05	0.000340038	yes
LOC109814562	NW_017984164.1:116988-118328	Al_0h	Al_6h	1490.45	3628.54	1.28364	5e-05	0.000340038	yes
LOC109816176	NW_017984237.1:132407-147391	Al_0h	Al_6h	2.61928	6.37394	1.28301	5e-05	0.000340038	yes
LOC109809834	NC_033814.1:14844315-14846910	Al_0h	Al_6h	883.69	2150.23	1.28288	5e-05	0.000340038	yes
LOC109805337	NC_033812.1:1542005-1547092	Al_0h	Al_6h	8.41347	20.4688	1.28265	5e-05	0.000340038	yes
LOC109817225	NW_017984292.1:194038-198623	Al_0h	Al_6h	11.7974	28.6905	1.2821	5e-05	0.000340038	yes
LOC109790091	NW_017984744.1:62934-66669	Al_0h	Al_6h	4.81108	11.6993	1.28199	5e-05	0.000340038	yes
LOC109814837	NW_017984176.1:156865-163285	Al_0h	Al_6h	2.54042	6.17321	1.28096	5e-05	0.000340038	yes
LOC109804757	NC_033812.1:2055853-2056565	Al_0h	Al_6h	3.05932	7.4307	1.28029	0.0012	0.00558487	yes
LOC109803480	NC_033811.1:17782910-17808841	Al_0h	Al_6h	27.5583	66.9335	1.28024	5e-05	0.000340038	yes
LOC109800916	NC_033809.1:3801811-3813864	Al_0h	Al_6h	10.5476	25.6142	1.28003	5e-05	0.000340038	yes
LOC109792786	NW_017985594.1:6-2976	Al_0h	Al_6h	11.2211	27.2471	1.27989	5e-05	0.000340038	yes
LOC109799561	NC_033808.1:4043770-4045345	Al_0h	Al_6h	173.553	421.417	1.27987	5e-05	0.000340038	yes
LOC109811280	NW_017984076.1:728913-744098	Al_0h	Al_6h	2.16001	5.24444	1.27975	5e-05	0.000340038	yes
LOC109800118	NC_033809.1:417983-424925	Al_0h	Al_6h	50.9898	123.786	1.27957	5e-05	0.000340038	yes
LOC109799950	NC_033809.1:16594116-16602414	Al_0h	Al_6h	0.687912	1.66954	1.27916	5e-05	0.000340038	yes
LOC109802570	NC_033810.1:15635960-15639754	Al_0h	Al_6h	7.95707	19.3084	1.27892	5e-05	0.000340038	yes
LOC109805429	NC_033813.1:13389271-13391917	Al_0h	Al_6h	39.8222	96.619	1.27874	5e-05	0.000340038	yes
LOC109801766	NC_033810.1:18528148-18528663	Al_0h	Al_6h	77.1375	187.139	1.27861	5e-05	0.000340038	yes
LOC109796836	NC_033806.1:20634394-20638108	Al_0h	Al_6h	51.4932	124.916	1.2785	5e-05	0.000340038	yes
LOC109797807	NC_033804.1:13504458-13512879	Al_0h	Al_6h	5.53781	13.4009	1.27494	5e-05	0.000340038	yes
LOC109794051	NC_033805.1:6076184-6079803	Al_0h	Al_6h	33.5609	81.208	1.27484	5e-05	0.000340038	yes
LOC109811921	NW_017984088.1:710967-718494	Al_0h	Al_6h	2.92297	7.0691	1.27409	5e-05	0.000340038	yes
LOC109796753	NC_033806.1:15298448-15301664	Al_0h	Al_6h	7.05007	17.0433	1.27349	5e-05	0.000340038	yes
LOC109813486	NC_033804.1:7911162-7917464	Al_0h	Al_6h	7.57623	18.3	1.27229	5e-05	0.000340038	yes
LOC109799316	NC_033807.1:6199961-6205343	Al_0h	Al_6h	20.4111	49.2813	1.27168	5e-05	0.000340038	yes
LOC109817906	NW_017984331.1:73100-83970	Al_0h	Al_6h	3.09342	7.46811	1.27154	5e-05	0.000340038	yes
LOC109789881	NW_017984719.1:13934-14847	Al_0h	Al_6h	11.2394	27.1291	1.27128	5e-05	0.000340038	yes
LOC109817551	NW_017984309.1:180256-183171	Al_0h	Al_6h	38.3192	92.4791	1.27106	5e-05	0.000340038	yes
LOC109813812	NW_017984139.1:29887-34805	Al_0h	Al_6h	23.7092	57.2131	1.2709	5e-05	0.000340038	yes
LOC109796395	NC_033804.1:7904171-7906567	Al_0h	Al_6h	22.6659	54.6879	1.2707	5e-05	0.000340038	yes
LOC109807698	NC_033814.1:47373696-47383499	Al_0h	Al_6h	28.1746	67.9413	1.26989	5e-05	0.000340038	yes
LOC109795957	NC_033806.1:2498965-2503381	Al_0h	Al_6h	18.2947	44.1104	1.26969	5e-05	0.000340038	yes
LOC109801640	NC_033809.1:2393268-2396158	Al_0h	Al_6h	28.2969	68.173	1.26855	5e-05	0.000340038	yes
LOC109803498	NC_033811.1:16891193-16896146	Al_0h	Al_6h	33.3394	80.2825	1.26786	5e-05	0.000340038	yes
LOC109806082	NC_033813.1:16692345-16701285	Al_0h	Al_6h	44.7444	107.734	1.2677	5e-05	0.000340038	yes
LOC109818056	NW_017984340.1:171903-172606	Al_0h	Al_6h	32.722	78.7093	1.26627	5e-05	0.000340038	yes
LOC109814104	NW_017984148.1:469024-476614	Al_0h	Al_6h	26.3302	63.3229	1.26601	5e-05	0.000340038	yes
LOC109813121	NW_017984118.1:546879-548279	Al_0h	Al_6h	30.0715	72.2965	1.26553	5e-05	0.000340038	yes
LOC109810402	NW_017984063.1:187198-191200	Al_0h	Al_6h	8.80129	21.1474	1.26469	5e-05	0.000340038	yes
LOC109793288	NW_017985976.1:16327-23164	Al_0h	Al_6h	1.07616	2.58551	1.26455	0.0003	0.00169136	yes
LOC109817836	NW_017984327.1:36393-45182	Al_0h	Al_6h	3.04445	7.31301	1.26428	5e-05	0.000340038	yes
LOC109789179	NW_017984617.1:116173-122492	Al_0h	Al_6h	36.6672	88.0739	1.26422	5e-05	0.000340038	yes
LOC114915983	NC_033809.1:9667725-9669997	Al_0h	Al_6h	19.8992	47.7602	1.2631	5e-05	0.000340038	yes
LOC109796088	NC_033804.1:6564818-6567684	Al_0h	Al_6h	19.3544	46.4523	1.26309	5e-05	0.000340038	yes
LOC109810200	NW_017984061.1:967619-970498	Al_0h	Al_6h	112.989	271.127	1.26278	5e-05	0.000340038	yes
LOC109806739	NC_033813.1:12100901-12107260	Al_0h	Al_6h	10.1744	24.4088	1.26246	5e-05	0.000340038	yes
LOC109818622	NW_017984380.1:110803-118467	Al_0h	Al_6h	15.6576	37.5616	1.26239	5e-05	0.000340038	yes
LOC109801227	NC_033809.1:16895537-16899425	Al_0h	Al_6h	5.41354	12.9851	1.26221	5e-05	0.000340038	yes
LOC109815291	NW_017984194.1:141995-147057	Al_0h	Al_6h	6.88993	16.5132	1.26106	5e-05	0.000340038	yes
LOC109790994	NW_017984916.1:27366-29735	Al_0h	Al_6h	230.159	551.597	1.26099	5e-05	0.000340038	yes
LOC109796700	NC_033806.1:4761748-4765359	Al_0h	Al_6h	144.015	345.06	1.26063	5e-05	0.000340038	yes
LOC109811126	NW_017984073.1:702998-705477	Al_0h	Al_6h	13.0392	31.2288	1.26002	5e-05	0.000340038	yes
LOC109802042	NC_033810.1:15556251-15561178	Al_0h	Al_6h	46.1202	110.411	1.25942	5e-05	0.000340038	yes
LOC109809275	NC_033814.1:47034055-47035541	Al_0h	Al_6h	159.382	381.44	1.25897	5e-05	0.000340038	yes
LOC109804908	NC_033812.1:470388-471030	Al_0h	Al_6h	313.872	751.12	1.25887	5e-05	0.000340038	yes
LOC109807829	NC_033814.1:27573840-27581292	Al_0h	Al_6h	1.91705	4.58722	1.25873	5e-05	0.000340038	yes
LOC109805443	NC_033813.1:10839271-10842118	Al_0h	Al_6h	9.36417	22.4025	1.25844	5e-05	0.000340038	yes
LOC109803431	NC_033804.1:15560567-15567975	Al_0h	Al_6h	11.3066	27.0481	1.25836	5e-05	0.000340038	yes
LOC109815929	NW_017984224.1:217915-220925	Al_0h	Al_6h	10.1816	24.326	1.25654	5e-05	0.000340038	yes
LOC109789838	NW_017984712.1:87369-92624	Al_0h	Al_6h	25.0033	59.7224	1.25616	5e-05	0.000340038	yes
LOC109809200	NC_033814.1:22555778-22557615	Al_0h	Al_6h	18.6803	44.6008	1.25555	5e-05	0.000340038	yes
LOC109795054	NC_033805.1:15232278-15239610	Al_0h	Al_6h	1.80106	4.29931	1.25526	5e-05	0.000340038	yes
LOC109806439	NC_033813.1:4695136-4698366	Al_0h	Al_6h	0.606243	1.44695	1.25504	0.0012	0.00558487	yes
LOC109797555	NC_033806.1:18737384-18743104	Al_0h	Al_6h	23.8458	56.9111	1.25498	5e-05	0.000340038	yes
LOC109807681	NC_033814.1:15066291-15079948	Al_0h	Al_6h	30.7617	73.4141	1.25492	5e-05	0.000340038	yes
LOC109797846	NC_033806.1:16086179-16087073	Al_0h	Al_6h	276.425	659.015	1.25342	5e-05	0.000340038	yes
LOC109811041	NW_017984071.1:805743-810776	Al_0h	Al_6h	0.92537	2.20526	1.25285	0.0031	0.0123988	yes
LOC109803407	NC_033811.1:9936879-9979719	Al_0h	Al_6h	2.39111	5.69366	1.25167	5e-05	0.000340038	yes
LOC109800853	NC_033809.1:5780422-5783089	Al_0h	Al_6h	11.0386	26.2593	1.25028	5e-05	0.000340038	yes
LOC109814186	NW_017984151.1:65214-66449	Al_0h	Al_6h	141.473	336.504	1.2501	5e-05	0.000340038	yes
LOC109817184	NW_017984290.1:228320-231918	Al_0h	Al_6h	11.0729	26.3368	1.25004	5e-05	0.000340038	yes
LOC109797641	NC_033804.1:2102528-2104134	Al_0h	Al_6h	0.83342	1.98095	1.24908	0.00095	0.0045718	yes
LOC109811486	NW_017984078.1:637262-639126	Al_0h	Al_6h	49.4705	117.49	1.2479	5e-05	0.000340038	yes
LOC109795894	NC_033806.1:1846357-1851281	Al_0h	Al_6h	0.705801	1.67513	1.24694	0.0029	0.0117273	yes
LOC109805321	NC_033812.1:4339270-4341818	Al_0h	Al_6h	0.477305	1.13269	1.24677	0.00515	0.0189087	yes
LOC109816408	NW_017984249.1:162095-168950	Al_0h	Al_6h	10.739	25.48	1.2465	5e-05	0.000340038	yes
LOC109796131	NC_033806.1:25866110-25873088	Al_0h	Al_6h	7.83624	18.5801	1.24552	5e-05	0.000340038	yes
LOC109816245	NW_017984241.1:326144-335561	Al_0h	Al_6h	118.5	280.758	1.24444	5e-05	0.000340038	yes
LOC114915911	NC_033807.1:3658278-3659968	Al_0h	Al_6h	4.12497	9.76832	1.24372	5e-05	0.000340038	yes
LOC109808249	NC_033814.1:43328353-43337848	Al_0h	Al_6h	226.299	535.348	1.24225	5e-05	0.000340038	yes
LOC109806963	NC_033814.1:31094760-31099944	Al_0h	Al_6h	16.7892	39.7091	1.24194	5e-05	0.000340038	yes
LOC109811801	NW_017984086.1:248800-257356	Al_0h	Al_6h	2.26423	5.35192	1.24104	0.0024	0.0100263	yes
LOC109791133	NW_017984955.1:7751-10604	Al_0h	Al_6h	19.7486	46.6612	1.24047	5e-05	0.000340038	yes
LOC109797142	NC_033806.1:15437392-15445093	Al_0h	Al_6h	13.9455	32.9335	1.23975	5e-05	0.000340038	yes
LOC109809165	NC_033814.1:37469301-37473679	Al_0h	Al_6h	40.739	96.1974	1.23959	5e-05	0.000340038	yes
LOC109791740	NC_033805.1:14503876-14505829	Al_0h	Al_6h	15.9761	37.7189	1.23937	5e-05	0.000340038	yes
LOC109789740	NW_017984698.1:26686-28962	Al_0h	Al_6h	2.42275	5.71781	1.23882	0.00465	0.0173793	yes
LOC109798467	NC_033804.1:1041313-1045474	Al_0h	Al_6h	41.1563	97.1048	1.23843	5e-05	0.000340038	yes
LOC109809466	NC_033814.1:11981105-11984789	Al_0h	Al_6h	1.63074	3.84615	1.23789	5e-05	0.000340038	yes
LOC109805899	NC_033813.1:20962168-20968371	Al_0h	Al_6h	36.0326	84.9809	1.23783	5e-05	0.000340038	yes
LOC109816265	NW_017984243.1:208870-210964	Al_0h	Al_6h	6.33982	14.9437	1.23703	5e-05	0.000340038	yes
LOC109812837	NW_017984108.1:294452-297664	Al_0h	Al_6h	5.35892	12.63	1.23684	5e-05	0.000340038	yes
LOC109809787	NC_033814.1:48614174-48621127	Al_0h	Al_6h	5.53615	13.0463	1.23669	5e-05	0.000340038	yes
LOC109804027	NC_033811.1:3043056-3052051	Al_0h	Al_6h	6.57462	15.4895	1.23631	5e-05	0.000340038	yes
LOC109812938	NW_017984112.1:472734-477348	Al_0h	Al_6h	14.8501	34.984	1.23622	5e-05	0.000340038	yes
LOC109802951	NC_033810.1:12708216-12714646	Al_0h	Al_6h	2.31975	5.46416	1.23603	5e-05	0.000340038	yes
LOC109804008	NC_033811.1:11722893-11726974	Al_0h	Al_6h	22.6365	53.3185	1.23599	5e-05	0.000340038	yes
LOC109812733	NW_017984105.1:315768-316454	Al_0h	Al_6h	667.923	1572.59	1.23539	5e-05	0.000340038	yes
LOC109816320	NW_017984244.1:241631-242455	Al_0h	Al_6h	781.769	1840.11	1.23498	5e-05	0.000340038	yes
LOC109789821	NC_033805.1:35230241-35232107	Al_0h	Al_6h	3.31608	7.80526	1.23497	5e-05	0.000340038	yes
LOC109812133	NW_017984092.1:412213-413347	Al_0h	Al_6h	1402.33	3300.55	1.23488	5e-05	0.000340038	yes
LOC109799421	NC_033804.1:10659593-10662455	Al_0h	Al_6h	8.49516	19.9939	1.23485	5e-05	0.000340038	yes
LOC109801143	NC_033809.1:23435034-23437461	Al_0h	Al_6h	4.35548	10.2484	1.2345	0.00055	0.00285583	yes
LOC109798774	NC_033807.1:541367-546947	Al_0h	Al_6h	44.6913	105.141	1.23426	5e-05	0.000340038	yes
LOC109814447	NW_017984160.1:117468-122755	Al_0h	Al_6h	31.4557	73.9834	1.23388	5e-05	0.000340038	yes
LOC109816636	NW_017984259.1:150901-157322	Al_0h	Al_6h	36.5723	86.0079	1.23372	5e-05	0.000340038	yes
LOC109794152	NW_017987536.1:3475-5175	Al_0h	Al_6h	5.56864	13.0914	1.23323	0.00495	0.0182953	yes
LOC109814488	NC_033805.1:22539354-22549702	Al_0h	Al_6h	19.2202	45.1811	1.2331	5e-05	0.000340038	yes
LOC109792978	NW_017985719.1:24943-28130	Al_0h	Al_6h	1.76259	4.14321	1.23305	0.00055	0.00285583	yes
LOC109802172	NC_033810.1:10235455-10238392	Al_0h	Al_6h	33.9015	79.6664	1.23262	5e-05	0.000340038	yes
LOC109810405	NW_017984063.1:1139532-1142355	Al_0h	Al_6h	22.3207	52.4521	1.23262	5e-05	0.000340038	yes
LOC109805932	NC_033813.1:5593102-5596616	Al_0h	Al_6h	16.0109	37.5956	1.23151	5e-05	0.000340038	yes
LOC109805312	NC_033812.1:2111799-2122628	Al_0h	Al_6h	367.074	861.587	1.23093	5e-05	0.000340038	yes
LOC109812430	NW_017984098.1:338903-339779	Al_0h	Al_6h	53.1386	124.668	1.23026	5e-05	0.000340038	yes
LOC109812873	NW_017984109.1:270859-278152	Al_0h	Al_6h	13.7809	32.3222	1.22985	5e-05	0.000340038	yes
LOC109802224	NC_033810.1:11419412-11444349	Al_0h	Al_6h	23.0635	54.0574	1.22888	5e-05	0.000340038	yes
LOC109791073	NW_017984938.1:17186-31687	Al_0h	Al_6h	20.4274	47.8408	1.22774	5e-05	0.000340038	yes
LOC114916389	NC_033813.1:3998384-3999927	Al_0h	Al_6h	0.727572	1.70258	1.22656	0.00735	0.0253882	yes
LOC109793228	NW_017985925.1:20418-21674	Al_0h	Al_6h	19.7267	46.1501	1.22618	5e-05	0.000340038	yes
LOC109805177	NC_033812.1:8940621-8942282	Al_0h	Al_6h	22.0693	51.6283	1.22612	5e-05	0.000340038	yes
LOC109813073	NW_017984117.1:268545-271082	Al_0h	Al_6h	1.20587	2.81935	1.22529	0.00045	0.00240191	yes
LOC109805252	NC_033812.1:215719-217819	Al_0h	Al_6h	17.6216	41.1953	1.22514	5e-05	0.000340038	yes
LOC109802328	NC_033810.1:16785119-16788911	Al_0h	Al_6h	18.5656	43.378	1.22433	5e-05	0.000340038	yes
LOC109800133	NC_033809.1:13437755-13443899	Al_0h	Al_6h	283.06	661.28	1.22415	5e-05	0.000340038	yes
LOC109816357	NW_017984246.1:14516-19556	Al_0h	Al_6h	100.325	234.268	1.22348	5e-05	0.000340038	yes
LOC109797492	NC_033806.1:24441941-24446529	Al_0h	Al_6h	3.11418	7.27035	1.22317	5e-05	0.000340038	yes
LOC109806073	NC_033813.1:16874929-16880857	Al_0h	Al_6h	12.8961	30.0657	1.22119	5e-05	0.000340038	yes
LOC109788023	NC_033805.1:36658353-36663408	Al_0h	Al_6h	116.165	270.479	1.21934	5e-05	0.000340038	yes
LOC109809800	NC_033814.1:36666457-36669945	Al_0h	Al_6h	0.86835	2.02169	1.21921	0.00275	0.0112214	yes
LOC109804879	NC_033812.1:800802-808694	Al_0h	Al_6h	12.898	30.0159	1.21859	5e-05	0.000340038	yes
LOC109803881	NC_033811.1:19464793-19466788	Al_0h	Al_6h	2.24643	5.22742	1.21847	0.0001	0.000638728	yes
LOC109800819	NC_033809.1:13053601-13059002	Al_0h	Al_6h	5.05282	11.7568	1.21834	5e-05	0.000340038	yes
LOC109814353	NW_017984157.1:26157-28549	Al_0h	Al_6h	17.9801	41.8323	1.21821	5e-05	0.000340038	yes
LOC109801832	NC_033810.1:6879379-6902265	Al_0h	Al_6h	4.95961	11.5332	1.21749	5e-05	0.000340038	yes
LOC109789506	NW_017984663.1:45298-52417	Al_0h	Al_6h	3.02443	7.03228	1.21733	5e-05	0.000340038	yes
LOC109806369	NC_033813.1:872724-873319	Al_0h	Al_6h	14.7609	34.318	1.21718	5e-05	0.000340038	yes
LOC109815270	NC_033805.1:25513688-25518944	Al_0h	Al_6h	29.5737	68.7507	1.21706	5e-05	0.000340038	yes
LOC109802604	NC_033810.1:3605351-3608478	Al_0h	Al_6h	1.97667	4.5939	1.21665	0.0066	0.0232287	yes
LOC109797752	NC_033806.1:14577225-14581037	Al_0h	Al_6h	2.62318	6.09484	1.21627	5e-05	0.000340038	yes
LOC109795935	NC_033806.1:6286842-6296778	Al_0h	Al_6h	12.7194	29.5446	1.21586	5e-05	0.000340038	yes
LOC109794118	NW_017987407.1:8306-9436	Al_0h	Al_6h	35.9802	83.5632	1.21567	5e-05	0.000340038	yes
LOC109810969	NW_017984070.1:305217-307227	Al_0h	Al_6h	29.6045	68.7414	1.21536	5e-05	0.000340038	yes
LOC109807962	NC_033814.1:32680290-32680954	Al_0h	Al_6h	4.40639	10.2286	1.21494	0.0004	0.0021701	yes
LOC109788677	NW_017984554.1:13222-15305	Al_0h	Al_6h	4.3504	10.0935	1.2142	5e-05	0.000340038	yes
LOC109810367	NW_017984063.1:967939-970515	Al_0h	Al_6h	1.58362	3.67412	1.21418	5e-05	0.000340038	yes
LOC109808744	NC_033814.1:48502935-48506022	Al_0h	Al_6h	26.527	61.5185	1.21356	5e-05	0.000340038	yes
LOC109807653	NC_033814.1:32792535-32797567	Al_0h	Al_6h	181.396	420.292	1.21225	5e-05	0.000340038	yes
LOC109817324	NW_017984297.1:174726-182606	Al_0h	Al_6h	10.9328	25.3178	1.21149	5e-05	0.000340038	yes
LOC109798833	NC_033807.1:8459243-8462331	Al_0h	Al_6h	25.8165	59.7722	1.21118	5e-05	0.000340038	yes
LOC109795573	NC_033805.1:27598828-27605090	Al_0h	Al_6h	30.1049	69.6511	1.21015	5e-05	0.000340038	yes
LOC109797495	NC_033806.1:28730652-28731483	Al_0h	Al_6h	14.3723	33.2492	1.21003	5e-05	0.000340038	yes
LOC109808964	NC_033814.1:3561473-3563129	Al_0h	Al_6h	31.3053	72.3975	1.20953	5e-05	0.000340038	yes
LOC109800649	NC_033809.1:21484897-21488264	Al_0h	Al_6h	79.209	183.098	1.20888	5e-05	0.000340038	yes
LOC109807668	NC_033814.1:4448368-4454404	Al_0h	Al_6h	0.692378	1.6001	1.20853	5e-05	0.000340038	yes
LOC109788660	NC_033805.1:11644115-11647726	Al_0h	Al_6h	8.97993	20.7404	1.20767	5e-05	0.000340038	yes
LOC109810998	NW_017984071.1:829885-836672	Al_0h	Al_6h	22.4313	51.7953	1.20731	5e-05	0.000340038	yes
LOC109816930	NW_017984274.1:309184-315664	Al_0h	Al_6h	1.22381	2.82497	1.20685	5e-05	0.000340038	yes
LOC109797698	NC_033806.1:27873787-27875223	Al_0h	Al_6h	0.58669	1.35384	1.20639	0.008	0.0272386	yes
LOC109788496	NW_017984534.1:41982-44906	Al_0h	Al_6h	2.25327	5.19853	1.20608	0.00025	0.00144234	yes
LOC109789057	NW_017984603.1:15278-17456	Al_0h	Al_6h	1.63904	3.77988	1.20549	0.00155	0.00693731	yes
LOC109810430	NW_017984063.1:205912-209392	Al_0h	Al_6h	280.432	646.678	1.20539	5e-05	0.000340038	yes
LOC109814139	NW_017984150.1:193499-199686	Al_0h	Al_6h	32.9457	75.9664	1.20527	5e-05	0.000340038	yes
LOC109805546	NC_033805.1:2314304-2317856	Al_0h	Al_6h	0.518489	1.19399	1.20341	0.00055	0.00285583	yes
LOC109816049	NW_017984231.1:206888-210287	Al_0h	Al_6h	30.7629	70.8004	1.20257	5e-05	0.000340038	yes
LOC109816409	NW_017984249.1:257211-263503	Al_0h	Al_6h	8.23549	18.9525	1.20246	5e-05	0.000340038	yes
LOC109804499	NC_033811.1:11573226-11578162	Al_0h	Al_6h	31.0618	71.4746	1.20229	5e-05	0.000340038	yes
LOC109797800	NC_033806.1:15042790-15046320	Al_0h	Al_6h	0.831963	1.91353	1.20165	0.0006	0.00307972	yes
LOC109808488	NC_033814.1:13415201-13416348	Al_0h	Al_6h	386.49	888.252	1.20054	5e-05	0.000340038	yes
LOC109806466	NC_033813.1:19237982-19240177	Al_0h	Al_6h	2.82358	6.48833	1.20032	5e-05	0.000340038	yes
LOC109807903	NC_033814.1:2910439-2915583	Al_0h	Al_6h	61.4814	141.199	1.1995	5e-05	0.000340038	yes
LOC109808439	NC_033814.1:7596874-7601024	Al_0h	Al_6h	13.0696	30.0127	1.19936	5e-05	0.000340038	yes
LOC109812443	NW_017984099.1:209461-218048	Al_0h	Al_6h	9.59095	22.0185	1.19897	5e-05	0.000340038	yes
LOC109804816	NC_033812.1:3054203-3059273	Al_0h	Al_6h	23.8989	54.8238	1.19786	5e-05	0.000340038	yes
LOC109797625	NC_033806.1:14506939-14510465	Al_0h	Al_6h	47.2665	108.428	1.19784	5e-05	0.000340038	yes
LOC109801381	NC_033809.1:20787543-20790627	Al_0h	Al_6h	7.7022	17.6657	1.19761	5e-05	0.000340038	yes
LOC109789039	NC_033804.1:8837738-8843686	Al_0h	Al_6h	40.6432	93.151	1.19656	5e-05	0.000340038	yes
LOC109792686	NW_017985533.1:35847-39896	Al_0h	Al_6h	17.2929	39.6173	1.19595	5e-05	0.000340038	yes
LOC109816018	NW_017984230.1:291850-292776	Al_0h	Al_6h	1.36145	3.11851	1.19572	0.0049	0.0181391	yes
LOC109818259	NW_017984355.1:135285-136346	Al_0h	Al_6h	2.48038	5.6781	1.19484	0.0002	0.00118501	yes
LOC109802289	NC_033810.1:14664313-14667571	Al_0h	Al_6h	85.6121	195.973	1.19477	5e-05	0.000340038	yes
LOC109803453	NC_033811.1:10931272-10936530	Al_0h	Al_6h	13.5765	31.0581	1.19385	5e-05	0.000340038	yes
LOC109814550	NW_017984164.1:2781-16459	Al_0h	Al_6h	1.56141	3.56958	1.1929	5e-05	0.000340038	yes
LOC109790339	NW_017984787.1:36029-40922	Al_0h	Al_6h	27.199	62.162	1.19248	5e-05	0.000340038	yes
LOC109797026	NC_033806.1:2482478-2485156	Al_0h	Al_6h	66.2918	151.485	1.19227	5e-05	0.000340038	yes
LOC109794091	NW_017987305.1:508-2064	Al_0h	Al_6h	13.4546	30.7437	1.19219	5e-05	0.000340038	yes
LOC109801377	NC_033809.1:18872665-18876831	Al_0h	Al_6h	4.40872	10.0696	1.19158	5e-05	0.000340038	yes
LOC109806149	NC_033813.1:2888568-2890469	Al_0h	Al_6h	7.55411	17.2436	1.19073	5e-05	0.000340038	yes
LOC109791664	NW_017985102.1:33222-36671	Al_0h	Al_6h	11.1481	25.4449	1.19058	5e-05	0.000340038	yes
LOC109791604	NW_017985086.1:6995-12837	Al_0h	Al_6h	12.709	28.9906	1.18973	5e-05	0.000340038	yes
LOC109803395	NC_033811.1:19591059-19600959	Al_0h	Al_6h	5.55547	12.6694	1.18937	5e-05	0.000340038	yes
LOC109788271	NW_017984511.1:107679-109642	Al_0h	Al_6h	18.7483	42.754	1.1893	5e-05	0.000340038	yes
LOC109803013	NC_033810.1:18518501-18519233	Al_0h	Al_6h	58.2911	132.91	1.1891	5e-05	0.000340038	yes
LOC109802039	NC_033810.1:285782-289978	Al_0h	Al_6h	3.03322	6.91023	1.18788	5e-05	0.000340038	yes
LOC109805530	NC_033813.1:8896918-8898184	Al_0h	Al_6h	43.1954	98.3753	1.18742	5e-05	0.000340038	yes
LOC109801032	NC_033809.1:15166537-15171133	Al_0h	Al_6h	13.346	30.3929	1.18733	5e-05	0.000340038	yes
LOC109808445	NC_033814.1:18161249-18162301	Al_0h	Al_6h	121.124	275.822	1.18725	5e-05	0.000340038	yes
LOC109796809	NC_033806.1:20782834-20786897	Al_0h	Al_6h	6.19552	14.0989	1.18628	5e-05	0.000340038	yes
LOC109814009	NW_017984146.1:245131-260721	Al_0h	Al_6h	3.61167	8.21805	1.18613	5e-05	0.000340038	yes
LOC109802580	NC_033810.1:6696550-6703451	Al_0h	Al_6h	19.7419	44.8684	1.18444	5e-05	0.000340038	yes
LOC109819217	NW_017984439.1:14203-15270	Al_0h	Al_6h	1327.51	3016.14	1.18398	5e-05	0.000340038	yes
LOC109801001	NC_033809.1:8319476-8323111	Al_0h	Al_6h	186.54	423.785	1.18384	5e-05	0.000340038	yes
LOC109816192	NW_017984238.1:332634-336954	Al_0h	Al_6h	2.72078	6.17949	1.18347	5e-05	0.000340038	yes
LOC109817151	NW_017984287.1:290634-295089	Al_0h	Al_6h	16.7181	37.9529	1.1828	5e-05	0.000340038	yes
LOC109804601	NC_033811.1:17414656-17416390	Al_0h	Al_6h	3.13773	7.12042	1.18224	5e-05	0.000340038	yes
LOC109796582	NC_033806.1:14863905-14869824	Al_0h	Al_6h	34.2178	77.6209	1.1817	5e-05	0.000340038	yes
LOC109815943	NW_017984225.1:271966-273572	Al_0h	Al_6h	2.67853	6.07237	1.18082	0.0002	0.00118501	yes
LOC109813439	NW_017984128.1:121959-124999	Al_0h	Al_6h	122.811	278.412	1.18078	5e-05	0.000340038	yes
LOC109818957	NC_033805.1:9349598-9352223	Al_0h	Al_6h	18.3591	41.6074	1.18035	5e-05	0.000340038	yes
LOC109806380	NC_033813.1:22290269-22291979	Al_0h	Al_6h	19.0036	43.0654	1.18025	5e-05	0.000340038	yes
LOC109791342	NW_017985013.1:10975-13192	Al_0h	Al_6h	3.89709	8.82582	1.17933	5e-05	0.000340038	yes
LOC109807811	NC_033814.1:41686536-41692010	Al_0h	Al_6h	9.25713	20.959	1.17893	5e-05	0.000340038	yes
LOC109808278	NC_033814.1:36670660-36676637	Al_0h	Al_6h	14.1697	32.08	1.17886	5e-05	0.000340038	yes
LOC109814741	NW_017984172.1:424909-431222	Al_0h	Al_6h	22.6625	51.3016	1.1787	5e-05	0.000340038	yes
LOC109801292	NC_033809.1:22280551-22281462	Al_0h	Al_6h	391.072	885.073	1.17836	5e-05	0.000340038	yes
LOC109818838	NW_017984401.1:174609-177968	Al_0h	Al_6h	418.763	947.737	1.17835	5e-05	0.000340038	yes
LOC109811775	NW_017984085.1:454018-458551	Al_0h	Al_6h	17.7627	40.1876	1.1779	5e-05	0.000340038	yes
LOC109797324	NC_033806.1:5628919-5640837	Al_0h	Al_6h	16.4051	37.1032	1.1774	5e-05	0.000340038	yes
LOC109795351	NC_033804.1:3779723-3783875	Al_0h	Al_6h	10.0396	22.6979	1.17686	5e-05	0.000340038	yes
LOC109809507	NC_033814.1:8018285-8022039	Al_0h	Al_6h	2.76817	6.25724	1.17659	5e-05	0.000340038	yes
LOC109796841	NC_033804.1:2415213-2419020	Al_0h	Al_6h	12.1018	27.3437	1.17598	5e-05	0.000340038	yes
LOC109803346	NC_033811.1:10412565-10415954	Al_0h	Al_6h	14.4815	32.7139	1.17569	5e-05	0.000340038	yes
LOC109797676	NC_033806.1:156631-167448	Al_0h	Al_6h	8.13656	18.3721	1.17502	0.01135	0.0363588	yes
LOC109800699	NC_033809.1:19219013-19223073	Al_0h	Al_6h	4.55821	10.2885	1.17449	5e-05	0.000340038	yes
LOC109803334	NC_033811.1:4755384-4766025	Al_0h	Al_6h	28.9149	65.2591	1.17437	5e-05	0.000340038	yes
LOC109810135	NW_017984060.1:1871576-1875728	Al_0h	Al_6h	1.92946	4.35455	1.17432	0.0008	0.00394432	yes
LOC109798045	NC_033806.1:1019434-1029012	Al_0h	Al_6h	19.1213	43.1379	1.17377	5e-05	0.000340038	yes
LOC109819195	NW_017984438.1:28110-31582	Al_0h	Al_6h	4.13106	9.31941	1.17373	5e-05	0.000340038	yes
LOC109818102	NW_017984344.1:124141-127317	Al_0h	Al_6h	2.60209	5.86928	1.17351	0.00035	0.00193346	yes
LOC109795159	NC_033804.1:1329938-1339284	Al_0h	Al_6h	8.79879	19.8302	1.17233	5e-05	0.000340038	yes
LOC109818141	NW_017984347.1:108248-111726	Al_0h	Al_6h	4.91352	11.0676	1.17152	5e-05	0.000340038	yes
LOC109812434	NW_017984098.1:403147-404161	Al_0h	Al_6h	1.5813	3.5586	1.1702	0.00465	0.0173793	yes
LOC114915202	NW_017984733.1:57839-59198	Al_0h	Al_6h	3.0085	6.76879	1.16985	0.00035	0.00193346	yes
LOC109790577	NC_033805.1:8220347-8223187	Al_0h	Al_6h	1.72369	3.87699	1.16944	0.00045	0.00240191	yes
LOC109816571	NW_017984256.1:153441-159604	Al_0h	Al_6h	9.71544	21.8495	1.16925	5e-05	0.000340038	yes
LOC109805073	NC_033812.1:4210999-4213958	Al_0h	Al_6h	0.723331	1.62509	1.1678	0.0003	0.00169136	yes
LOC114915552	NW_017986454.1:2667-4472	Al_0h	Al_6h	222.584	500.043	1.1677	5e-05	0.000340038	yes
LOC109792390	NW_017985375.1:1808-3393	Al_0h	Al_6h	4.16643	9.35326	1.16666	5e-05	0.000340038	yes
LOC109797769	NC_033806.1:24714564-24716915	Al_0h	Al_6h	4.50659	10.1157	1.16649	5e-05	0.000340038	yes
LOC109813689	NW_017984135.1:76691-82324	Al_0h	Al_6h	16.1508	36.252	1.16645	5e-05	0.000340038	yes
LOC109801472	NC_033809.1:8588188-8593419	Al_0h	Al_6h	11.3272	25.4111	1.16567	5e-05	0.000340038	yes
LOC114915031	NW_017984428.1:18134-19517	Al_0h	Al_6h	4.31809	9.68486	1.16534	0.0002	0.00118501	yes
LOC109811267	NW_017984076.1:433041-436869	Al_0h	Al_6h	0.685802	1.53751	1.16473	5e-05	0.000340038	yes
LOC109789031	NW_017984597.1:153615-154195	Al_0h	Al_6h	56.737	127.133	1.16398	5e-05	0.000340038	yes
LOC109799115	NC_033807.1:8980980-8985313	Al_0h	Al_6h	20.819	46.6286	1.16331	5e-05	0.000340038	yes
LOC109804814	NC_033812.1:9636322-9639075	Al_0h	Al_6h	125.69	281.364	1.16257	5e-05	0.000340038	yes
LOC109804797	NC_033812.1:3276917-3282478	Al_0h	Al_6h	52.9687	118.547	1.16224	5e-05	0.000340038	yes
LOC109804912	NC_033805.1:13576372-13579209	Al_0h	Al_6h	43.0731	96.3376	1.16131	5e-05	0.000340038	yes
LOC109788610	NW_017984546.1:53196-61124	Al_0h	Al_6h	7.68423	17.182	1.16093	5e-05	0.000340038	yes
LOC109791670	NC_033805.1:19853226-19855197	Al_0h	Al_6h	5.86822	13.1132	1.16002	5e-05	0.000340038	yes
LOC109793550	NW_017986232.1:24477-26151	Al_0h	Al_6h	5.57736	12.4573	1.15934	5e-05	0.000340038	yes
LOC109815382	NW_017984198.1:17069-18770	Al_0h	Al_6h	6.17438	13.7874	1.15899	5e-05	0.000340038	yes
LOC109806632	NC_033813.1:4036378-4037128	Al_0h	Al_6h	21.3425	47.6526	1.15882	5e-05	0.000340038	yes
LOC109803631	NC_033811.1:2316690-2320077	Al_0h	Al_6h	4.75399	10.6143	1.15879	5e-05	0.000340038	yes
LOC109791378	NW_017985022.1:76080-78737	Al_0h	Al_6h	1.19625	2.67013	1.15838	0.0006	0.00307972	yes
LOC109800063	NC_033809.1:620185-627409	Al_0h	Al_6h	5.57634	12.444	1.15806	5e-05	0.000340038	yes
LOC109818606	NC_033805.1:28667758-28670824	Al_0h	Al_6h	33.9835	75.8364	1.15806	5e-05	0.000340038	yes
LOC109806615	NC_033805.1:11294033-11294750	Al_0h	Al_6h	27.8251	62.081	1.15776	5e-05	0.000340038	yes
LOC109803198	NC_033811.1:2886946-2892222	Al_0h	Al_6h	0.864677	1.92861	1.15733	0.00065	0.0032981	yes
LOC109815306	NW_017984194.1:4238-24603	Al_0h	Al_6h	44.9327	100.206	1.15713	5e-05	0.000340038	yes
LOC109805860	NC_033813.1:4610852-4612750	Al_0h	Al_6h	4.68745	10.4421	1.15554	5e-05	0.000340038	yes
LOC109803592	NC_033811.1:18233005-18238038	Al_0h	Al_6h	10.0142	22.3019	1.15512	5e-05	0.000340038	yes
LOC109817048	NW_017984282.1:187688-192596	Al_0h	Al_6h	4.66821	10.394	1.15481	5e-05	0.000340038	yes
LOC109804741	NC_033812.1:887356-890546	Al_0h	Al_6h	6.71203	14.9414	1.15449	5e-05	0.000340038	yes
LOC109813265	NW_017984122.1:516885-517940	Al_0h	Al_6h	198.811	442.407	1.15398	5e-05	0.000340038	yes
LOC109802235	NC_033810.1:13289065-13294432	Al_0h	Al_6h	9.68156	21.5294	1.153	5e-05	0.000340038	yes
LOC109800634	NC_033809.1:22999781-23005368	Al_0h	Al_6h	3.98359	8.85747	1.15282	5e-05	0.000340038	yes
LOC109798581	NC_033807.1:6886619-6888937	Al_0h	Al_6h	69.9359	155.479	1.15261	5e-05	0.000340038	yes
LOC109794999	NC_033805.1:24921057-24924253	Al_0h	Al_6h	54.9135	122.078	1.15257	5e-05	0.000340038	yes
LOC109796994	NC_033806.1:953566-956309	Al_0h	Al_6h	27.6171	61.3707	1.15199	5e-05	0.000340038	yes
LOC109814202	NW_017984152.1:281105-283533	Al_0h	Al_6h	1.03934	2.30926	1.15175	0.0023	0.00967611	yes
LOC109815911	NW_017984223.1:43428-44760	Al_0h	Al_6h	0.750959	1.66845	1.1517	0.00355	0.0138948	yes
LOC109798094	NC_033806.1:17658651-17663787	Al_0h	Al_6h	3.48048	7.73131	1.15143	5e-05	0.000340038	yes
LOC109792383	NW_017985372.1:45089-46234	Al_0h	Al_6h	229.517	509.83	1.15142	5e-05	0.000340038	yes
LOC109804288	NC_033811.1:17660628-17665405	Al_0h	Al_6h	12.7873	28.4041	1.15139	5e-05	0.000340038	yes
LOC109795048	NC_033805.1:35100188-35101099	Al_0h	Al_6h	1.65204	3.6685	1.15094	0.00155	0.00693731	yes
LOC109810591	NW_017984066.1:494624-499133	Al_0h	Al_6h	3.14316	6.97895	1.15079	5e-05	0.000340038	yes
LOC109817182	NW_017984289.1:19247-23895	Al_0h	Al_6h	79.938	177.481	1.15071	5e-05	0.000340038	yes
LOC109789420	NW_017984654.1:43089-55856	Al_0h	Al_6h	16.6336	36.9219	1.15038	5e-05	0.000340038	yes
LOC109802884	NC_033810.1:13590971-13594741	Al_0h	Al_6h	6.09856	13.5297	1.14959	0.0001	0.000638728	yes
LOC109799892	NC_033809.1:11837694-11843043	Al_0h	Al_6h	6.5584	14.5427	1.14888	5e-05	0.000340038	yes
LOC109818839	NW_017984401.1:228203-230209	Al_0h	Al_6h	35.4643	78.6303	1.14872	5e-05	0.000340038	yes
LOC109811630	NW_017984081.1:214989-217205	Al_0h	Al_6h	0.523233	1.15997	1.14856	0.0141	0.043464	yes
LOC114915562	NW_017986577.1:10695-11994	Al_0h	Al_6h	1.32024	2.92665	1.14845	0.0007	0.00351529	yes
LOC109795353	NC_033805.1:24944233-24948398	Al_0h	Al_6h	11.3611	25.1765	1.14797	5e-05	0.000340038	yes
LOC109787954	NC_033805.1:14477566-14480246	Al_0h	Al_6h	20.0943	44.5243	1.1478	5e-05	0.000340038	yes
LOC109798915	NC_033807.1:877422-880773	Al_0h	Al_6h	0.61574	1.36324	1.14664	0.0027	0.0110512	yes
LOC109798644	NC_033807.1:6990856-6994007	Al_0h	Al_6h	166.906	369.488	1.14649	5e-05	0.000340038	yes
LOC109811401	NW_017984077.1:57311-61701	Al_0h	Al_6h	18.9972	42.0486	1.14627	5e-05	0.000340038	yes
LOC109808440	NC_033814.1:40596350-40604786	Al_0h	Al_6h	7.80287	17.2652	1.14579	5e-05	0.000340038	yes
LOC109818587	NC_033805.1:31967401-31970044	Al_0h	Al_6h	176.811	391.128	1.14544	5e-05	0.000340038	yes
LOC109804271	NC_033811.1:17831096-17833155	Al_0h	Al_6h	86.7936	191.964	1.14518	5e-05	0.000340038	yes
LOC109817436	NW_017984303.1:274378-278864	Al_0h	Al_6h	9.04889	20.0102	1.14493	5e-05	0.000340038	yes
LOC109790361	NW_017984790.1:115991-116642	Al_0h	Al_6h	2.36662	5.23181	1.14448	0.0148	0.0451988	yes
LOC109815066	NW_017984185.1:392110-397109	Al_0h	Al_6h	50.4265	111.41	1.14363	5e-05	0.000340038	yes
LOC109817119	NW_017984285.1:1792-5849	Al_0h	Al_6h	20.452	45.1823	1.14352	5e-05	0.000340038	yes
LOC109809144	NC_033814.1:32909662-32913514	Al_0h	Al_6h	30.1675	66.6371	1.14333	5e-05	0.000340038	yes
LOC109805190	NC_033812.1:5779563-5781141	Al_0h	Al_6h	4.15935	9.18634	1.14313	5e-05	0.000340038	yes
LOC109797153	NC_033806.1:6755739-6756866	Al_0h	Al_6h	43.7627	96.652	1.1431	5e-05	0.000340038	yes
LOC109819140	NW_017984432.1:106952-111899	Al_0h	Al_6h	15.9574	35.2306	1.1426	5e-05	0.000340038	yes
LOC109789891	NW_017984720.1:115224-118220	Al_0h	Al_6h	1.08565	2.39626	1.14223	0.0001	0.000638728	yes
LOC109816464	NW_017984251.1:127683-130400	Al_0h	Al_6h	105.54	232.725	1.14084	5e-05	0.000340038	yes
LOC109812858	NW_017984108.1:118417-120730	Al_0h	Al_6h	0.813553	1.79366	1.14059	0.00545	0.0198264	yes
LOC109808063	NC_033814.1:4044790-4050055	Al_0h	Al_6h	264.137	582.173	1.14016	5e-05	0.000340038	yes
LOC109811137	NW_017984073.1:92156-96575	Al_0h	Al_6h	8.7329	19.244	1.13988	5e-05	0.000340038	yes
LOC109800243	NC_033809.1:23717147-23718488	Al_0h	Al_6h	1273.89	2806.88	1.13972	5e-05	0.000340038	yes
LOC109806687	NC_033813.1:1561971-1575661	Al_0h	Al_6h	25.7162	56.6142	1.13849	5e-05	0.000340038	yes
LOC109808751	NC_033814.1:36013550-36014576	Al_0h	Al_6h	732.162	1611.85	1.13848	5e-05	0.000340038	yes
LOC109790592	NW_017984829.1:42119-51069	Al_0h	Al_6h	26.9889	59.3793	1.13759	5e-05	0.000340038	yes
LOC109815631	NW_017984210.1:204701-206892	Al_0h	Al_6h	89.5739	197.046	1.13738	5e-05	0.000340038	yes
LOC109809284	NC_033814.1:15283883-15287099	Al_0h	Al_6h	15.0328	33.0581	1.13689	5e-05	0.000340038	yes
LOC109810691	NW_017984067.1:288106-295830	Al_0h	Al_6h	24.2031	53.2099	1.1365	5e-05	0.000340038	yes
LOC109787788	NW_017984464.1:148850-158973	Al_0h	Al_6h	6.41083	14.0871	1.13579	5e-05	0.000340038	yes
LOC109809869	NC_033814.1:32280917-32288937	Al_0h	Al_6h	90.0446	197.86	1.13577	5e-05	0.000340038	yes
LOC109809221	NC_033814.1:28569441-28575551	Al_0h	Al_6h	42.6053	93.6055	1.13556	5e-05	0.000340038	yes
LOC109806568	NC_033813.1:7873928-7877073	Al_0h	Al_6h	12.4105	27.2644	1.13546	5e-05	0.000340038	yes
LOC109807182	NC_033814.1:41035660-41039521	Al_0h	Al_6h	3.75001	8.23654	1.13514	0.00035	0.00193346	yes
LOC109791684	NW_017985107.1:50834-52781	Al_0h	Al_6h	0.715004	1.57032	1.13504	0.00175	0.00769209	yes
LOC109805981	NC_033813.1:17882161-17883739	Al_0h	Al_6h	83.9771	184.397	1.13475	5e-05	0.000340038	yes
LOC109794749	NW_017992465.1:11-1109	Al_0h	Al_6h	34.99	76.8275	1.13468	5e-05	0.000340038	yes
LOC109813195	NW_017984120.1:133398-138166	Al_0h	Al_6h	9.50268	20.8593	1.13428	5e-05	0.000340038	yes
LOC109796872	NC_033804.1:2407846-2414146	Al_0h	Al_6h	10.1229	22.2169	1.13404	5e-05	0.000340038	yes
LOC109789770	NW_017984702.1:97438-99789	Al_0h	Al_6h	3.8276	8.4003	1.134	5e-05	0.000340038	yes
LOC109801928	NC_033810.1:17771086-17774770	Al_0h	Al_6h	5.29652	11.623	1.13386	5e-05	0.000340038	yes
LOC109815635	NW_017984210.1:370225-385566	Al_0h	Al_6h	52.2232	114.58	1.13359	5e-05	0.000340038	yes
LOC109795665	NC_033806.1:12682901-12686386	Al_0h	Al_6h	6.25952	13.7278	1.13297	5e-05	0.000340038	yes
LOC109790392	NW_017984793.1:103779-104975	Al_0h	Al_6h	39.3146	86.1995	1.13261	5e-05	0.000340038	yes
LOC109802374	NC_033810.1:14506902-14509964	Al_0h	Al_6h	8.99799	19.7239	1.13227	5e-05	0.000340038	yes
LOC109804864	NC_033812.1:9541028-9569842	Al_0h	Al_6h	18.1872	39.8638	1.13215	5e-05	0.000340038	yes
LOC109796973	NC_033804.1:2274389-2279925	Al_0h	Al_6h	512.109	1122.27	1.1319	5e-05	0.000340038	yes
LOC109813999	NW_017984145.1:320269-321426	Al_0h	Al_6h	37.6877	82.5789	1.13168	5e-05	0.000340038	yes
LOC109799826	NC_033809.1:20144405-20149330	Al_0h	Al_6h	7.79325	17.0705	1.13121	5e-05	0.000340038	yes
LOC109802260	NC_033804.1:14506115-14511205	Al_0h	Al_6h	22.1011	48.4015	1.13094	5e-05	0.000340038	yes
LOC109797532	NC_033806.1:29032060-29037682	Al_0h	Al_6h	1.49728	3.27869	1.13077	0.0008	0.00394432	yes
LOC109800254	NC_033809.1:18769547-18772953	Al_0h	Al_6h	74.1566	162.286	1.12989	5e-05	0.000340038	yes
LOC109788426	NW_017984527.1:165737-171488	Al_0h	Al_6h	5.5292	12.0947	1.12924	5e-05	0.000340038	yes
LOC109814075	NW_017984148.1:350591-353020	Al_0h	Al_6h	33.6814	73.6594	1.12892	5e-05	0.000340038	yes
LOC109813725	NW_017984136.1:229988-239943	Al_0h	Al_6h	2.72114	5.94873	1.12837	5e-05	0.000340038	yes
LOC109790308	NW_017984784.1:55180-58056	Al_0h	Al_6h	2.41959	5.28665	1.12759	5e-05	0.000340038	yes
LOC109791082	NW_017984941.1:27946-31857	Al_0h	Al_6h	98.3687	214.891	1.12734	5e-05	0.000340038	yes
LOC109802522	NC_033810.1:4820530-4824501	Al_0h	Al_6h	40.4677	88.3878	1.12708	5e-05	0.000340038	yes
LOC109815688	NC_033805.1:28130795-28138423	Al_0h	Al_6h	19.4796	42.5112	1.12588	5e-05	0.000340038	yes
LOC109789418	NW_017984654.1:108855-114463	Al_0h	Al_6h	9.54265	20.8181	1.12538	5e-05	0.000340038	yes
LOC109811497	NW_017984079.1:221962-225102	Al_0h	Al_6h	17.1072	37.3185	1.12529	5e-05	0.000340038	yes
LOC109804269	NC_033811.1:19793762-19801403	Al_0h	Al_6h	28.5354	62.2364	1.125	5e-05	0.000340038	yes
LOC109817113	NW_017984284.1:13605-15178	Al_0h	Al_6h	60.5974	131.998	1.12319	5e-05	0.000340038	yes
LOC109803505	NC_033811.1:5932598-5934272	Al_0h	Al_6h	104.668	227.99	1.12315	5e-05	0.000340038	yes
LOC109797070	NC_033806.1:22843827-22847142	Al_0h	Al_6h	5.30439	11.5531	1.12302	5e-05	0.000340038	yes
LOC109800991	NC_033809.1:18922079-18924026	Al_0h	Al_6h	12.6159	27.4732	1.12278	5e-05	0.000340038	yes
LOC109788671	NC_033805.1:15967078-15974601	Al_0h	Al_6h	6.27662	13.6661	1.12254	5e-05	0.000340038	yes
LOC109812218	NW_017984094.1:18056-26902	Al_0h	Al_6h	16.6162	36.1744	1.12237	5e-05	0.000340038	yes
LOC109789014	NC_033805.1:32110490-32111373	Al_0h	Al_6h	23.1963	50.4943	1.12223	5e-05	0.000340038	yes
LOC109814661	NW_017984170.1:229545-240247	Al_0h	Al_6h	2.39874	5.22163	1.12222	5e-05	0.000340038	yes
LOC109816319	NW_017984244.1:253179-253986	Al_0h	Al_6h	205.867	448.128	1.1222	5e-05	0.000340038	yes
LOC109794716	NC_033805.1:9676477-9677254	Al_0h	Al_6h	90.8085	197.668	1.12218	5e-05	0.000340038	yes
LOC109813557	NW_017984130.1:212285-213076	Al_0h	Al_6h	9.00295	19.5851	1.12129	0.00015	0.00091698	yes
LOC109787853	NW_017984469.1:122151-132600	Al_0h	Al_6h	5.92554	12.8898	1.12121	5e-05	0.000340038	yes
LOC109815752	NW_017984214.1:301558-312317	Al_0h	Al_6h	2.92553	6.36117	1.1206	5e-05	0.000340038	yes
LOC109793035	NW_017985763.1:20889-23564	Al_0h	Al_6h	3.82168	8.30895	1.12046	5e-05	0.000340038	yes
LOC109811084	NW_017984072.1:439973-454218	Al_0h	Al_6h	40.6153	88.2961	1.12033	5e-05	0.000340038	yes
LOC109798503	NC_033804.1:3176391-3179982	Al_0h	Al_6h	28.3968	61.7253	1.12014	5e-05	0.000340038	yes
LOC109787752	NW_017984460.1:175329-179528	Al_0h	Al_6h	100.392	218.209	1.12007	5e-05	0.000340038	yes
LOC109815264	NW_017984192.1:209633-216888	Al_0h	Al_6h	13.761	29.8927	1.11921	5e-05	0.000340038	yes
LOC109813020	NW_017984115.1:409963-428525	Al_0h	Al_6h	43.736	95.0034	1.11916	5e-05	0.000340038	yes
LOC109797768	NC_033806.1:3529208-3530823	Al_0h	Al_6h	6.84814	14.8658	1.11821	5e-05	0.000340038	yes
LOC109793869	NW_017986748.1:4454-5219	Al_0h	Al_6h	20.3582	44.1917	1.11816	5e-05	0.000340038	yes
LOC109808443	NC_033814.1:31811477-31819513	Al_0h	Al_6h	3.41205	7.40573	1.118	5e-05	0.000340038	yes
LOC109804349	NC_033811.1:9862612-9866509	Al_0h	Al_6h	9.68533	21.0208	1.11794	5e-05	0.000340038	yes
LOC109800247	NC_033809.1:8727430-8734247	Al_0h	Al_6h	4.56245	9.90146	1.11783	5e-05	0.000340038	yes
LOC109789360	NW_017984643.1:109826-115054	Al_0h	Al_6h	15.1319	32.8369	1.11772	5e-05	0.000340038	yes
LOC109788207	NW_017984502.1:47483-48415	Al_0h	Al_6h	93.4329	202.714	1.11744	5e-05	0.000340038	yes
LOC109813789	NW_017984138.1:143901-152730	Al_0h	Al_6h	3.49503	7.58231	1.11733	5e-05	0.000340038	yes
LOC109799314	NC_033807.1:8202164-8205730	Al_0h	Al_6h	41.5284	90.0644	1.11686	5e-05	0.000340038	yes
LOC109808723	NC_033814.1:43386222-43387874	Al_0h	Al_6h	5.27102	11.4306	1.11674	5e-05	0.000340038	yes
LOC109816707	NW_017984263.1:75959-81134	Al_0h	Al_6h	20.5879	44.6388	1.1165	5e-05	0.000340038	yes
LOC109804460	NC_033804.1:6057187-6060980	Al_0h	Al_6h	13.3521	28.9487	1.11643	5e-05	0.000340038	yes
LOC109814090	NW_017984148.1:359192-364026	Al_0h	Al_6h	11.9892	25.9907	1.11626	5e-05	0.000340038	yes
LOC109806396	NC_033813.1:12590240-12593002	Al_0h	Al_6h	4.27704	9.26596	1.11533	5e-05	0.000340038	yes
LOC109793027	NW_017985760.1:7939-22790	Al_0h	Al_6h	1.00762	2.18255	1.11507	0.0004	0.0021701	yes
LOC109789257	NW_017984628.1:90297-96050	Al_0h	Al_6h	21.9592	47.5622	1.11499	5e-05	0.000340038	yes
LOC109793084	NW_017985797.1:21319-23667	Al_0h	Al_6h	2.21752	4.80162	1.11457	0.00285	0.0115574	yes
LOC109797077	NC_033806.1:9676760-9679309	Al_0h	Al_6h	47.9946	103.864	1.11376	5e-05	0.000340038	yes
LOC109791790	NW_017985144.1:35000-37922	Al_0h	Al_6h	3.74846	8.10924	1.11327	5e-05	0.000340038	yes
LOC109815388	NW_017984198.1:262333-266168	Al_0h	Al_6h	0.867014	1.87552	1.11317	0.00115	0.00538874	yes
LOC109816032	NW_017984230.1:166946-183013	Al_0h	Al_6h	26.7243	57.7942	1.11278	5e-05	0.000340038	yes
LOC109790085	NW_017984743.1:79813-86196	Al_0h	Al_6h	9.15113	19.7898	1.11273	5e-05	0.000340038	yes
LOC109804665	NC_033804.1:6031476-6035289	Al_0h	Al_6h	73.1584	158.207	1.11271	5e-05	0.000340038	yes
LOC109806063	NC_033813.1:5664817-5666117	Al_0h	Al_6h	21.2818	46.0179	1.11258	5e-05	0.000340038	yes
LOC109806802	NC_033814.1:16015902-16018652	Al_0h	Al_6h	17.2336	37.2331	1.11136	5e-05	0.000340038	yes
LOC109817547	NW_017984309.1:250187-254138	Al_0h	Al_6h	4.87324	10.5284	1.11133	5e-05	0.000340038	yes
LOC109803268	NC_033811.1:5065389-5066675	Al_0h	Al_6h	2.59123	5.59408	1.11026	0.0001	0.000638728	yes
LOC109802339	NC_033804.1:16398667-16405656	Al_0h	Al_6h	2.00344	4.31951	1.10839	5e-05	0.000340038	yes
LOC109793344	NC_033805.1:30817733-30818702	Al_0h	Al_6h	9.99623	21.5448	1.10788	5e-05	0.000340038	yes
LOC109815317	NW_017984194.1:371711-372445	Al_0h	Al_6h	7.92715	17.0821	1.10761	5e-05	0.000340038	yes
LOC109795455	NC_033805.1:11690219-11690987	Al_0h	Al_6h	24.5259	52.8362	1.10722	5e-05	0.000340038	yes
LOC114915371	NW_017985190.1:43144-54651	Al_0h	Al_6h	7.45622	16.0581	1.10678	5e-05	0.000340038	yes
LOC109798910	NC_033807.1:5722658-5728067	Al_0h	Al_6h	59.0377	127.111	1.10638	5e-05	0.000340038	yes
LOC109807817	NC_033814.1:15928672-15938209	Al_0h	Al_6h	4.2585	9.16709	1.10612	5e-05	0.000340038	yes
LOC109793217	NC_033805.1:29202897-29206675	Al_0h	Al_6h	6.43698	13.8518	1.10562	5e-05	0.000340038	yes
LOC109808266	NC_033814.1:2586437-2591453	Al_0h	Al_6h	7.51291	16.1608	1.10505	0.00055	0.00285583	yes
LOC109812984	NW_017984113.1:539511-541899	Al_0h	Al_6h	142.409	306.229	1.10457	5e-05	0.000340038	yes
LOC109798166	NC_033806.1:1295213-1296614	Al_0h	Al_6h	48.8003	104.919	1.10432	5e-05	0.000340038	yes
LOC109803672	NC_033811.1:11101316-11109949	Al_0h	Al_6h	43.4276	93.3233	1.10362	5e-05	0.000340038	yes
LOC109804835	NC_033812.1:2313793-2317081	Al_0h	Al_6h	545.14	1171.34	1.10346	5e-05	0.000340038	yes
LOC109789759	NC_033805.1:30328349-30330925	Al_0h	Al_6h	1.74241	3.74341	1.10327	0.00255	0.0105351	yes
LOC109798454	NC_033807.1:4218471-4223817	Al_0h	Al_6h	126.377	271.123	1.10121	5e-05	0.000340038	yes
LOC109800315	NC_033809.1:6108878-6110216	Al_0h	Al_6h	3.1741	6.80687	1.10064	0.00015	0.00091698	yes
LOC109799958	NC_033809.1:16986772-16991449	Al_0h	Al_6h	2.07804	4.45616	1.10058	5e-05	0.000340038	yes
LOC109810667	NW_017984067.1:737995-741580	Al_0h	Al_6h	3.6674	7.86431	1.10056	5e-05	0.000340038	yes
LOC109817208	NW_017984290.1:134308-137600	Al_0h	Al_6h	122.781	263.098	1.09951	5e-05	0.000340038	yes
LOC109810879	NW_017984070.1:459452-463450	Al_0h	Al_6h	194.998	417.808	1.09938	5e-05	0.000340038	yes
LOC109810736	NW_017984067.1:239393-243057	Al_0h	Al_6h	53.1125	113.785	1.09918	5e-05	0.000340038	yes
LOC109805963	NC_033813.1:3215793-3220034	Al_0h	Al_6h	23.0777	49.4378	1.09912	5e-05	0.000340038	yes
LOC109818216	NC_033805.1:35686478-35690509	Al_0h	Al_6h	21.4074	45.8318	1.09824	5e-05	0.000340038	yes
LOC109809732	NC_033814.1:44386630-44387976	Al_0h	Al_6h	1.3498	2.88932	1.09798	0.0021	0.00896205	yes
LOC109814180	NW_017984151.1:136240-138767	Al_0h	Al_6h	10.9374	23.4113	1.09793	5e-05	0.000340038	yes
LOC109813224	NW_017984121.1:396173-397887	Al_0h	Al_6h	167.002	357.319	1.09735	5e-05	0.000340038	yes
LOC109789594	NW_017984678.1:68808-75336	Al_0h	Al_6h	0.672977	1.43961	1.09705	0.0036	0.0140544	yes
LOC109813434	NW_017984127.1:313551-326502	Al_0h	Al_6h	36.1032	77.1515	1.09557	5e-05	0.000340038	yes
LOC109817960	NW_017984335.1:52746-57149	Al_0h	Al_6h	31.8986	68.1646	1.09553	5e-05	0.000340038	yes
LOC109796158	NC_033806.1:15409526-15417846	Al_0h	Al_6h	4.74273	10.1327	1.09523	5e-05	0.000340038	yes
LOC109818643	NC_033805.1:3071793-3077854	Al_0h	Al_6h	7.76312	16.5843	1.09511	5e-05	0.000340038	yes
LOC109803077	NC_033810.1:6314797-6316402	Al_0h	Al_6h	1.18832	2.53826	1.09491	0.0031	0.0123988	yes
LOC109799873	NC_033809.1:9287440-9291285	Al_0h	Al_6h	11.0976	23.6998	1.09463	5e-05	0.000340038	yes
LOC109814972	NW_017984181.1:262597-273423	Al_0h	Al_6h	11.7925	25.1816	1.0945	5e-05	0.000340038	yes
LOC109788137	NW_017984495.1:42837-45562	Al_0h	Al_6h	2.5648	5.47537	1.09411	0.0003	0.00169136	yes
LOC109816508	NW_017984252.1:175406-177810	Al_0h	Al_6h	174.307	372.063	1.09392	5e-05	0.000340038	yes
LOC109812587	NW_017984103.1:279513-285651	Al_0h	Al_6h	12.6235	26.9354	1.09339	5e-05	0.000340038	yes
LOC109802538	NC_033810.1:12671127-12675854	Al_0h	Al_6h	15.3863	32.8298	1.09336	5e-05	0.000340038	yes
LOC109817197	NC_033805.1:31155741-31160019	Al_0h	Al_6h	12.032	25.6668	1.09303	5e-05	0.000340038	yes
LOC109801367	NC_033809.1:645582-655565	Al_0h	Al_6h	57.044	121.67	1.09282	5e-05	0.000340038	yes
LOC109795451	NC_033805.1:12304810-12305566	Al_0h	Al_6h	17.0536	36.3717	1.09274	5e-05	0.000340038	yes
LOC114915475	NW_017985762.1:33532-34467	Al_0h	Al_6h	3.3949	7.23917	1.09245	0.00195	0.00843147	yes
LOC109800132	NC_033809.1:11051315-11056525	Al_0h	Al_6h	21.6442	46.1418	1.0921	5e-05	0.000340038	yes
LOC109792385	NW_017985375.1:16501-23017	Al_0h	Al_6h	22.2268	47.3791	1.09195	5e-05	0.000340038	yes
LOC109818848	NW_017984402.1:41183-45492	Al_0h	Al_6h	17.1796	36.6147	1.09172	5e-05	0.000340038	yes
LOC109818207	NW_017984351.1:124072-127631	Al_0h	Al_6h	27.1098	57.7268	1.09043	5e-05	0.000340038	yes
LOC109787799	NW_017984465.1:15409-19162	Al_0h	Al_6h	18.9168	40.2807	1.09042	5e-05	0.000340038	yes
LOC109795748	NC_033806.1:23825397-23837404	Al_0h	Al_6h	102.106	217.356	1.08999	5e-05	0.000340038	yes
LOC109797756	NC_033806.1:27324084-27324812	Al_0h	Al_6h	95.6283	203.477	1.08936	5e-05	0.000340038	yes
LOC109817713	NC_033805.1:15523670-15526458	Al_0h	Al_6h	1.48641	3.16213	1.08907	0.00015	0.00091698	yes
LOC109808051	NC_033805.1:8332304-8342516	Al_0h	Al_6h	16.0171	34.0503	1.08805	5e-05	0.000340038	yes
LOC109790914	NW_017984895.1:47443-49976	Al_0h	Al_6h	14.2146	30.2171	1.08799	5e-05	0.000340038	yes
LOC109795191	NC_033805.1:36608596-36616299	Al_0h	Al_6h	28.1668	59.8534	1.08744	5e-05	0.000340038	yes
LOC109812223	NW_017984094.1:574347-577413	Al_0h	Al_6h	27.9227	59.292	1.0864	5e-05	0.000340038	yes
LOC109818454	NW_017984370.1:39074-57162	Al_0h	Al_6h	14.2922	30.3438	1.08617	5e-05	0.000340038	yes
LOC109816005	NC_033805.1:13088436-13100291	Al_0h	Al_6h	2.98523	6.33774	1.08613	5e-05	0.000340038	yes
LOC109814354	NW_017984157.1:369112-372004	Al_0h	Al_6h	1.93678	4.10996	1.08547	0.0001	0.000638728	yes
LOC109796989	NC_033806.1:11730290-11735325	Al_0h	Al_6h	9.67003	20.5188	1.08535	5e-05	0.000340038	yes
LOC109808590	NC_033814.1:1679573-1683143	Al_0h	Al_6h	189.343	401.765	1.08535	5e-05	0.000340038	yes
LOC109799187	NC_033807.1:369895-374626	Al_0h	Al_6h	33.0873	70.2073	1.08534	5e-05	0.000340038	yes
LOC109804561	NC_033811.1:13401219-13407685	Al_0h	Al_6h	0.605757	1.28533	1.08532	0.0036	0.0140544	yes
LOC109807474	NC_033814.1:36360633-36369178	Al_0h	Al_6h	1.42546	3.02359	1.08484	5e-05	0.000340038	yes
LOC109793956	NW_017986942.1:10-1034	Al_0h	Al_6h	6.60176	14.0023	1.08474	0.00055	0.00285583	yes
LOC109808187	NC_033814.1:29518963-29523367	Al_0h	Al_6h	1.19866	2.54211	1.08461	5e-05	0.000340038	yes
LOC109816181	NW_017984237.1:303466-305732	Al_0h	Al_6h	14.4015	30.5207	1.08357	5e-05	0.000340038	yes
LOC109818263	NC_033805.1:32810800-32813809	Al_0h	Al_6h	14.3058	30.299	1.08267	5e-05	0.000340038	yes
LOC109787855	NW_017984469.1:60930-63180	Al_0h	Al_6h	15.1532	32.0911	1.08255	5e-05	0.000340038	yes
LOC109803820	NC_033811.1:14820279-14824553	Al_0h	Al_6h	2.10965	4.46684	1.08225	5e-05	0.000340038	yes
LOC109797125	NC_033806.1:23419616-23423092	Al_0h	Al_6h	29.8635	63.2249	1.08211	5e-05	0.000340038	yes
LOC109807144	NC_033814.1:26448731-26460577	Al_0h	Al_6h	19.3919	41.0486	1.08188	5e-05	0.000340038	yes
LOC109798826	NC_033804.1:16124732-16130101	Al_0h	Al_6h	20.6757	43.7584	1.08162	5e-05	0.000340038	yes
LOC109806691	NC_033813.1:20131224-20136483	Al_0h	Al_6h	14.1715	29.9922	1.0816	5e-05	0.000340038	yes
LOC109797489	NC_033806.1:23016602-23022911	Al_0h	Al_6h	1.63256	3.45449	1.08134	0.0002	0.00118501	yes
LOC109811757	NW_017984085.1:330924-337516	Al_0h	Al_6h	72.4123	153.187	1.08099	5e-05	0.000340038	yes
LOC109802228	NC_033810.1:10072588-10081088	Al_0h	Al_6h	5.21654	11.0351	1.08094	5e-05	0.000340038	yes
LOC109808073	NC_033814.1:44951340-44952394	Al_0h	Al_6h	2871.23	6070.38	1.08012	5e-05	0.000340038	yes
LOC109791253	NW_017984987.1:2467-9959	Al_0h	Al_6h	34.48	72.8956	1.08007	5e-05	0.000340038	yes
LOC109816120	NW_017984234.1:4155-5547	Al_0h	Al_6h	9.36836	19.8036	1.07989	5e-05	0.000340038	yes
LOC109810407	NW_017984063.1:1280376-1281162	Al_0h	Al_6h	22.524	47.6042	1.07963	5e-05	0.000340038	yes
LOC109813982	NW_017984145.1:186461-189347	Al_0h	Al_6h	5.09856	10.775	1.07952	0.00025	0.00144234	yes
LOC109818688	NC_033805.1:16602874-16612784	Al_0h	Al_6h	9.18544	19.4114	1.07948	5e-05	0.000340038	yes
LOC109809436	NC_033814.1:34398877-34411223	Al_0h	Al_6h	45.0105	95.1103	1.07934	5e-05	0.000340038	yes
LOC109814654	NW_017984169.1:266818-272886	Al_0h	Al_6h	32.4164	68.4865	1.0791	5e-05	0.000340038	yes
LOC109795165	NC_033805.1:21343831-21345212	Al_0h	Al_6h	99.2547	209.606	1.07848	5e-05	0.000340038	yes
LOC109790385	NW_017984793.1:77077-78809	Al_0h	Al_6h	13.8124	29.1686	1.07845	5e-05	0.000340038	yes
LOC109816929	NW_017984274.1:255223-259990	Al_0h	Al_6h	29.0713	61.3833	1.07825	5e-05	0.000340038	yes
LOC109814151	NW_017984150.1:204939-207484	Al_0h	Al_6h	166.991	352.491	1.07781	5e-05	0.000340038	yes
LOC109817739	NW_017984321.1:195144-200791	Al_0h	Al_6h	27.9227	58.9367	1.07773	5e-05	0.000340038	yes
LOC109789928	NW_017984725.1:43383-44924	Al_0h	Al_6h	79.8736	168.516	1.0771	0.0001	0.000638728	yes
LOC109818594	NW_017984378.1:214584-220038	Al_0h	Al_6h	20.9151	44.1195	1.07687	5e-05	0.000340038	yes
LOC109797956	NC_033806.1:8510442-8515420	Al_0h	Al_6h	18.9807	40.0308	1.07658	5e-05	0.000340038	yes
LOC109803595	NC_033811.1:18164662-18166704	Al_0h	Al_6h	5.17688	10.9164	1.07635	5e-05	0.000340038	yes
LOC109803159	NC_033804.1:3341490-3342165	Al_0h	Al_6h	11.0877	23.3491	1.07441	5e-05	0.000340038	yes
LOC109816563	NC_033805.1:13927754-13932818	Al_0h	Al_6h	6.96675	14.667	1.07402	5e-05	0.000340038	yes
LOC109810140	NW_017984060.1:1683087-1688794	Al_0h	Al_6h	6.89651	14.5191	1.07401	5e-05	0.000340038	yes
LOC109816548	NC_033805.1:10572697-10576985	Al_0h	Al_6h	37.9217	79.8227	1.07378	5e-05	0.000340038	yes
LOC109795702	NC_033806.1:1120831-1125064	Al_0h	Al_6h	4.04269	8.50839	1.07357	5e-05	0.000340038	yes
LOC109800696	NC_033809.1:15652532-15658599	Al_0h	Al_6h	3.4756	7.31386	1.07337	5e-05	0.000340038	yes
LOC109812953	NW_017984112.1:105122-112327	Al_0h	Al_6h	2.84454	5.98144	1.0723	5e-05	0.000340038	yes
LOC109802440	NC_033810.1:16383758-16384607	Al_0h	Al_6h	41.7877	87.8532	1.07202	5e-05	0.000340038	yes
LOC109796816	NC_033806.1:16584637-16586103	Al_0h	Al_6h	4.08956	8.59649	1.0718	5e-05	0.000340038	yes
LOC109791323	NW_017985005.1:16066-17844	Al_0h	Al_6h	1.66808	3.50576	1.07154	0.001	0.00477927	yes
LOC109801341	NC_033809.1:19884231-19890799	Al_0h	Al_6h	16.6196	34.9001	1.07035	5e-05	0.000340038	yes
LOC109817632	NW_017984315.1:82870-84784	Al_0h	Al_6h	40.8143	85.6969	1.07017	5e-05	0.000340038	yes
LOC109811866	NW_017984087.1:711240-713221	Al_0h	Al_6h	29.8104	62.5684	1.06962	5e-05	0.000340038	yes
LOC109791940	NW_017985191.1:64388-66406	Al_0h	Al_6h	9.33883	19.5943	1.06912	5e-05	0.000340038	yes
LOC109800112	NC_033809.1:5483871-5496052	Al_0h	Al_6h	114.554	240.294	1.06878	5e-05	0.000340038	yes
LOC109789604	NW_017984678.1:76605-82963	Al_0h	Al_6h	19.7632	41.4532	1.06867	5e-05	0.000340038	yes
LOC109802767	NC_033810.1:16917459-16918498	Al_0h	Al_6h	34.8307	73.0206	1.06794	5e-05	0.000340038	yes
LOC109790137	NW_017984755.1:696-4097	Al_0h	Al_6h	47.1133	98.762	1.06782	5e-05	0.000340038	yes
LOC109791361	NW_017985018.1:72978-75743	Al_0h	Al_6h	15.6189	32.7405	1.06778	5e-05	0.000340038	yes
LOC109804107	NC_033811.1:8753014-8754624	Al_0h	Al_6h	2.68573	5.62917	1.06761	0.0016	0.007126	yes
LOC109802921	NC_033810.1:8881301-8884649	Al_0h	Al_6h	3.24374	6.7936	1.06652	0.0001	0.000638728	yes
LOC109807747	NC_033814.1:28065451-28072533	Al_0h	Al_6h	9.76522	20.4502	1.06639	5e-05	0.000340038	yes
LOC109797482	NC_033806.1:14584389-14590666	Al_0h	Al_6h	6.54264	13.7012	1.06636	5e-05	0.000340038	yes
LOC109815857	NW_017984219.1:317477-320566	Al_0h	Al_6h	19.7363	41.322	1.06606	5e-05	0.000340038	yes
LOC109818706	NC_033805.1:35221655-35223432	Al_0h	Al_6h	14.2113	29.7511	1.06591	5e-05	0.000340038	yes
LOC109806131	NC_033813.1:2232068-2235583	Al_0h	Al_6h	53.6092	112.22	1.06577	5e-05	0.000340038	yes
LOC109791097	NW_017984947.1:72863-75227	Al_0h	Al_6h	330.442	691.698	1.06575	5e-05	0.000340038	yes
LOC109798284	NC_033807.1:4506067-4509510	Al_0h	Al_6h	4.40384	9.21402	1.06507	5e-05	0.000340038	yes
LOC109791881	NW_017985173.1:27292-34696	Al_0h	Al_6h	19.8309	41.4855	1.06486	5e-05	0.000340038	yes
LOC109803850	NC_033804.1:15880647-15883432	Al_0h	Al_6h	2.12482	4.44432	1.06462	0.00095	0.0045718	yes
LOC109793299	NW_017985983.1:7768-8341	Al_0h	Al_6h	23.4272	48.9427	1.06291	5e-05	0.000340038	yes
LOC109804796	NC_033812.1:1071617-1091425	Al_0h	Al_6h	24.1069	50.361	1.06286	5e-05	0.000340038	yes
LOC109815450	NW_017984201.1:382416-387163	Al_0h	Al_6h	22.5227	47.0509	1.06284	5e-05	0.000340038	yes
LOC109797647	NC_033806.1:15607882-15608886	Al_0h	Al_6h	25.6065	53.4813	1.06253	5e-05	0.000340038	yes
LOC109801504	NC_033809.1:13505116-13505844	Al_0h	Al_6h	271.541	567.084	1.0624	5e-05	0.000340038	yes
LOC109803398	NC_033804.1:7532554-7536115	Al_0h	Al_6h	0.57944	1.21008	1.06237	0.00405	0.0154762	yes
LOC109793747	NW_017986517.1:17292-18442	Al_0h	Al_6h	53.3098	111.328	1.06235	5e-05	0.000340038	yes
LOC109800897	NC_033809.1:21019746-21026142	Al_0h	Al_6h	4.46173	9.31514	1.06198	5e-05	0.000340038	yes
LOC109798047	NC_033806.1:25822389-25823432	Al_0h	Al_6h	1.15969	2.4209	1.06181	0.0038	0.0146836	yes
LOC109790705	NW_017984854.1:77212-80094	Al_0h	Al_6h	2554.58	5331.61	1.06148	0.00045	0.00240191	yes
LOC114916396	NC_033805.1:30427270-30429042	Al_0h	Al_6h	3.70857	7.73803	1.0611	0.0027	0.0110512	yes
LOC109810689	NW_017984067.1:869320-871724	Al_0h	Al_6h	5.03897	10.5117	1.0608	5e-05	0.000340038	yes
LOC109813775	NW_017984137.1:334759-338949	Al_0h	Al_6h	59.5795	124.219	1.06	5e-05	0.000340038	yes
LOC109810881	NW_017984070.1:49971-58478	Al_0h	Al_6h	24.1241	50.2677	1.05915	5e-05	0.000340038	yes
LOC109802954	NC_033804.1:1406946-1407665	Al_0h	Al_6h	35.6857	74.3363	1.05872	5e-05	0.000340038	yes
LOC109803728	NC_033811.1:7853976-7868760	Al_0h	Al_6h	3.1978	6.65582	1.05754	5e-05	0.000340038	yes
LOC109812605	NW_017984103.1:72492-74866	Al_0h	Al_6h	2.7969	5.82139	1.05753	0.0004	0.0021701	yes
LOC109816690	NC_033805.1:35427329-35432997	Al_0h	Al_6h	18.3679	38.2299	1.05751	5e-05	0.000340038	yes
LOC109814799	NW_017984174.1:125277-135380	Al_0h	Al_6h	13.6922	28.4965	1.05743	5e-05	0.000340038	yes
LOC109795326	NC_033805.1:6519838-6521841	Al_0h	Al_6h	34.346	71.4549	1.05689	5e-05	0.000340038	yes
LOC109794878	NW_017995780.1:9-726	Al_0h	Al_6h	6.3216	13.1441	1.05605	0.001	0.00477927	yes
LOC109816442	NW_017984250.1:249688-251154	Al_0h	Al_6h	42.0003	87.2978	1.05555	5e-05	0.000340038	yes
LOC109813139	NW_017984118.1:254094-261210	Al_0h	Al_6h	13.0768	27.1795	1.0555	5e-05	0.000340038	yes
LOC109814249	NW_017984153.1:188522-190116	Al_0h	Al_6h	45.8127	95.2049	1.05529	5e-05	0.000340038	yes
LOC109809773	NC_033814.1:23757447-23758184	Al_0h	Al_6h	29.0375	60.3377	1.05514	5e-05	0.000340038	yes
LOC109796117	NC_033806.1:1677123-1708542	Al_0h	Al_6h	4.99735	10.3834	1.05504	5e-05	0.000340038	yes
LOC109812997	NW_017984114.1:414151-419562	Al_0h	Al_6h	9.24429	19.2059	1.05491	5e-05	0.000340038	yes
LOC109818571	NW_017984377.1:64911-68277	Al_0h	Al_6h	3.49001	7.24664	1.05408	0.0001	0.000638728	yes
LOC109795745	NC_033806.1:23221055-23226844	Al_0h	Al_6h	1.92042	3.98653	1.05371	0.00085	0.00415676	yes
LOC109797301	NC_033806.1:18545930-18547068	Al_0h	Al_6h	9.96909	20.687	1.05319	5e-05	0.000340038	yes
LOC109812674	NW_017984104.1:198528-231019	Al_0h	Al_6h	3.19538	6.62938	1.05289	5e-05	0.000340038	yes
LOC109804771	NC_033812.1:4455871-4469481	Al_0h	Al_6h	15.1488	31.4097	1.05201	5e-05	0.000340038	yes
LOC109808336	NC_033814.1:46652893-46658072	Al_0h	Al_6h	24.4544	50.695	1.05175	5e-05	0.000340038	yes
LOC109809373	NC_033814.1:2557006-2560905	Al_0h	Al_6h	8.80272	18.2361	1.05077	5e-05	0.000340038	yes
LOC109790698	NW_017984851.1:24057-25521	Al_0h	Al_6h	2.08586	4.32111	1.05076	0.0004	0.0021701	yes
LOC109788763	NW_017984563.1:147204-148772	Al_0h	Al_6h	52.3262	108.393	1.05067	5e-05	0.000340038	yes
LOC109816118	NW_017984234.1:297441-298684	Al_0h	Al_6h	1.00652	2.08495	1.05064	0.00655	0.0230853	yes
LOC109807648	NC_033814.1:44048709-44055951	Al_0h	Al_6h	4.13781	8.57013	1.05045	5e-05	0.000340038	yes
LOC109818705	NW_017984388.1:117409-120930	Al_0h	Al_6h	89.9545	186.273	1.05015	5e-05	0.000340038	yes
LOC109808349	NC_033814.1:42566750-42568820	Al_0h	Al_6h	62.5291	129.468	1.05	5e-05	0.000340038	yes
LOC114916306	NC_033812.1:4560926-4561870	Al_0h	Al_6h	18.9441	39.224	1.04999	5e-05	0.000340038	yes
LOC109806354	NC_033813.1:22492937-22497960	Al_0h	Al_6h	5.75132	11.9061	1.04974	5e-05	0.000340038	yes
LOC109804854	NC_033812.1:9035612-9049482	Al_0h	Al_6h	8.7945	18.2013	1.04937	5e-05	0.000340038	yes
LOC109790442	NC_033805.1:30134450-30135476	Al_0h	Al_6h	1257.96	2602.81	1.04898	5e-05	0.000340038	yes
LOC109801296	NC_033809.1:22480614-22516350	Al_0h	Al_6h	5.55665	11.4934	1.04851	5e-05	0.000340038	yes
LOC109789294	NW_017984634.1:123732-127109	Al_0h	Al_6h	2.04473	4.22879	1.04834	5e-05	0.000340038	yes
LOC109794206	NW_017987786.1:6776-8517	Al_0h	Al_6h	55.1143	113.965	1.04809	5e-05	0.000340038	yes
LOC109802413	NC_033810.1:13365870-13369378	Al_0h	Al_6h	6.39719	13.2243	1.04769	5e-05	0.000340038	yes
LOC109804058	NC_033804.1:2647214-2653548	Al_0h	Al_6h	10.7108	22.1323	1.04709	5e-05	0.000340038	yes
LOC109798848	NC_033807.1:385966-389104	Al_0h	Al_6h	8.87306	18.33	1.0467	5e-05	0.000340038	yes
LOC109804748	NC_033812.1:7841926-7848043	Al_0h	Al_6h	1.21596	2.51168	1.04656	0.00065	0.0032981	yes
LOC109788104	NW_017984491.1:51519-57052	Al_0h	Al_6h	98.6085	203.635	1.0462	5e-05	0.000340038	yes
LOC109807884	NC_033814.1:38384342-38408365	Al_0h	Al_6h	17.3845	35.8967	1.04605	5e-05	0.000340038	yes
LOC109799437	NC_033808.1:4766635-4775941	Al_0h	Al_6h	10.2059	21.0696	1.04576	5e-05	0.000340038	yes
LOC109811178	NW_017984073.1:61893-62754	Al_0h	Al_6h	2.17227	4.48304	1.04527	0.00695	0.0242386	yes
LOC109798093	NC_033806.1:15189743-15192332	Al_0h	Al_6h	158.35	326.756	1.04509	5e-05	0.000340038	yes
LOC109794346	NW_017988651.1:1311-2132	Al_0h	Al_6h	523.514	1080.07	1.04482	5e-05	0.000340038	yes
LOC109806386	NC_033813.1:4660707-4661466	Al_0h	Al_6h	30.7004	63.3304	1.04464	5e-05	0.000340038	yes
LOC109810793	NW_017984068.1:955738-959397	Al_0h	Al_6h	49.3318	101.763	1.04463	5e-05	0.000340038	yes
LOC109798129	NC_033804.1:5869136-5872278	Al_0h	Al_6h	1.02472	2.1136	1.04448	0.00675	0.0236635	yes
LOC109812825	NW_017984107.1:580255-580980	Al_0h	Al_6h	91.664	188.973	1.04376	5e-05	0.000340038	yes
LOC109815963	NW_017984226.1:229709-235989	Al_0h	Al_6h	5.42968	11.1933	1.04369	5e-05	0.000340038	yes
LOC109815334	NW_017984195.1:328285-329031	Al_0h	Al_6h	9.80205	20.2063	1.04365	0.00015	0.00091698	yes
LOC109808865	NC_033814.1:18198192-18199282	Al_0h	Al_6h	96.5038	198.928	1.04359	5e-05	0.000340038	yes
LOC109813634	NW_017984133.1:478914-482544	Al_0h	Al_6h	117.569	242.207	1.04274	5e-05	0.000340038	yes
LOC109803955	NC_033811.1:18841945-18854220	Al_0h	Al_6h	1.08496	2.23456	1.04235	0.0017	0.00750297	yes
LOC109803410	NC_033811.1:3175420-3179430	Al_0h	Al_6h	1.77949	3.66494	1.04232	5e-05	0.000340038	yes
LOC109802496	NC_033810.1:12257951-12263761	Al_0h	Al_6h	82.9436	170.813	1.04222	5e-05	0.000340038	yes
LOC109812525	NW_017984101.1:459713-461858	Al_0h	Al_6h	133.357	274.624	1.04216	5e-05	0.000340038	yes
LOC109793061	NW_017985779.1:29740-30707	Al_0h	Al_6h	11.9984	24.7018	1.04178	0.0003	0.00169136	yes
LOC109790259	NW_017984775.1:112947-115978	Al_0h	Al_6h	2.28192	4.69317	1.04031	5e-05	0.000340038	yes
LOC109809867	NC_033814.1:3548870-3551783	Al_0h	Al_6h	5.20968	10.7118	1.03993	5e-05	0.000340038	yes
LOC109810477	NW_017984064.1:805914-808423	Al_0h	Al_6h	17.8893	36.7714	1.03949	5e-05	0.000340038	yes
LOC109802317	NC_033810.1:10693519-10696518	Al_0h	Al_6h	125.482	257.863	1.03912	5e-05	0.000340038	yes
LOC109811075	NW_017984072.1:850598-861761	Al_0h	Al_6h	22.4525	46.1286	1.03879	5e-05	0.000340038	yes
LOC109815686	NW_017984211.1:360424-360840	Al_0h	Al_6h	10.6136	21.8019	1.03855	0.00215	0.00913619	yes
LOC109792201	NW_017985287.1:8128-8840	Al_0h	Al_6h	348.283	715.415	1.03852	5e-05	0.000340038	yes
LOC109791602	NW_017985086.1:19167-24323	Al_0h	Al_6h	6.80122	13.9651	1.03796	5e-05	0.000340038	yes
LOC114916485	NC_033814.1:31864788-31867401	Al_0h	Al_6h	1.76689	3.627	1.03756	0.0018	0.00788172	yes
LOC109793147	NW_017985848.1:20225-23565	Al_0h	Al_6h	48.5875	99.7236	1.03735	5e-05	0.000340038	yes
LOC109810491	NW_017984064.1:705421-714970	Al_0h	Al_6h	23.2471	47.7034	1.03704	5e-05	0.000340038	yes
LOC109798116	NC_033806.1:17171158-17173496	Al_0h	Al_6h	50.1709	102.928	1.03672	5e-05	0.000340038	yes
LOC109791121	NW_017984953.1:38979-40604	Al_0h	Al_6h	5.31151	10.8945	1.0364	0.0009	0.00436631	yes
LOC109808305	NC_033805.1:12415481-12417471	Al_0h	Al_6h	1.67981	3.44452	1.036	0.0012	0.00558487	yes
LOC109809352	NC_033814.1:21718087-21721786	Al_0h	Al_6h	1.14983	2.35773	1.03598	0.00165	0.00731534	yes
LOC109814719	NW_017984171.1:44137-45365	Al_0h	Al_6h	222.982	457.223	1.03597	5e-05	0.000340038	yes
LOC109797783	NC_033806.1:14778399-14781330	Al_0h	Al_6h	2.19812	4.50535	1.03537	5e-05	0.000340038	yes
LOC109789758	NW_017984700.1:8365-32673	Al_0h	Al_6h	9.10267	18.6568	1.03534	5e-05	0.000340038	yes
LOC109796184	NC_033806.1:5486940-5491668	Al_0h	Al_6h	52.0955	106.769	1.03526	5e-05	0.000340038	yes
LOC109798426	NC_033807.1:6221001-6226404	Al_0h	Al_6h	2.0919	4.28616	1.03487	0.0005	0.00262952	yes
LOC109798055	NC_033806.1:21227049-21228226	Al_0h	Al_6h	131.35	269.115	1.03481	5e-05	0.000340038	yes
LOC109805544	NC_033805.1:8976773-8980376	Al_0h	Al_6h	0.837641	1.7155	1.03423	0.0027	0.0110512	yes
LOC109817157	NC_033805.1:24549902-24551280	Al_0h	Al_6h	1402.51	2872.36	1.03423	5e-05	0.000340038	yes
LOC109815064	NW_017984185.1:282563-303625	Al_0h	Al_6h	6.05931	12.4073	1.03396	5e-05	0.000340038	yes
LOC109789605	NW_017984679.1:46382-52157	Al_0h	Al_6h	23.176	47.4533	1.03388	5e-05	0.000340038	yes
LOC109816626	NW_017984259.1:54903-58468	Al_0h	Al_6h	1.3032	2.6683	1.03386	0.0053	0.0193769	yes
LOC109797090	NC_033806.1:18864180-18866383	Al_0h	Al_6h	11.2248	22.982	1.03381	5e-05	0.000340038	yes
LOC109795073	NC_033805.1:10943485-10948179	Al_0h	Al_6h	38.3534	78.5211	1.03373	5e-05	0.000340038	yes
LOC109794128	NW_017987438.1:5635-7965	Al_0h	Al_6h	136.048	278.515	1.03363	5e-05	0.000340038	yes
LOC109796163	NC_033806.1:566954-585235	Al_0h	Al_6h	22.064	45.1687	1.03363	5e-05	0.000340038	yes
LOC109791165	NC_033805.1:34890537-34896245	Al_0h	Al_6h	1.89333	3.87542	1.03342	5e-05	0.000340038	yes
LOC109792402	NW_017985383.1:34046-36438	Al_0h	Al_6h	31.8971	65.2892	1.03342	5e-05	0.000340038	yes
LOC109802919	NC_033810.1:14469911-14477957	Al_0h	Al_6h	3.35461	6.86523	1.03316	5e-05	0.000340038	yes
LOC109814453	NW_017984160.1:268955-271676	Al_0h	Al_6h	0.574337	1.17463	1.03224	0.015	0.0456882	yes
LOC109791779	NW_017985141.1:59685-68972	Al_0h	Al_6h	2.02838	4.14756	1.03193	0.0009	0.00436631	yes
LOC109804785	NC_033812.1:10195169-10199642	Al_0h	Al_6h	3.44517	7.04379	1.03178	5e-05	0.000340038	yes
LOC109800755	NC_033809.1:19537682-19539944	Al_0h	Al_6h	6.40394	13.0917	1.03162	5e-05	0.000340038	yes
LOC109818206	NW_017984351.1:127961-132906	Al_0h	Al_6h	11.3586	23.2135	1.03118	5e-05	0.000340038	yes
LOC109808545	NC_033814.1:434957-436749	Al_0h	Al_6h	13.7083	28.0141	1.0311	5e-05	0.000340038	yes
LOC109816068	NC_033805.1:27992296-27998175	Al_0h	Al_6h	36.7619	75.0922	1.03045	5e-05	0.000340038	yes
LOC109810862	NW_017984070.1:611469-613257	Al_0h	Al_6h	1001.58	2045.8	1.03038	5e-05	0.000340038	yes
LOC109818956	NW_017984411.1:1675-11888	Al_0h	Al_6h	5.38242	10.9875	1.02953	5e-05	0.000340038	yes
LOC109802044	NC_033810.1:4091663-4093607	Al_0h	Al_6h	15.7986	32.2316	1.02868	5e-05	0.000340038	yes
LOC109814046	NW_017984147.1:157980-158760	Al_0h	Al_6h	36.5095	74.4662	1.02831	5e-05	0.000340038	yes
LOC109806563	NC_033813.1:4544140-4546110	Al_0h	Al_6h	28.6019	58.3287	1.0281	5e-05	0.000340038	yes
LOC109793174	NW_017985871.1:16163-17358	Al_0h	Al_6h	4.59703	9.37457	1.02805	0.0001	0.000638728	yes
LOC109805519	NC_033813.1:11018870-11029547	Al_0h	Al_6h	8.20372	16.7287	1.02797	5e-05	0.000340038	yes
LOC109819260	NC_033805.1:18619921-18623027	Al_0h	Al_6h	23.5899	48.074	1.02709	5e-05	0.000340038	yes
LOC109803909	NC_033811.1:2375938-2379383	Al_0h	Al_6h	90.1143	183.439	1.02547	5e-05	0.000340038	yes
LOC109812766	NW_017984106.1:385007-388961	Al_0h	Al_6h	3.85608	7.84893	1.02536	5e-05	0.000340038	yes
LOC109790284	NW_017984780.1:6135-16099	Al_0h	Al_6h	14.7794	30.0733	1.02489	5e-05	0.000340038	yes
LOC109803248	NC_033811.1:11609375-11616833	Al_0h	Al_6h	71.5045	145.463	1.02455	5e-05	0.000340038	yes
LOC109798865	NC_033807.1:492143-499024	Al_0h	Al_6h	25.6103	52.0904	1.02429	5e-05	0.000340038	yes
LOC109811074	NW_017984072.1:230974-240546	Al_0h	Al_6h	18.5755	37.7812	1.02427	5e-05	0.000340038	yes
LOC109808813	NC_033814.1:33879178-33881763	Al_0h	Al_6h	1.51214	3.07504	1.02401	0.00135	0.0061756	yes
LOC109803919	NC_033811.1:5339802-5342258	Al_0h	Al_6h	21.7196	44.1615	1.02379	5e-05	0.000340038	yes
LOC114916974	NW_017984191.1:410390-411495	Al_0h	Al_6h	14.7416	29.9681	1.02353	0.0001	0.000638728	yes
LOC109801955	NC_033810.1:2740828-2748573	Al_0h	Al_6h	1.67876	3.4106	1.02263	0.00015	0.00091698	yes
LOC109813419	NW_017984127.1:250217-258216	Al_0h	Al_6h	157.404	319.754	1.02249	5e-05	0.000340038	yes
LOC109817193	NW_017984290.1:129870-130865	Al_0h	Al_6h	7.93455	16.1154	1.02222	5e-05	0.000340038	yes
LOC109792832	NC_033805.1:13220605-13226401	Al_0h	Al_6h	58.261	118.318	1.02207	5e-05	0.000340038	yes
LOC109796580	NC_033806.1:16242981-16249281	Al_0h	Al_6h	8.00016	16.2444	1.02184	5e-05	0.000340038	yes
LOC109808322	NC_033814.1:35087097-35090638	Al_0h	Al_6h	8.00601	16.2528	1.02153	5e-05	0.000340038	yes
LOC109789623	NW_017984682.1:92462-100971	Al_0h	Al_6h	0.685772	1.39196	1.02132	0.0001	0.000638728	yes
LOC109789004	NW_017984594.1:68280-94884	Al_0h	Al_6h	4.18174	8.48458	1.02074	5e-05	0.000340038	yes
LOC109799124	NC_033807.1:3369897-3373608	Al_0h	Al_6h	8.35857	16.9586	1.02069	5e-05	0.000340038	yes
LOC109805449	NC_033813.1:2332288-2351176	Al_0h	Al_6h	12.8444	26.0573	1.02056	5e-05	0.000340038	yes
LOC109815642	NW_017984210.1:25952-27803	Al_0h	Al_6h	5.60432	11.366	1.02012	5e-05	0.000340038	yes
LOC109816702	NW_017984263.1:315602-319530	Al_0h	Al_6h	1.34928	2.73608	1.01992	5e-05	0.000340038	yes
LOC109806731	NC_033813.1:22240997-22245276	Al_0h	Al_6h	4.40298	8.92696	1.01969	5e-05	0.000340038	yes
LOC109792557	NW_017985459.1:9449-10439	Al_0h	Al_6h	1.09769	2.22543	1.01961	0.0151	0.0459486	yes
LOC109808426	NC_033814.1:38839490-38841574	Al_0h	Al_6h	12.3543	25.0435	1.01943	5e-05	0.000340038	yes
LOC109806022	NC_033813.1:1162789-1164781	Al_0h	Al_6h	1.71178	3.46985	1.01937	0.00025	0.00144234	yes
LOC109815355	NC_033805.1:25930613-25941340	Al_0h	Al_6h	9.83	19.9255	1.01935	5e-05	0.000340038	yes
LOC109801899	NC_033810.1:11016000-11018334	Al_0h	Al_6h	2.30536	4.67251	1.0192	5e-05	0.000340038	yes
LOC109792601	NW_017985482.1:22171-23870	Al_0h	Al_6h	28.1488	57.0409	1.01892	5e-05	0.000340038	yes
LOC109800677	NC_033809.1:10118202-10121741	Al_0h	Al_6h	10.3346	20.9334	1.01832	5e-05	0.000340038	yes
LOC109815812	NW_017984217.1:113818-119486	Al_0h	Al_6h	2.49192	5.04427	1.01739	5e-05	0.000340038	yes
LOC109804719	NC_033805.1:15155198-15156250	Al_0h	Al_6h	1.60057	3.23963	1.01725	0.00385	0.0148426	yes
LOC109812898	NC_033805.1:32196578-32204350	Al_0h	Al_6h	12.7686	25.8327	1.01659	5e-05	0.000340038	yes
LOC109796202	NC_033804.1:2770633-2774543	Al_0h	Al_6h	53.724	108.668	1.01629	5e-05	0.000340038	yes
LOC109802189	NC_033810.1:3571015-3579247	Al_0h	Al_6h	0.983703	1.98929	1.01596	0.00065	0.0032981	yes
LOC109793056	NW_017985776.1:91-17477	Al_0h	Al_6h	2.53337	5.12303	1.01594	0.00165	0.00731534	yes
LOC109811719	NC_033805.1:22225089-22228877	Al_0h	Al_6h	37.107	75.0065	1.01532	5e-05	0.000340038	yes
LOC109809711	NC_033814.1:17298444-17299601	Al_0h	Al_6h	3.25256	6.57229	1.01482	0.00825	0.0279316	yes
LOC109818244	NW_017984354.1:171143-185349	Al_0h	Al_6h	7.64552	15.4392	1.01391	5e-05	0.000340038	yes
LOC114916950	NW_017984177.1:4745-5360	Al_0h	Al_6h	6.91114	13.9552	1.01381	0.00145	0.00655404	yes
LOC109803565	NC_033811.1:17709256-17720076	Al_0h	Al_6h	42.766	86.3521	1.01377	5e-05	0.000340038	yes
LOC109795883	NC_033804.1:17384826-17388100	Al_0h	Al_6h	22.4974	45.4182	1.01351	5e-05	0.000340038	yes
LOC109793206	NW_017985899.1:23847-26202	Al_0h	Al_6h	8.66996	17.4958	1.01291	0.0001	0.000638728	yes
LOC109801607	NC_033809.1:9442885-9443974	Al_0h	Al_6h	17.1456	34.5975	1.01283	5e-05	0.000340038	yes
LOC109812602	NW_017984103.1:506529-511071	Al_0h	Al_6h	57.6369	116.3	1.01279	5e-05	0.000340038	yes
LOC109805191	NC_033812.1:8522740-8524217	Al_0h	Al_6h	192.389	388.151	1.01259	5e-05	0.000340038	yes
LOC109804515	NC_033811.1:688519-695056	Al_0h	Al_6h	0.954806	1.92614	1.01243	0.00095	0.0045718	yes
LOC109812195	NW_017984093.1:337715-341018	Al_0h	Al_6h	1.47261	2.97046	1.01231	0.0039	0.0149999	yes
LOC109809581	NC_033814.1:21382013-21386163	Al_0h	Al_6h	14.7024	29.6439	1.01169	5e-05	0.000340038	yes
LOC109811414	NW_017984077.1:679857-681721	Al_0h	Al_6h	1.4502	2.9235	1.01144	0.00185	0.00806632	yes
LOC109790393	NW_017984793.1:105176-106492	Al_0h	Al_6h	16.2727	32.7775	1.01025	5e-05	0.000340038	yes
LOC109800818	NC_033809.1:16327961-16331399	Al_0h	Al_6h	11.8268	23.8021	1.00903	5e-05	0.000340038	yes
LOC109790573	NW_017984826.1:57750-62132	Al_0h	Al_6h	26.0545	52.4173	1.00851	5e-05	0.000340038	yes
LOC109797871	NC_033806.1:17366578-17367337	Al_0h	Al_6h	14.3525	28.8575	1.00764	5e-05	0.000340038	yes
LOC109815024	NW_017984182.1:421624-424660	Al_0h	Al_6h	5.27827	10.6041	1.00648	5e-05	0.000340038	yes
LOC109811283	NW_017984076.1:779064-782703	Al_0h	Al_6h	56.86	114.187	1.00591	5e-05	0.000340038	yes
LOC109815503	NW_017984204.1:197681-216753	Al_0h	Al_6h	0.609856	1.2246	1.00577	0.00055	0.00285583	yes
LOC109811693	NW_017984082.1:18043-21319	Al_0h	Al_6h	9.08261	18.2343	1.00548	5e-05	0.000340038	yes
LOC109803041	NC_033810.1:17418006-17422245	Al_0h	Al_6h	14.6676	29.4373	1.00502	5e-05	0.000340038	yes
LOC109787701	NW_017984457.1:183612-190851	Al_0h	Al_6h	17.5188	35.1564	1.00489	5e-05	0.000340038	yes
LOC109801965	NC_033810.1:16623344-16642118	Al_0h	Al_6h	10.6391	21.3462	1.00459	5e-05	0.000340038	yes
LOC109810338	NW_017984063.1:461795-467255	Al_0h	Al_6h	4.94838	9.92779	1.00452	5e-05	0.000340038	yes
LOC109797126	NC_033806.1:5068015-5072397	Al_0h	Al_6h	1.29912	2.60587	1.00423	0.0004	0.0021701	yes
LOC109797060	NC_033806.1:436898-438843	Al_0h	Al_6h	21.5312	43.1843	1.00407	5e-05	0.000340038	yes
LOC109816470	NW_017984251.1:32286-34691	Al_0h	Al_6h	10.1466	20.3455	1.00371	0.0001	0.000638728	yes
LOC109797507	NC_033806.1:14483672-14487928	Al_0h	Al_6h	25.1313	50.3733	1.00317	5e-05	0.000340038	yes
LOC109811138	NW_017984073.1:90000-92046	Al_0h	Al_6h	3.80286	7.61944	1.0026	5e-05	0.000340038	yes
LOC109794441	NW_017989610.1:9-3123	Al_0h	Al_6h	11.2822	22.5947	1.00193	5e-05	0.000340038	yes
LOC109804222	NC_033811.1:15406568-15407624	Al_0h	Al_6h	13.4061	26.8465	1.00185	5e-05	0.000340038	yes
LOC109805947	NC_033804.1:1841899-1842776	Al_0h	Al_6h	64.4699	129.041	1.00114	5e-05	0.000340038	yes
LOC109788138	NW_017984495.1:148014-151870	Al_0h	Al_6h	7.83959	15.6863	1.00066	5e-05	0.000340038	yes
LOC109816069	NW_017984232.1:38405-49565	Al_0h	Al_6h	6.98638	13.9791	1.00066	5e-05	0.000340038	yes
LOC109812969	NW_017984113.1:177123-181797	Al_0h	Al_6h	52.0971	104.202	1.00011	5e-05	0.000340038	yes
LOC109813041	NW_017984116.1:257851-261244	Al_0h	Al_6h	1.32405	2.64718	0.999502	0.0071	0.0246729	yes
LOC109809912	NC_033814.1:16569726-16573661	Al_0h	Al_6h	46.2484	92.4435	0.99917	5e-05	0.000340038	yes
LOC109815573	NW_017984207.1:317738-321467	Al_0h	Al_6h	17.1393	34.258	0.999131	5e-05	0.000340038	yes
LOC109789949	NW_017984729.1:78615-92260	Al_0h	Al_6h	2.24588	4.48905	0.999128	5e-05	0.000340038	yes
LOC109787960	NW_017984478.1:35439-42093	Al_0h	Al_6h	19.5516	39.0724	0.998865	5e-05	0.000340038	yes
LOC109794291	NC_033805.1:25874424-25880001	Al_0h	Al_6h	11.2414	22.458	0.998411	5e-05	0.000340038	yes
LOC109808290	NC_033814.1:18320179-18324177	Al_0h	Al_6h	5.18843	10.3624	0.997985	5e-05	0.000340038	yes
LOC109818759	NW_017984393.1:212335-215177	Al_0h	Al_6h	1.612	3.21784	0.997243	0.00125	0.005782	yes
LOC109796815	NC_033806.1:25663839-25668919	Al_0h	Al_6h	3.5299	7.0451	0.996995	5e-05	0.000340038	yes
LOC109817154	NW_017984287.1:193350-194235	Al_0h	Al_6h	12.9037	25.7484	0.996701	0.001	0.00477927	yes
LOC109796186	NC_033806.1:5477009-5480990	Al_0h	Al_6h	1.00649	2.00802	0.996446	0.00755	0.0259696	yes
LOC109798152	NC_033806.1:22096300-22100446	Al_0h	Al_6h	1.64654	3.28471	0.996328	0.00115	0.00538874	yes
LOC109801497	NC_033809.1:14140663-14143791	Al_0h	Al_6h	124.501	248.304	0.995945	5e-05	0.000340038	yes
LOC109799901	NC_033809.1:13043555-13049012	Al_0h	Al_6h	14.3902	28.6983	0.995873	5e-05	0.000340038	yes
LOC109808480	NC_033805.1:36740504-36742684	Al_0h	Al_6h	0.690748	1.37751	0.995834	0.00485	0.0179875	yes
LOC109791495	NW_017985056.1:2823-17753	Al_0h	Al_6h	17.2645	34.4272	0.99574	5e-05	0.000340038	yes
LOC109800492	NC_033809.1:17255719-17258540	Al_0h	Al_6h	8.09393	16.1388	0.995621	5e-05	0.000340038	yes
LOC109805635	NC_033813.1:723490-729345	Al_0h	Al_6h	3.64504	7.26539	0.995103	5e-05	0.000340038	yes
LOC109811597	NW_017984081.1:733172-740034	Al_0h	Al_6h	5.40815	10.7789	0.995005	5e-05	0.000340038	yes
LOC109818490	NW_017984372.1:191778-194577	Al_0h	Al_6h	18.1533	36.1791	0.994926	5e-05	0.000340038	yes
LOC109812044	NW_017984090.1:268838-271522	Al_0h	Al_6h	3.06014	6.0978	0.994693	5e-05	0.000340038	yes
LOC109816802	NW_017984268.1:280651-289638	Al_0h	Al_6h	2.08584	4.15504	0.994236	0.0001	0.000638728	yes
LOC109797969	NC_033806.1:12177391-12180243	Al_0h	Al_6h	68.3742	136.197	0.994174	5e-05	0.000340038	yes
LOC109807798	NC_033814.1:41957337-41978542	Al_0h	Al_6h	7.04281	14.0264	0.993923	5e-05	0.000340038	yes
LOC109815530	NW_017984205.1:99098-107667	Al_0h	Al_6h	13.0341	25.9579	0.99388	5e-05	0.000340038	yes
LOC109803447	NC_033811.1:14146794-14153966	Al_0h	Al_6h	15.7981	31.4415	0.992916	5e-05	0.000340038	yes
LOC109814693	NW_017984171.1:104637-106773	Al_0h	Al_6h	35.1825	70.0085	0.992672	5e-05	0.000340038	yes
LOC109805078	NC_033812.1:5957606-5961601	Al_0h	Al_6h	18.3459	36.4961	0.992286	5e-05	0.000340038	yes
LOC109801932	NC_033810.1:10032601-10038908	Al_0h	Al_6h	11.787	23.4476	0.992249	5e-05	0.000340038	yes
LOC109816003	NW_017984229.1:149164-154233	Al_0h	Al_6h	364.783	725.536	0.992009	5e-05	0.000340038	yes
LOC109818247	NW_017984355.1:94898-100594	Al_0h	Al_6h	20.6348	41.0386	0.991901	5e-05	0.000340038	yes
LOC109810054	NW_017984060.1:832312-836836	Al_0h	Al_6h	14.5232	28.8829	0.991851	5e-05	0.000340038	yes
LOC109808386	NC_033814.1:32339173-32343094	Al_0h	Al_6h	30.1006	59.8497	0.991554	5e-05	0.000340038	yes
LOC109799456	NC_033808.1:4319121-4324577	Al_0h	Al_6h	18.5233	36.817	0.991026	5e-05	0.000340038	yes
LOC109790425	NW_017984798.1:6386-9076	Al_0h	Al_6h	25.6223	50.9147	0.990681	5e-05	0.000340038	yes
LOC109817019	NC_033805.1:34434095-34439347	Al_0h	Al_6h	3.96273	7.87212	0.990258	5e-05	0.000340038	yes
LOC109793022	NW_017985755.1:14183-21025	Al_0h	Al_6h	13.5734	26.9633	0.990212	5e-05	0.000340038	yes
LOC109812708	NW_017984105.1:558664-565504	Al_0h	Al_6h	14.1962	28.1864	0.989499	5e-05	0.000340038	yes
LOC109809547	NC_033814.1:27680462-27681673	Al_0h	Al_6h	2.01774	4.00527	0.989161	0.0021	0.00896205	yes
LOC109802586	NC_033810.1:12981393-12983098	Al_0h	Al_6h	5.62397	11.1623	0.988975	5e-05	0.000340038	yes
LOC109808205	NC_033814.1:19071019-19073072	Al_0h	Al_6h	55.0552	109.245	0.988619	5e-05	0.000340038	yes
LOC109811356	NW_017984077.1:766570-771390	Al_0h	Al_6h	9.56993	18.9866	0.988398	5e-05	0.000340038	yes
LOC109797529	NC_033806.1:1039014-1041944	Al_0h	Al_6h	49.0118	97.2346	0.988341	5e-05	0.000340038	yes
LOC109792127	NW_017985257.1:18048-37119	Al_0h	Al_6h	10.649	21.1249	0.98823	5e-05	0.000340038	yes
LOC109796638	NC_033806.1:17712333-17716442	Al_0h	Al_6h	78.84	156.219	0.986569	5e-05	0.000340038	yes
LOC109797149	NC_033806.1:5685275-5688442	Al_0h	Al_6h	5.68066	11.2497	0.985751	0.00015	0.00091698	yes
LOC109818230	NW_017984353.1:232958-244565	Al_0h	Al_6h	4.92677	9.74927	0.984653	5e-05	0.000340038	yes
LOC109799441	NC_033808.1:3712528-3717585	Al_0h	Al_6h	118.508	234.489	0.984535	5e-05	0.000340038	yes
LOC109807719	NC_033814.1:16645185-16645963	Al_0h	Al_6h	67.9625	134.454	0.9843	5e-05	0.000340038	yes
LOC114916928	NC_033805.1:9352751-9354570	Al_0h	Al_6h	5.60175	11.0784	0.983807	5e-05	0.000340038	yes
LOC109802991	NC_033810.1:10625546-10632709	Al_0h	Al_6h	36.828	72.8303	0.983736	5e-05	0.000340038	yes
LOC109809006	NC_033805.1:15470904-15471605	Al_0h	Al_6h	337.015	666.42	0.983619	5e-05	0.000340038	yes
LOC109789967	NW_017984731.1:42385-48516	Al_0h	Al_6h	1.75347	3.46522	0.982734	0.00125	0.005782	yes
LOC109795675	NC_033806.1:13546565-13547544	Al_0h	Al_6h	152.861	302.063	0.982629	5e-05	0.000340038	yes
LOC109794398	NW_017989148.1:3160-3985	Al_0h	Al_6h	41.278	81.5679	0.982628	5e-05	0.000340038	yes
LOC109807606	NC_033814.1:18907562-18911170	Al_0h	Al_6h	20.473	40.4411	0.982103	5e-05	0.000340038	yes
LOC109792994	NW_017985735.1:28357-33673	Al_0h	Al_6h	18.7058	36.9436	0.981836	5e-05	0.000340038	yes
LOC109812166	NW_017984093.1:7582-13662	Al_0h	Al_6h	86.7973	171.392	0.981576	5e-05	0.000340038	yes
LOC109791871	NW_017985169.1:54320-57110	Al_0h	Al_6h	16.4707	32.4884	0.98002	0.0001	0.000638728	yes
LOC109795938	NC_033804.1:1343968-1347594	Al_0h	Al_6h	12.4053	24.4663	0.979843	5e-05	0.000340038	yes
LOC109787803	NW_017984465.1:79645-91662	Al_0h	Al_6h	6.31523	12.4548	0.979797	5e-05	0.000340038	yes
LOC109803927	NC_033811.1:19994322-19996572	Al_0h	Al_6h	28.9447	57.0807	0.979705	5e-05	0.000340038	yes
LOC109814711	NC_033805.1:36480638-36484078	Al_0h	Al_6h	7.08669	13.9744	0.979605	5e-05	0.000340038	yes
LOC109815572	NW_017984207.1:120602-123369	Al_0h	Al_6h	13.4833	26.5775	0.979035	5e-05	0.000340038	yes
LOC109789398	NW_017984649.1:699-6192	Al_0h	Al_6h	6.04096	11.9065	0.978905	5e-05	0.000340038	yes
LOC109819271	NW_017984444.1:63-8425	Al_0h	Al_6h	6.59002	12.9875	0.978764	5e-05	0.000340038	yes
LOC109791016	NW_017984921.1:26712-28712	Al_0h	Al_6h	1.47513	2.90598	0.978179	0.0025	0.0103654	yes
LOC109817319	NW_017984297.1:294533-302541	Al_0h	Al_6h	6.53964	12.8815	0.978021	5e-05	0.000340038	yes
LOC109802568	NC_033810.1:14638253-14642173	Al_0h	Al_6h	21.6658	42.6722	0.977878	5e-05	0.000340038	yes
LOC109800609	NC_033809.1:21969925-21972205	Al_0h	Al_6h	12.4224	24.4666	0.977873	5e-05	0.000340038	yes
LOC109806853	NC_033814.1:40522247-40533307	Al_0h	Al_6h	28.4017	55.9127	0.977196	5e-05	0.000340038	yes
LOC109813011	NC_033804.1:14391109-14395965	Al_0h	Al_6h	13.2422	26.0687	0.977177	5e-05	0.000340038	yes
LOC109799054	NC_033804.1:13879509-13883728	Al_0h	Al_6h	3.00094	5.9067	0.976939	5e-05	0.000340038	yes
LOC109805630	NC_033813.1:11703898-11705900	Al_0h	Al_6h	4.84922	9.54344	0.976758	0.00015	0.00091698	yes
LOC109810234	NW_017984061.1:676289-680587	Al_0h	Al_6h	3.95841	7.78941	0.976593	5e-05	0.000340038	yes
LOC109817828	NW_017984325.1:56851-60090	Al_0h	Al_6h	2.93053	5.76567	0.976326	0.00055	0.00285583	yes
LOC109815499	NW_017984203.1:26713-29289	Al_0h	Al_6h	471.249	927.021	0.976111	5e-05	0.000340038	yes
LOC109795831	NC_033806.1:12161280-12171716	Al_0h	Al_6h	2.94948	5.80109	0.975862	0.00565	0.0204234	yes
LOC109795971	NC_033806.1:19590153-19600487	Al_0h	Al_6h	0.778962	1.53201	0.975799	0.0092	0.0305594	yes
LOC109803196	NC_033804.1:17365618-17374592	Al_0h	Al_6h	15.354	30.1972	0.975794	5e-05	0.000340038	yes
LOC109800861	NC_033809.1:7895110-7897897	Al_0h	Al_6h	13.9222	27.37	0.975208	5e-05	0.000340038	yes
LOC109818509	NC_033805.1:3349652-3351704	Al_0h	Al_6h	573.805	1128.04	0.975183	5e-05	0.000340038	yes
LOC109817525	NW_017984309.1:225667-232797	Al_0h	Al_6h	5.19383	10.2088	0.974943	5e-05	0.000340038	yes
LOC109792008	NW_017985213.1:39722-42354	Al_0h	Al_6h	15.8396	31.131	0.97481	5e-05	0.000340038	yes
LOC109814327	NW_017984157.1:447816-451689	Al_0h	Al_6h	2.6321	5.17275	0.974719	0.0001	0.000638728	yes
LOC109801860	NC_033810.1:9978093-9986091	Al_0h	Al_6h	11.3028	22.2117	0.974644	5e-05	0.000340038	yes
LOC109810429	NW_017984063.1:1263331-1266914	Al_0h	Al_6h	32.9592	64.7697	0.974638	5e-05	0.000340038	yes
LOC109800069	NC_033809.1:16368844-16374365	Al_0h	Al_6h	4.49769	8.83431	0.973933	5e-05	0.000340038	yes
LOC114917026	NW_017984217.1:285829-289348	Al_0h	Al_6h	19.5703	38.4217	0.973252	5e-05	0.000340038	yes
LOC109800223	NC_033809.1:7374114-7378490	Al_0h	Al_6h	21.235	41.6849	0.973083	5e-05	0.000340038	yes
LOC109810198	NW_017984061.1:60976-64291	Al_0h	Al_6h	6.39243	12.5475	0.97296	5e-05	0.000340038	yes
LOC109796634	NC_033804.1:9348310-9357873	Al_0h	Al_6h	29.6603	58.1387	0.970968	5e-05	0.000340038	yes
LOC109798365	NC_033807.1:4064053-4075133	Al_0h	Al_6h	1.27887	2.50655	0.970838	0.0002	0.00118501	yes
LOC109817111	NW_017984284.1:126841-131082	Al_0h	Al_6h	0.711288	1.39383	0.970554	0.00085	0.00415676	yes
LOC109816238	NC_033805.1:12524728-12528173	Al_0h	Al_6h	34.5998	67.8014	0.97055	5e-05	0.000340038	yes
LOC109788176	NW_017984499.1:1948-4545	Al_0h	Al_6h	55.6876	109.123	0.970523	5e-05	0.000340038	yes
LOC109807553	NC_033814.1:44711043-44729193	Al_0h	Al_6h	27.2078	53.285	0.969709	5e-05	0.000340038	yes
LOC109798956	NC_033807.1:8482257-8490852	Al_0h	Al_6h	26.092	51.0723	0.968932	5e-05	0.000340038	yes
LOC109793648	NW_017986360.1:14589-17117	Al_0h	Al_6h	4.7011	9.19897	0.968475	5e-05	0.000340038	yes
LOC109811175	NW_017984073.1:315316-321427	Al_0h	Al_6h	10.3878	20.3262	0.968455	5e-05	0.000340038	yes
LOC109806469	NC_033813.1:18295364-18302481	Al_0h	Al_6h	14.7427	28.8441	0.968275	5e-05	0.000340038	yes
LOC109810588	NW_017984066.1:970189-975677	Al_0h	Al_6h	23.1083	45.1868	0.967489	5e-05	0.000340038	yes
LOC109799306	NC_033807.1:7692219-7693949	Al_0h	Al_6h	275.133	537.959	0.967366	5e-05	0.000340038	yes
LOC109789214	NW_017984620.1:55792-59082	Al_0h	Al_6h	135.745	265.35	0.966991	5e-05	0.000340038	yes
LOC109794388	NC_033805.1:27247751-27251604	Al_0h	Al_6h	99.434	194.297	0.966451	5e-05	0.000340038	yes
LOC109814359	NW_017984157.1:106937-109754	Al_0h	Al_6h	5.15023	10.0629	0.966344	5e-05	0.000340038	yes
LOC109798657	NC_033807.1:4278912-4280047	Al_0h	Al_6h	45.9604	89.7873	0.966121	5e-05	0.000340038	yes
LOC109802407	NC_033810.1:10126223-10129375	Al_0h	Al_6h	61.1107	119.348	0.96568	5e-05	0.000340038	yes
LOC114916343	NC_033813.1:11442836-11444474	Al_0h	Al_6h	1.47581	2.88194	0.965537	0.0049	0.0181391	yes
LOC109791896	NW_017985179.1:22797-34393	Al_0h	Al_6h	23.6899	46.244	0.964998	5e-05	0.000340038	yes
LOC109806757	NC_033813.1:15283644-15288487	Al_0h	Al_6h	19.9752	38.9886	0.964845	5e-05	0.000340038	yes
LOC109808174	NC_033814.1:48919877-48924196	Al_0h	Al_6h	5.49419	10.7237	0.96482	5e-05	0.000340038	yes
LOC109791188	NW_017984972.1:9955-12905	Al_0h	Al_6h	24.0943	47.0205	0.964595	5e-05	0.000340038	yes
LOC109789984	NW_017984735.1:13805-17297	Al_0h	Al_6h	0.564055	1.10074	0.964567	0.01205	0.0382055	yes
LOC109818488	NC_033805.1:1631046-1644884	Al_0h	Al_6h	13.542	26.4234	0.964374	5e-05	0.000340038	yes
LOC109801401	NC_033809.1:17363454-17364360	Al_0h	Al_6h	47.7222	93.113	0.964321	5e-05	0.000340038	yes
LOC109817966	NW_017984335.1:26269-27598	Al_0h	Al_6h	10.9895	21.4406	0.964217	5e-05	0.000340038	yes
LOC109819077	NW_017984423.1:126200-134978	Al_0h	Al_6h	6.95832	13.5745	0.964088	5e-05	0.000340038	yes
LOC109810425	NW_017984063.1:1095669-1096262	Al_0h	Al_6h	13.738	26.7991	0.964015	0.0005	0.00262952	yes
LOC109811127	NW_017984073.1:511465-521694	Al_0h	Al_6h	6.16551	12.0228	0.963477	5e-05	0.000340038	yes
LOC109814422	NW_017984159.1:122703-127530	Al_0h	Al_6h	89.3241	174.143	0.963154	5e-05	0.000340038	yes
LOC109803250	NC_033804.1:12061975-12068782	Al_0h	Al_6h	27.3909	53.3987	0.963105	5e-05	0.000340038	yes
LOC109809875	NC_033805.1:9455550-9458675	Al_0h	Al_6h	39.9335	77.8473	0.963047	5e-05	0.000340038	yes
LOC109796911	NC_033806.1:9971376-9973258	Al_0h	Al_6h	2.48173	4.8357	0.962381	0.0107	0.0346486	yes
LOC109813473	NW_017984128.1:453406-456557	Al_0h	Al_6h	80.3144	156.468	0.962139	5e-05	0.000340038	yes
LOC109797557	NC_033806.1:201675-203727	Al_0h	Al_6h	8.84895	17.2393	0.962124	5e-05	0.000340038	yes
LOC109810921	NW_017984070.1:212893-217524	Al_0h	Al_6h	23.2139	45.1938	0.961134	5e-05	0.000340038	yes
LOC109803203	NC_033804.1:2717979-2723766	Al_0h	Al_6h	16.4846	32.0891	0.960969	5e-05	0.000340038	yes
LOC109795363	NC_033805.1:25046541-25052686	Al_0h	Al_6h	59.7221	116.244	0.960823	5e-05	0.000340038	yes
LOC114916848	NW_017984126.1:517911-519574	Al_0h	Al_6h	2.86861	5.58286	0.960654	0.00635	0.0224933	yes
LOC109801275	NC_033809.1:12982812-12987824	Al_0h	Al_6h	15.7516	30.6531	0.960535	5e-05	0.000340038	yes
LOC109788968	NW_017984590.1:17658-21291	Al_0h	Al_6h	12.8732	25.0481	0.960328	5e-05	0.000340038	yes
LOC109798896	NC_033807.1:2229783-2237987	Al_0h	Al_6h	16.186	31.4884	0.960075	5e-05	0.000340038	yes
LOC109816101	NC_033805.1:36593667-36598458	Al_0h	Al_6h	42.1088	81.9017	0.959773	5e-05	0.000340038	yes
LOC109805047	NC_033812.1:7449969-7453366	Al_0h	Al_6h	3.12342	6.07421	0.959572	0.0007	0.00351529	yes
LOC109805626	NC_033813.1:7206650-7213715	Al_0h	Al_6h	37.29	72.5186	0.95956	5e-05	0.000340038	yes
LOC109806228	NC_033813.1:11788886-11795327	Al_0h	Al_6h	25.2165	49.0097	0.958698	5e-05	0.000340038	yes
LOC109816043	NW_017984231.1:105073-111152	Al_0h	Al_6h	22.6775	44.0332	0.957332	5e-05	0.000340038	yes
LOC109808529	NC_033814.1:47049097-47050256	Al_0h	Al_6h	29.4839	57.2421	0.957149	5e-05	0.000340038	yes
LOC109789071	NW_017984606.1:95013-109877	Al_0h	Al_6h	6.88019	13.3555	0.956912	0.0001	0.000638728	yes
LOC109799794	NC_033809.1:15660953-15663484	Al_0h	Al_6h	6.79661	13.1926	0.956845	5e-05	0.000340038	yes
LOC109788371	NW_017984520.1:125301-128774	Al_0h	Al_6h	16.3759	31.7839	0.956718	5e-05	0.000340038	yes
LOC109814030	NW_017984147.1:261358-262587	Al_0h	Al_6h	14.3566	27.8625	0.956613	5e-05	0.000340038	yes
LOC109790334	NC_033804.1:7699151-7707297	Al_0h	Al_6h	2.65336	5.14926	0.956544	5e-05	0.000340038	yes
LOC109815537	NW_017984206.1:61524-66864	Al_0h	Al_6h	15.1715	29.433	0.956075	5e-05	0.000340038	yes
LOC109805520	NC_033813.1:3338492-3343505	Al_0h	Al_6h	99.7054	193.423	0.956014	5e-05	0.000340038	yes
LOC109789655	NC_033805.1:14085131-14087500	Al_0h	Al_6h	13.166	25.5392	0.955895	5e-05	0.000340038	yes
LOC109816478	NW_017984251.1:47693-51827	Al_0h	Al_6h	33.5184	65.0134	0.955783	5e-05	0.000340038	yes
LOC109805501	NC_033813.1:6326959-6332242	Al_0h	Al_6h	16.8277	32.6391	0.955763	5e-05	0.000340038	yes
LOC109799564	NC_033804.1:13184301-13188738	Al_0h	Al_6h	97.6781	189.442	0.95565	5e-05	0.000340038	yes
LOC109805581	NC_033813.1:1082392-1086422	Al_0h	Al_6h	585.404	1135.36	0.955646	5e-05	0.000340038	yes
LOC109792779	NW_017985592.1:39583-42201	Al_0h	Al_6h	1.92681	3.73535	0.955026	0.0131	0.0409161	yes
LOC109799592	NC_033808.1:2572834-2573774	Al_0h	Al_6h	474.246	919.135	0.954642	5e-05	0.000340038	yes
LOC109798113	NC_033804.1:17550471-17553369	Al_0h	Al_6h	12.1821	23.6051	0.954339	5e-05	0.000340038	yes
LOC109800925	NC_033809.1:2419353-2422494	Al_0h	Al_6h	2.19028	4.24402	0.954318	0.00075	0.00373202	yes
LOC109800300	NC_033809.1:4265353-4274814	Al_0h	Al_6h	7.0247	13.6112	0.95429	5e-05	0.000340038	yes
LOC109798641	NC_033807.1:1854962-1861315	Al_0h	Al_6h	5.72148	11.0851	0.954163	5e-05	0.000340038	yes
LOC109814890	NW_017984177.1:409363-410723	Al_0h	Al_6h	2.54316	4.92535	0.953605	0.00035	0.00193346	yes
LOC109796783	NC_033806.1:4351241-4357963	Al_0h	Al_6h	13.0226	25.2207	0.953593	5e-05	0.000340038	yes
LOC109798380	NC_033807.1:9177055-9190680	Al_0h	Al_6h	7.62187	14.7538	0.952869	5e-05	0.000340038	yes
[truncated: 6,117 more rows]

## Sheet: 12h_0h
gene	locus	sample_1	sample_2	Al_0h	Al_12h	log2(fold_change)	p_value	q_value	significant
[truncated: 9,231 more rows]

[truncated: 3 more sheets: 6h_3h, 12h_3h, 12h_6h]
